# Supplementary material for: Disentangling the effects of sex, life history and genetic background in Atlantic salmon: growth, heart and liver under common garden conditions
Source: R Soc Open Sci. 2020 Oct 7;7(10):200811. doi: 10.1098/rsos.200811 (PMC7657880; doi:10.1098/rsos.200811)
Supplement: emmeans_sex_WHR.csv [file rsos200811supp6.csv]

Measurement	Sex	Value	upper.CL	lower.CL
WHR	female	-0.003608898	0.01880567	-0.02602347
WHR	male	0.001379375	0.02340202	-0.02064327
