# Supplementary material for: Disentangling the effects of sex, life history and genetic background in Atlantic salmon: growth, heart and liver under common garden conditions
Source: R Soc Open Sci. 2020 Oct 7;7(10):200811. doi: 10.1098/rsos.200811 (PMC7657880; doi:10.1098/rsos.200811)
Supplement: meta_data 11.05.20.csv [file rsos200811supp7.csv]

sampleID	Lifestage	lifestage_sex	Date_dissected	Family	Dam	Sire	Strain	Lifestage_strain	Domestication_percent	Sex	Tank	Fork_length_cm	Fork_length_cm_log10	Fish_weight_g	Fish_weight_kg	Fish_weight_g_log10	Heart_weight_g	RVM	H_BW_index	Heart_weight_g_log10	Liver_weight_g	Liver_weight_g_log10	Heart_height_mm	Heart_height_mm_log10	Heart_width_mm	Heart_width_mm_log10	Heart_height_width_ratio	Comments
F63	Freshwater	freshwater_female	26/04/2017	F2-YC2_37	Mowi	Mowi	Domesticated	Freshwater_Domesticated	100	female	7. BANGOR 4	20.5	1.311753861	102	0.102	2.008600172	0.144	0.141176471	0.001411765	-0.841637508	1.065	0.027349608	6.01	0.778874472	5.13	0.710117365	1.171539961
F61	Freshwater	freshwater_female	26/04/2017	F2-YC2_37	Mowi	Mowi	Domesticated	Freshwater_Domesticated	100	female	7. BANGOR 4	20.08	1.302763708	117	0.117	2.068185862	0.134	0.114529915	0.001145299	-0.872895202	1.013	0.005609445	6.38	0.804820679	5.37	0.729974286	1.188081937
F65	Freshwater	freshwater_male	26/04/2017	F2-YC2_10	Mowi	Mowi	Domesticated	Freshwater_Domesticated	100	male	7. BANGOR 4	18	1.255272505	75	0.075	1.875061263	0.128	0.170666667	0.001706667	-0.89279003	0.754	-0.122628654	4.77	0.678518379	5.42	0.733999287	0.880073801
F93	Freshwater	freshwater_female	27/04/2017	F2-YC2_37	Mowi	Mowi	Domesticated	Freshwater_Domesticated	100	female	7. BANGOR 4	20.8	1.318063335	110	0.11	2.041392685	0.155	0.140909091	0.001409091	-0.809668302	1	0	6.31	0.800029359	5.62	0.749736316	1.122775801
F82	Freshwater	freshwater_female	27/04/2017	F2-YC2_10	Mowi	Mowi	Domesticated	Freshwater_Domesticated	100	female	7. BANGOR 4	20.6	1.31386722	119	0.119	2.075546961	0.182	0.152941176	0.001529412	-0.739928612	1.471	0.167612673	7.12	0.852479994	5.72	0.757396029	1.244755245
F113	Freshwater	freshwater_female	27/04/2017	F2-YC2_10	Mowi	Mowi	Domesticated	Freshwater_Domesticated	100	female	5. BANGOR 2	21.6	1.334453751	137	0.137	2.136720567	0.223	0.162773723	0.001627737	-0.651695137	1.271	0.104145551	6.76	0.829946696	5.97	0.775974331	1.132328308
F143	Freshwater	freshwater_male	28/04/2017	F2-YC2_10	Mowi	Mowi	Domesticated	Freshwater_Domesticated	100	male	5. BANGOR 2	20.6	1.31386722	112	0.112	2.049218023	0.179	0.159821429	0.001598214	-0.747146969	1.258	0.099680641	6.27	0.797267541	6.04	0.781036939	1.03807947
F52	Freshwater	freshwater_male	26/04/2017	F2-YC2_37	Mowi	Mowi	Domesticated	Freshwater_Domesticated	100	male	7. BANGOR 4	22.1	1.344392274	144	0.144	2.158362492	0.162	0.1125	0.001125	-0.790484985	1.376	0.138618434	6.87	0.836956737	6.04	0.781036939	1.137417219
F154	Freshwater	freshwater_female	28/04/2017	F2-YC2_55	Mowi	Mowi	Domesticated	Freshwater_Domesticated	100	female	5. BANGOR 2	21.5	1.33243846	114	0.114	2.056904851	0.218	0.19122807	0.001912281	-0.661543506	1.07	0.029383778	5.3	0.72427587	6.1	0.785329835	0.868852459
F71	Freshwater	freshwater_male	26/04/2017	F2-YC2_37	Mowi	Mowi	Domesticated	Freshwater_Domesticated	100	male	7. BANGOR 4	28.8	1.459392488	115	0.115	2.06069784	0.211	0.183478261	0.001834783	-0.675717545	1.588	0.200850498	6.82	0.833784375	6.13	0.787460475	1.112561175
F102	Freshwater	freshwater_female	27/04/2017	F2-YC2_10	Mowi	Mowi	Domesticated	Freshwater_Domesticated	100	female	5. BANGOR 2	22.3	1.348304863	141	0.141	2.149219113	0.188	0.133333333	0.001333333	-0.725842151	1.397	0.145196406	7.22	0.858537198	6.18	0.790988475	1.16828479
F2	Freshwater	freshwater_female	24/04/2017	F2-YC2_55	Mowi	Mowi	Domesticated	Freshwater_Domesticated	100	female	7. BANGOR 4	22.2	1.346352974	127	0.127	2.103803721	0.2	0.157480315	0.001574803	-0.698970004	0.929	-0.031984286	7.4	0.86923172	6.45	0.809559715	1.147286822
F62	Freshwater	freshwater_female	26/04/2017	F2-YC2_55	Mowi	Mowi	Domesticated	Freshwater_Domesticated	100	female	7. BANGOR 4	21.6	1.334453751	120	0.12	2.079181246	0.204	0.17	0.0017	-0.690369833	0.937	-0.028260409	6.16	0.789580712	6.5	0.812913357	0.947692308
F112	Freshwater	freshwater_male	27/04/2017	F2-YC2_55	Mowi	Mowi	Domesticated	Freshwater_Domesticated	100	male	5. BANGOR 2	23.8	1.376576957	159	0.159	2.201397124	0.24	0.150943396	0.001509434	-0.619788758	1.194	0.077004327	6.85	0.835690571	6.63	0.821513528	1.033182504
F51	Freshwater	freshwater_male	26/04/2017	F2-YC2_55	Mowi	Mowi	Domesticated	Freshwater_Domesticated	100	male	7. BANGOR 4	22.7	1.356025857	148	0.148	2.170261715	0.233	0.157432432	0.001574324	-0.632644079	1.261	0.100715087	6.3	0.799340549	6.73	0.828015064	0.936106984
F5	Freshwater	freshwater_male	24/04/2017	F2-YC2_10	Mowi	Mowi	Domesticated	Freshwater_Domesticated	100	male	7. BANGOR 4	23.6	1.372912003	175	0.175	2.243038049	0.34	0.194285714	0.001942857	-0.468521083	1.92	0.283301229	7.98	0.902002891	6.83	0.834420704	1.168374817
F103	Freshwater	freshwater_female	27/04/2017	F2-YC2_10	Mowi	Mowi	Domesticated	Freshwater_Domesticated	100	female	5. BANGOR 2	21.7	1.336459734	128	0.128	2.10720997	0.196	0.153125	0.00153125	-0.707743929	0.903	-0.04431225	7.66	0.88422877	6.83	0.834420704	1.121522694
F101	Freshwater	freshwater_female	27/04/2017	F2-YC2_55	Mowi	Mowi	Domesticated	Freshwater_Domesticated	100	female	5. BANGOR 2	22.6	1.354108439	138	0.138	2.139879086	0.181	0.13115942	0.001311594	-0.742321425	1.091	0.037824751	5.85	0.767155866	7	0.84509804	0.835714286
F81	Freshwater	freshwater_female	27/04/2017	F2-YC2_55	Mowi	Mowi	Domesticated	Freshwater_Domesticated	100	female	7. BANGOR 4	24.6	1.390935107	183	0.183	2.26245109	0.261	0.142622951	0.00142623	-0.583359493	1.553	0.191171456	7.28	0.862131379	7.11	0.851869601	1.023909986
F41	Freshwater	freshwater_female	26/04/2017	F2-YC2_55	Mowi	Mowi	Domesticated	Freshwater_Domesticated	100	female	7. BANGOR 4	26.7	1.426511261	200	0.2	2.301029996	0.266	0.133	0.00133	-0.575118363	1.762	0.246005904	6.9	0.838849091	7.29	0.862727528	0.946502058
F72	Freshwater	freshwater_female	26/04/2017	F2-YC2_82	Mowi	Mowi	Domesticated	Freshwater_Domesticated	100	female	7. BANGOR 4	24.4	1.387389826	159	0.159	2.201397124	0.271	0.170440252	0.001704403	-0.567030709	1.557	0.192288613	7.46	0.872738827	7.48	0.873901598	0.997326203
F42	Freshwater	freshwater_male	26/04/2017	F2-YC2_55	Mowi	Mowi	Domesticated	Freshwater_Domesticated	100	male	7. BANGOR 4	22.7	1.356025857	143	0.143	2.155336037	0.225	0.157342657	0.001573427	-0.647817482	1.248	0.096214585	5.02	0.700703717	7.64	0.883093359	0.657068063
F11	Freshwater	freshwater_female	24/04/2017	F2-YC2_82	Mowi	Mowi	Domesticated	Freshwater_Domesticated	100	female	7. BANGOR 4	29.3	1.46686762	282	0.282	2.450249108	0.41	0.145390071	0.001453901	-0.387216143	3.27	0.514547753	7.73	0.888179494	8.67	0.938019097	0.891580161
F908	Freshwater	freshwater_NA	05/05/2017	F2-YC2_37	Mowi	Mowi	Domesticated	Freshwater_Domesticated	100	NA	5. BANGOR 2	15.8	1.198657087	51	0.051	1.707570176	NA	NA	NA	NA	NA	NA	NA	NA	NA	NA	NA
S152	Saltwater	saltwater_female	26/04/2018	F2-YC2_82	Mowi	Mowi	Domesticated	Saltwater_Domesticated	100	female	4. BANGOR 3	55.6	1.745074792	1902	1.902	3.279210513	2.248	0.118191377	0.001181914	0.351796307	17.851	1.25166255	11.72	1.068927612	18.91	1.276691529	0.619777895
F610	Freshwater	freshwater_male	05/05/2017	F2-YC2_28	Mowi	Mowi	Domesticated	Freshwater_Domesticated	100	male	5. BANGOR 2	17.5	1.243038049	62	0.062	1.792391689	NA	NA	NA	NA	NA	NA	NA	NA	NA	NA	NA
S110	Saltwater	saltwater_male	25/04/2018	F2-YC2_1	Mowi	Mowi	Domesticated	Saltwater_Domesticated	100	male	4. BANGOR 3	55.7	1.745855195	NA	NA	NA	2.672	NA	NA	0.426836454	17.122	1.233554493	11.49	1.060320029	17.41	1.240798771	0.659965537
F675	Freshwater	freshwater_male	05/05/2017	F2-YC2_82	Mowi	Mowi	Domesticated	Freshwater_Domesticated	100	male	5. BANGOR 2	19.2	1.283301229	221	0.221	2.344392274	NA	NA	NA	NA	NA	NA	NA	NA	NA	NA	NA
S192	Saltwater	saltwater_male	27/04/2018	F2-YC2_82	Mowi	Mowi	Domesticated	Saltwater_Domesticated	100	male	4. BANGOR 3	55.2	1.741939078	1840	1.84	3.264817823	2.481	0.134836957	0.00134837	0.394626764	18.636	1.270352702	12.37	1.0923697	18.15	1.258876629	0.6815427
F822	Freshwater	freshwater_male	05/05/2017	F2-YC2_37	Mowi	Mowi	Domesticated	Freshwater_Domesticated	100	male	5. BANGOR 2	19.3	1.285557309	85	0.085	1.929418926	NA	NA	NA	NA	NA	NA	NA	NA	NA	NA	NA
F767	Freshwater	freshwater_female	05/05/2017	F2-YC2_28	Mowi	Mowi	Domesticated	Freshwater_Domesticated	100	female	5. BANGOR 2	20	1.301029996	113	0.113	2.053078443	NA	NA	NA	NA	NA	NA	NA	NA	NA	NA	NA
F763	Freshwater	freshwater_male	05/05/2017	F2-YC2_28	Mowi	Mowi	Domesticated	Freshwater_Domesticated	100	male	5. BANGOR 2	20.3	1.307496038	155	0.155	2.190331698	NA	NA	NA	NA	NA	NA	NA	NA	NA	NA	NA
F631	Freshwater	freshwater_female	05/05/2017	F2-YC2_1	Mowi	Mowi	Domesticated	Freshwater_Domesticated	100	female	5. BANGOR 2	20.4	1.309630167	94	0.094	1.973127854	NA	NA	NA	NA	NA	NA	NA	NA	NA	NA	NA
F796	Freshwater	freshwater_female	05/05/2017	F2-YC2_55	Mowi	Mowi	Domesticated	Freshwater_Domesticated	100	female	5. BANGOR 2	20.5	1.311753861	102	0.102	2.008600172	NA	NA	NA	NA	NA	NA	NA	NA	NA	NA	NA
F990	Freshwater	freshwater_male	05/05/2017	F2-YC2_37	Mowi	Mowi	Domesticated	Freshwater_Domesticated	100	male	7. BANGOR 4	20.5	1.311753861	107	0.107	2.029383778	NA	NA	NA	NA	NA	NA	NA	NA	NA	NA	NA
F828	Freshwater	freshwater_male	05/05/2017	F2-YC2_55	Mowi	Mowi	Domesticated	Freshwater_Domesticated	100	male	5. BANGOR 2	20.6	1.31386722	105	0.105	2.021189299	NA	NA	NA	NA	NA	NA	NA	NA	NA	NA	NA
F629	Freshwater	freshwater_male	05/05/2017	F2-YC2_55	Mowi	Mowi	Domesticated	Freshwater_Domesticated	100	male	5. BANGOR 2	20.8	1.318063335	108	0.108	2.033423755	NA	NA	NA	NA	NA	NA	NA	NA	NA	NA	NA
F785	Freshwater	freshwater_female	05/05/2017	F2-YC2_37	Mowi	Mowi	Domesticated	Freshwater_Domesticated	100	female	5. BANGOR 2	21	1.322219295	119	0.119	2.075546961	NA	NA	NA	NA	NA	NA	NA	NA	NA	NA	NA
F810	Freshwater	freshwater_male	05/05/2017	F2-YC2_28	Mowi	Mowi	Domesticated	Freshwater_Domesticated	100	male	5. BANGOR 2	21	1.322219295	106	0.106	2.025305865	NA	NA	NA	NA	NA	NA	NA	NA	NA	NA	NA
F676	Freshwater	freshwater_male	05/05/2017	F2-YC2_28	Mowi	Mowi	Domesticated	Freshwater_Domesticated	100	male	5. BANGOR 2	21.1	1.324282455	114	0.114	2.056904851	NA	NA	NA	NA	NA	NA	NA	NA	NA	NA	NA
F934	Freshwater	freshwater_male	05/05/2017	F2-YC2_37	Mowi	Mowi	Domesticated	Freshwater_Domesticated	100	male	5. BANGOR 2	21.5	1.33243846	145	0.145	2.161368002	NA	NA	NA	NA	NA	NA	NA	NA	NA	NA	NA
F634	Freshwater	freshwater_female	05/05/2017	F2-YC2_1	Mowi	Mowi	Domesticated	Freshwater_Domesticated	100	female	5. BANGOR 2	21.6	1.334453751	119	0.119	2.075546961	NA	NA	NA	NA	NA	NA	NA	NA	NA	NA	NA
F815	Freshwater	freshwater_male	05/05/2017	F2-YC2_37	Mowi	Mowi	Domesticated	Freshwater_Domesticated	100	male	5. BANGOR 2	21.7	1.336459734	114	0.114	2.056904851	NA	NA	NA	NA	NA	NA	NA	NA	NA	NA	NA
F1190	Freshwater	freshwater_female	05/05/2017	F2-YC2_10	Mowi	Mowi	Domesticated	Freshwater_Domesticated	100	female	7. BANGOR 4	21.8	1.338456494	125.4	0.1254	2.098297536	NA	NA	NA	NA	NA	NA	NA	NA	NA	NA	NA
F1174	Freshwater	freshwater_male	05/05/2017	F2-YC2_28	Mowi	Mowi	Domesticated	Freshwater_Domesticated	100	male	7. BANGOR 4	21.9	1.340444115	128	0.128	2.10720997	NA	NA	NA	NA	NA	NA	NA	NA	NA	NA	NA
F644	Freshwater	freshwater_female	05/05/2017	F2-YC2_1	Mowi	Mowi	Domesticated	Freshwater_Domesticated	100	female	5. BANGOR 2	22	1.342422681	118	0.118	2.071882007	NA	NA	NA	NA	NA	NA	NA	NA	NA	NA	NA
F702	Freshwater	freshwater_female	05/05/2017	F2-YC2_55	Mowi	Mowi	Domesticated	Freshwater_Domesticated	100	female	5. BANGOR 2	22	1.342422681	128	0.128	2.10720997	NA	NA	NA	NA	NA	NA	NA	NA	NA	NA	NA
F976	Freshwater	freshwater_female	05/05/2017	F2-YC2_37	Mowi	Mowi	Domesticated	Freshwater_Domesticated	100	female	7. BANGOR 4	22	1.342422681	135	0.135	2.130333768	NA	NA	NA	NA	NA	NA	NA	NA	NA	NA	NA
F1022	Freshwater	freshwater_female	05/05/2017	F2-YC2_55	Mowi	Mowi	Domesticated	Freshwater_Domesticated	100	female	7. BANGOR 4	22	1.342422681	NA	NA	NA	NA	NA	NA	NA	NA	NA	NA	NA	NA	NA	NA	scales not working
F623	Freshwater	freshwater_female	05/05/2017	F2-YC2_37	Mowi	Mowi	Domesticated	Freshwater_Domesticated	100	female	5. BANGOR 2	22.1	1.344392274	136	0.136	2.133538908	NA	NA	NA	NA	NA	NA	NA	NA	NA	NA	NA
F1003	Freshwater	freshwater_male	05/05/2017	F2-YC2_28	Mowi	Mowi	Domesticated	Freshwater_Domesticated	100	male	7. BANGOR 4	22.2	1.346352974	133	0.133	2.123851641	NA	NA	NA	NA	NA	NA	NA	NA	NA	NA	NA
F799	Freshwater	freshwater_male	05/05/2017	F2-YC2_55	Mowi	Mowi	Domesticated	Freshwater_Domesticated	100	male	5. BANGOR 2	22.4	1.350248018	133	0.133	2.123851641	NA	NA	NA	NA	NA	NA	NA	NA	NA	NA	NA
F950	Freshwater	freshwater_male	05/05/2017	F2-YC2_55	Mowi	Mowi	Domesticated	Freshwater_Domesticated	100	male	7. BANGOR 4	22.5	1.352182518	135	0.135	2.130333768	NA	NA	NA	NA	NA	NA	NA	NA	NA	NA	NA
F962	Freshwater	freshwater_male	05/05/2017	F2-YC2_28	Mowi	Mowi	Domesticated	Freshwater_Domesticated	100	male	7. BANGOR 4	22.5	1.352182518	113	0.113	2.053078443	NA	NA	NA	NA	NA	NA	NA	NA	NA	NA	NA
F939	Freshwater	freshwater_NA	05/05/2017	F2-YC2_1	Mowi	Mowi	Domesticated	Freshwater_Domesticated	100	NA	7. BANGOR 4	22.6	1.354108439	127	0.127	2.103803721	NA	NA	NA	NA	NA	NA	NA	NA	NA	NA	NA
F1247	Freshwater	freshwater_male	05/05/2017	F2-YC2_10	Mowi	Mowi	Domesticated	Freshwater_Domesticated	100	male	7. BANGOR 4	22.6	1.354108439	153	0.153	2.184691431	NA	NA	NA	NA	NA	NA	NA	NA	NA	NA	NA
F1265	Freshwater	freshwater_NA	05/05/2017	F2-YC2_28	Mowi	Mowi	Domesticated	Freshwater_Domesticated	100	NA	7. BANGOR 4	22.6	1.354108439	144.5	0.1445	2.159867847	NA	NA	NA	NA	NA	NA	NA	NA	NA	NA	NA
F762	Freshwater	freshwater_male	05/05/2017	F2-YC2_28	Mowi	Mowi	Domesticated	Freshwater_Domesticated	100	male	5. BANGOR 2	23	1.361727836	197	0.197	2.294466226	NA	NA	NA	NA	NA	NA	NA	NA	NA	NA	NA
F1153	Freshwater	freshwater_female	05/05/2017	F2-YC2_55	Mowi	Mowi	Domesticated	Freshwater_Domesticated	100	female	7. BANGOR 4	23.2	1.365487985	143.8	0.1438	2.157758886	NA	NA	NA	NA	NA	NA	NA	NA	NA	NA	NA
F1200	Freshwater	freshwater_female	05/05/2017	F2-YC2_55	Mowi	Mowi	Domesticated	Freshwater_Domesticated	100	female	7. BANGOR 4	23.2	1.365487985	150	0.15	2.176091259	NA	NA	NA	NA	NA	NA	NA	NA	NA	NA	NA	scale only 5 or 0
F1206	Freshwater	freshwater_female	05/05/2017	F2-YC2_10	Mowi	Mowi	Domesticated	Freshwater_Domesticated	100	female	7. BANGOR 4	23.2	1.365487985	165	0.165	2.217483944	NA	NA	NA	NA	NA	NA	NA	NA	NA	NA	NA	scale only 5 or 0
F1276	Freshwater	freshwater_NA	05/05/2017	F2-YC2_28	Mowi	Mowi	Domesticated	Freshwater_Domesticated	100	NA	7. BANGOR 4	23.2	1.365487985	145.3	0.1453	2.162265614	NA	NA	NA	NA	NA	NA	NA	NA	NA	NA	NA
F758	Freshwater	freshwater_female	05/05/2017	F2-YC2_1	Mowi	Mowi	Domesticated	Freshwater_Domesticated	100	female	5. BANGOR 2	23.3	1.367355921	160	0.16	2.204119983	NA	NA	NA	NA	NA	NA	NA	NA	NA	NA	NA
F701	Freshwater	freshwater_female	05/05/2017	F2-YC2_10	Mowi	Mowi	Domesticated	Freshwater_Domesticated	100	female	5. BANGOR 2	23.4	1.369215857	56	0.056	1.748188027	NA	NA	NA	NA	NA	NA	NA	NA	NA	NA	NA
F1203	Freshwater	freshwater_male	05/05/2017	F2-YC2_10	Mowi	Mowi	Domesticated	Freshwater_Domesticated	100	male	7. BANGOR 4	23.4	1.369215857	180	0.18	2.255272505	NA	NA	NA	NA	NA	NA	NA	NA	NA	NA	NA	scale only 5 or 0
F1204	Freshwater	freshwater_male	05/05/2017	F2-YC2_1	Mowi	Mowi	Domesticated	Freshwater_Domesticated	100	male	7. BANGOR 4	23.4	1.369215857	150	0.15	2.176091259	NA	NA	NA	NA	NA	NA	NA	NA	NA	NA	NA	scale only 5 or 0
F1278	Freshwater	freshwater_female	05/05/2017	F2-YC2_28	Mowi	Mowi	Domesticated	Freshwater_Domesticated	100	female	7. BANGOR 4	23.4	1.369215857	154.7	0.1547	2.189490314	NA	NA	NA	NA	NA	NA	NA	NA	NA	NA	NA
F1175	Freshwater	freshwater_female	05/05/2017	F2-YC2_28	Mowi	Mowi	Domesticated	Freshwater_Domesticated	100	female	7. BANGOR 4	23.6	1.372912003	147.6	0.1476	2.169086357	NA	NA	NA	NA	NA	NA	NA	NA	NA	NA	NA
F1104	Freshwater	freshwater_NA	05/05/2017	F2-YC2_28	Mowi	Mowi	Domesticated	Freshwater_Domesticated	100	NA	7. BANGOR 4	23.7	1.374748346	160	0.16	2.204119983	NA	NA	NA	NA	NA	NA	NA	NA	NA	NA	NA	scale only 5 or 0
F1277	Freshwater	freshwater_NA	05/05/2017	F2-YC2_55	Mowi	Mowi	Domesticated	Freshwater_Domesticated	100	NA	7. BANGOR 4	23.7	1.374748346	160.2	0.1602	2.204662512	NA	NA	NA	NA	NA	NA	NA	NA	NA	NA	NA
F1201	Freshwater	freshwater_female	05/05/2017	F2-YC2_1	Mowi	Mowi	Domesticated	Freshwater_Domesticated	100	female	7. BANGOR 4	23.8	1.376576957	170	0.17	2.230448921	NA	NA	NA	NA	NA	NA	NA	NA	NA	NA	NA	scale only 5 or 0
F630	Freshwater	freshwater_female	05/05/2017	F2-YC2_10	Mowi	Mowi	Domesticated	Freshwater_Domesticated	100	female	5. BANGOR 2	24	1.380211242	164	0.164	2.214843848	NA	NA	NA	NA	NA	NA	NA	NA	NA	NA	NA
F782	Freshwater	freshwater_male	05/05/2017	F2-YC2_1	Mowi	Mowi	Domesticated	Freshwater_Domesticated	100	male	5. BANGOR 2	24	1.380211242	173	0.173	2.238046103	NA	NA	NA	NA	NA	NA	NA	NA	NA	NA	NA
F901	Freshwater	freshwater_NA	05/05/2017	F2-YC2_1	Mowi	Mowi	Domesticated	Freshwater_Domesticated	100	NA	5. BANGOR 2	24.2	1.383815366	178	0.178	2.250420002	NA	NA	NA	NA	NA	NA	NA	NA	NA	NA	NA
F845	Freshwater	freshwater_male	05/05/2017	F2-YC2_1	Mowi	Mowi	Domesticated	Freshwater_Domesticated	100	male	5. BANGOR 2	24.3	1.385606274	174	0.174	2.240549248	NA	NA	NA	NA	NA	NA	NA	NA	NA	NA	NA
F794	Freshwater	freshwater_male	05/05/2017	F2-YC2_55	Mowi	Mowi	Domesticated	Freshwater_Domesticated	100	male	5. BANGOR 2	24.5	1.389166084	168	0.168	2.225309282	NA	NA	NA	NA	NA	NA	NA	NA	NA	NA	NA
F975	Freshwater	freshwater_male	05/05/2017	F2-YC2_28	Mowi	Mowi	Domesticated	Freshwater_Domesticated	100	male	7. BANGOR 4	24.5	1.389166084	165	0.165	2.217483944	NA	NA	NA	NA	NA	NA	NA	NA	NA	NA	NA
F1076	Freshwater	freshwater_NA	05/05/2017	F2-YC2_1	Mowi	Mowi	Domesticated	Freshwater_Domesticated	100	NA	7. BANGOR 4	24.5	1.389166084	186.3	0.1863	2.270212855	NA	NA	NA	NA	NA	NA	NA	NA	NA	NA	NA
F825	Freshwater	freshwater_male	05/05/2017	F2-YC2_1	Mowi	Mowi	Domesticated	Freshwater_Domesticated	100	male	5. BANGOR 2	24.7	1.392696953	187	0.187	2.271841607	NA	NA	NA	NA	NA	NA	NA	NA	NA	NA	NA
F945	Freshwater	freshwater_male	05/05/2017	F2-YC2_82	Mowi	Mowi	Domesticated	Freshwater_Domesticated	100	male	7. BANGOR 4	24.7	1.392696953	173	0.173	2.238046103	NA	NA	NA	NA	NA	NA	NA	NA	NA	NA	NA
F1168	Freshwater	freshwater_female	05/05/2017	F2-YC2_28	Mowi	Mowi	Domesticated	Freshwater_Domesticated	100	female	7. BANGOR 4	24.7	1.392696953	175	0.175	2.243038049	NA	NA	NA	NA	NA	NA	NA	NA	NA	NA	NA	scale only 5 or 0
F1075	Freshwater	freshwater_female	05/05/2017	F2-YC2_1	Mowi	Mowi	Domesticated	Freshwater_Domesticated	100	female	7. BANGOR 4	24.9	1.396199347	156.4	0.1564	2.194236749	NA	NA	NA	NA	NA	NA	NA	NA	NA	NA	NA
F1164	Freshwater	freshwater_male	05/05/2017	F2-YC2_1	Mowi	Mowi	Domesticated	Freshwater_Domesticated	100	male	7. BANGOR 4	24.9	1.396199347	185	0.185	2.267171728	NA	NA	NA	NA	NA	NA	NA	NA	NA	NA	NA	scale only 5 or 0
F1169	Freshwater	freshwater_female	05/05/2017	F2-YC2_28	Mowi	Mowi	Domesticated	Freshwater_Domesticated	100	female	7. BANGOR 4	24.9	1.396199347	180	0.18	2.255272505	NA	NA	NA	NA	NA	NA	NA	NA	NA	NA	NA	scale only 5 or 0
F971	Freshwater	freshwater_female	05/05/2017	F2-YC2_1	Mowi	Mowi	Domesticated	Freshwater_Domesticated	100	female	7. BANGOR 4	25	1.397940009	203	0.203	2.307496038	NA	NA	NA	NA	NA	NA	NA	NA	NA	NA	NA
F1102	Freshwater	freshwater_male	05/05/2017	F2-YC2_55	Mowi	Mowi	Domesticated	Freshwater_Domesticated	100	male	7. BANGOR 4	25	1.397940009	180	0.18	2.255272505	NA	NA	NA	NA	NA	NA	NA	NA	NA	NA	NA	scale only 5 or 0
F1280	Freshwater	freshwater_male	05/05/2017	F2-YC2_82	Mowi	Mowi	Domesticated	Freshwater_Domesticated	100	male	7. BANGOR 4	25	1.397940009	178	0.178	2.250420002	NA	NA	NA	NA	NA	NA	NA	NA	NA	NA	NA
F642	Freshwater	freshwater_female	05/05/2017	F2-YC2_37	Mowi	Mowi	Domesticated	Freshwater_Domesticated	100	female	5. BANGOR 2	25.2	1.401400541	170	0.17	2.230448921	NA	NA	NA	NA	NA	NA	NA	NA	NA	NA	NA
F968	Freshwater	freshwater_male	05/05/2017	F2-YC2_28	Mowi	Mowi	Domesticated	Freshwater_Domesticated	100	male	7. BANGOR 4	25.3	1.403120521	197	0.197	2.294466226	NA	NA	NA	NA	NA	NA	NA	NA	NA	NA	NA
F1281	Freshwater	freshwater_female	05/05/2017	F2-YC2_1	Mowi	Mowi	Domesticated	Freshwater_Domesticated	100	female	7. BANGOR 4	25.4	1.404833717	205.1	0.2051	2.31196566	NA	NA	NA	NA	NA	NA	NA	NA	NA	NA	NA
F766	Freshwater	freshwater_male	05/05/2017	F2-YC2_82	Mowi	Mowi	Domesticated	Freshwater_Domesticated	100	male	5. BANGOR 2	25.5	1.40654018	152	0.152	2.181843588	NA	NA	NA	NA	NA	NA	NA	NA	NA	NA	NA
F881	Freshwater	freshwater_male	05/05/2017	F2-YC2_28	Mowi	Mowi	Domesticated	Freshwater_Domesticated	100	male	5. BANGOR 2	25.5	1.40654018	184	0.184	2.264817823	NA	NA	NA	NA	NA	NA	NA	NA	NA	NA	NA
F1166	Freshwater	freshwater_male	05/05/2017	F2-YC2_55	Mowi	Mowi	Domesticated	Freshwater_Domesticated	100	male	7. BANGOR 4	25.5	1.40654018	195	0.195	2.290034611	NA	NA	NA	NA	NA	NA	NA	NA	NA	NA	NA	scale only 5 or 0
F1035	Freshwater	freshwater_male	05/05/2017	F2-YC2_1	Mowi	Mowi	Domesticated	Freshwater_Domesticated	100	male	7. BANGOR 4	25.6	1.408239965	NA	NA	NA	NA	NA	NA	NA	NA	NA	NA	NA	NA	NA	NA	scales not working
F1284	Freshwater	freshwater_male	05/05/2017	F2-YC2_82	Mowi	Mowi	Domesticated	Freshwater_Domesticated	100	male	7. BANGOR 4	25.6	1.408239965	184.8	0.1848	2.266701967	NA	NA	NA	NA	NA	NA	NA	NA	NA	NA	NA
F1198	Freshwater	freshwater_male	05/05/2017	F2-YC2_1	Mowi	Mowi	Domesticated	Freshwater_Domesticated	100	male	7. BANGOR 4	25.7	1.409933123	210	0.21	2.322219295	NA	NA	NA	NA	NA	NA	NA	NA	NA	NA	NA	scale only 5 or 0
F1074	Freshwater	freshwater_male	05/05/2017	F2-YC2_82	Mowi	Mowi	Domesticated	Freshwater_Domesticated	100	male	7. BANGOR 4	26	1.414973348	186	0.186	2.269512944	NA	NA	NA	NA	NA	NA	NA	NA	NA	NA	NA
F1165	Freshwater	freshwater_male	05/05/2017	F2-YC2_28	Mowi	Mowi	Domesticated	Freshwater_Domesticated	100	male	7. BANGOR 4	26.5	1.423245874	215	0.215	2.33243846	NA	NA	NA	NA	NA	NA	NA	NA	NA	NA	NA	scale only 5 or 0
F1031	Freshwater	freshwater_male	05/05/2017	F2-YC2_1	Mowi	Mowi	Domesticated	Freshwater_Domesticated	100	male	7. BANGOR 4	26.6	1.424881637	NA	NA	NA	NA	NA	NA	NA	NA	NA	NA	NA	NA	NA	NA	scales not working
F896	Freshwater	freshwater_male	05/05/2017	F2-YC2_1	Mowi	Mowi	Domesticated	Freshwater_Domesticated	100	male	5. BANGOR 2	26.8	1.428134794	214	0.214	2.330413773	NA	NA	NA	NA	NA	NA	NA	NA	NA	NA	NA
F1055	Freshwater	freshwater_male	05/05/2017	F2-YC2_28	Mowi	Mowi	Domesticated	Freshwater_Domesticated	100	male	7. BANGOR 4	27.1	1.432969291	215	0.215	2.33243846	NA	NA	NA	NA	NA	NA	NA	NA	NA	NA	NA
F1099	Freshwater	freshwater_male	05/05/2017	F2-YC2_82	Mowi	Mowi	Domesticated	Freshwater_Domesticated	100	male	7. BANGOR 4	27.2	1.434568904	225	0.225	2.352182518	NA	NA	NA	NA	NA	NA	NA	NA	NA	NA	NA	scale only 5 or 0
F1163	Freshwater	freshwater_male	05/05/2017	F2-YC2_1	Mowi	Mowi	Domesticated	Freshwater_Domesticated	100	male	7. BANGOR 4	27.4	1.437750563	250	0.25	2.397940009	NA	NA	NA	NA	NA	NA	NA	NA	NA	NA	NA	scale only 5 or 0
F632	Freshwater	freshwater_female	05/05/2017	F2-YC2_1	Mowi	Mowi	Domesticated	Freshwater_Domesticated	100	female	5. BANGOR 2	27.8	1.444044796	170	0.17	2.230448921	NA	NA	NA	NA	NA	NA	NA	NA	NA	NA	NA
F792	Freshwater	freshwater_male	05/05/2017	F2-YC2_82	Mowi	Mowi	Domesticated	Freshwater_Domesticated	100	male	5. BANGOR 2	27.9	1.445604203	253	0.253	2.403120521	NA	NA	NA	NA	NA	NA	NA	NA	NA	NA	NA
F847	Freshwater	freshwater_NA	05/05/2017	F2-YC2_28	Mowi	Mowi	Domesticated	Freshwater_Domesticated	100	NA	5. BANGOR 2	28	1.447158031	150	0.15	2.176091259	NA	NA	NA	NA	NA	NA	NA	NA	NA	NA	NA
F886	Freshwater	freshwater_NA	05/05/2017	F2-YC2_82	Mowi	Mowi	Domesticated	Freshwater_Domesticated	100	NA	5. BANGOR 2	28	1.447158031	240	0.24	2.380211242	NA	NA	NA	NA	NA	NA	NA	NA	NA	NA	NA
F951	Freshwater	freshwater_female	05/05/2017	F2-YC2_82	Mowi	Mowi	Domesticated	Freshwater_Domesticated	100	female	7. BANGOR 4	28	1.447158031	263	0.263	2.419955748	NA	NA	NA	NA	NA	NA	NA	NA	NA	NA	NA
F1161	Freshwater	freshwater_male	05/05/2017	F2-YC2_82	Mowi	Mowi	Domesticated	Freshwater_Domesticated	100	male	7. BANGOR 4	28.1	1.44870632	265	0.265	2.423245874	NA	NA	NA	NA	NA	NA	NA	NA	NA	NA	NA	scale only 5 or 0
F1199	Freshwater	freshwater_female	05/05/2017	F2-YC2_28	Mowi	Mowi	Domesticated	Freshwater_Domesticated	100	female	7. BANGOR 4	28.2	1.450249108	265	0.265	2.423245874	NA	NA	NA	NA	NA	NA	NA	NA	NA	NA	NA	scale only 5 or 0
F1002	Freshwater	freshwater_male	05/05/2017	F2-YC2_82	Mowi	Mowi	Domesticated	Freshwater_Domesticated	100	male	7. BANGOR 4	28.5	1.45484486	259	0.259	2.413299764	NA	NA	NA	NA	NA	NA	NA	NA	NA	NA	NA
F1162	Freshwater	freshwater_male	05/05/2017	F2-YC2_28	Mowi	Mowi	Domesticated	Freshwater_Domesticated	100	male	7. BANGOR 4	28.5	1.45484486	285	0.285	2.45484486	NA	NA	NA	NA	NA	NA	NA	NA	NA	NA	NA	scale only 5 or 0
F943	Freshwater	freshwater_NA	05/05/2017	F2-YC2_82	Mowi	Mowi	Domesticated	Freshwater_Domesticated	100	NA	7. BANGOR 4	28.7	1.457881897	293	0.293	2.46686762	NA	NA	NA	NA	NA	NA	NA	NA	NA	NA	NA
F752	Freshwater	freshwater_male	05/05/2017	F2-YC2_1	Mowi	Mowi	Domesticated	Freshwater_Domesticated	100	male	5. BANGOR 2	29	1.462397998	274	0.274	2.437750563	NA	NA	NA	NA	NA	NA	NA	NA	NA	NA	NA
F1001	Freshwater	freshwater_male	05/05/2017	F2-YC2_82	Mowi	Mowi	Domesticated	Freshwater_Domesticated	100	male	7. BANGOR 4	29	1.462397998	288	0.288	2.459392488	NA	NA	NA	NA	NA	NA	NA	NA	NA	NA	NA	pink note nr.1 = fish nr. 10001 >
F1100	Freshwater	freshwater_NA	05/05/2017	F2-YC2_82	Mowi	Mowi	Domesticated	Freshwater_Domesticated	100	NA	7. BANGOR 4	29	1.462397998	255	0.255	2.40654018	NA	NA	NA	NA	NA	NA	NA	NA	NA	NA	NA	scale only 5 or 0
F972	Freshwater	freshwater_male	05/05/2017	F2-YC2_82	Mowi	Mowi	Domesticated	Freshwater_Domesticated	100	male	7. BANGOR 4	29.5	1.469822016	289	0.289	2.460897843	NA	NA	NA	NA	NA	NA	NA	NA	NA	NA	NA
F827	Freshwater	freshwater_male	05/05/2017	F2-YC2_82	Mowi	Mowi	Domesticated	Freshwater_Domesticated	100	male	5. BANGOR 2	29.8	1.474216264	287	0.287	2.457881897	NA	NA	NA	NA	NA	NA	NA	NA	NA	NA	NA
F795	Freshwater	freshwater_female	05/05/2017	F2-YC2_82	Mowi	Mowi	Domesticated	Freshwater_Domesticated	100	female	5. BANGOR 2	30	1.477121255	280	0.28	2.447158031	NA	NA	NA	NA	NA	NA	NA	NA	NA	NA	NA
F754	Freshwater	freshwater_male	05/05/2017	F2-YC2_82	Mowi	Mowi	Domesticated	Freshwater_Domesticated	100	male	5. BANGOR 2	30.1	1.478566496	298	0.298	2.474216264	NA	NA	NA	NA	NA	NA	NA	NA	NA	NA	NA
F1197	Freshwater	freshwater_female	05/05/2017	F2-YC2_28	Mowi	Mowi	Domesticated	Freshwater_Domesticated	100	female	7. BANGOR 4	30.1	1.478566496	330	0.33	2.51851394	NA	NA	NA	NA	NA	NA	NA	NA	NA	NA	NA	scale only 5 or 0
F755	Freshwater	freshwater_male	05/05/2017	F2-YC2_82	Mowi	Mowi	Domesticated	Freshwater_Domesticated	100	male	5. BANGOR 2	30.3	1.481442629	313	0.313	2.495544338	NA	NA	NA	NA	NA	NA	NA	NA	NA	NA	NA
F720	Freshwater	freshwater_female	05/05/2017	F2-YC2_82	Mowi	Mowi	Domesticated	Freshwater_Domesticated	100	female	5. BANGOR 2	30.5	1.484299839	305	0.305	2.484299839	NA	NA	NA	NA	NA	NA	NA	NA	NA	NA	NA
F791	Freshwater	freshwater_male	05/05/2017	F2-YC2_82	Mowi	Mowi	Domesticated	Freshwater_Domesticated	100	male	5. BANGOR 2	30.6	1.485721426	322	0.322	2.507855872	NA	NA	NA	NA	NA	NA	NA	NA	NA	NA	NA
F1101	Freshwater	freshwater_male	05/05/2017	F2-YC2_82	Mowi	Mowi	Domesticated	Freshwater_Domesticated	100	male	7. BANGOR 4	31.2	1.494154594	330	0.33	2.51851394	NA	NA	NA	NA	NA	NA	NA	NA	NA	NA	NA	scale only 5 or 0
F543	Freshwater	freshwater_NA	04/05/2017	F2-YC2_28	Mowi	Mowi	Domesticated	Freshwater_Domesticated	100	NA	5. BANGOR 2	27.5	1.439332694	238	0.238	2.376576957	0.485	0.203781513	0.002037815	-0.314258261	1.885	0.275311355	NA	NA	NA	NA	NA
F591	Freshwater	freshwater_female	05/05/2017	F2-YC2_1	Mowi	Mowi	Domesticated	Freshwater_Domesticated	100	female	5. BANGOR 2	27.3	1.436162647	234	0.234	2.369215857	0.485	0.207264957	0.00207265	-0.314258261	2.22	0.346352974	NA	NA	NA	NA	NA
F412	Freshwater	freshwater_female	04/05/2017	F2-YC2_82	Mowi	Mowi	Domesticated	Freshwater_Domesticated	100	female	7. BANGOR 4	26	1.414973348	215	0.215	2.33243846	0.467	0.217209302	0.002172093	-0.330683119	2.259	0.353916231	NA	NA	NA	NA	NA
F224	Freshwater	freshwater_male	02/05/2017	F2-YC2_1	Mowi	Mowi	Domesticated	Freshwater_Domesticated	100	male	5. BANGOR 2	27.6	1.440909082	268	0.268	2.428134794	0.462	0.17238806	0.001723881	-0.335358024	2.532	0.403463701	NA	NA	NA	NA	NA
F267	Freshwater	freshwater_male	03/05/2017	F2-YC2_82	Mowi	Mowi	Domesticated	Freshwater_Domesticated	100	male	5. BANGOR 2	28.7	1.457881897	273	0.273	2.436162647	0.457	0.167399267	0.001673993	-0.3400838	2.413	0.382557322	NA	NA	NA	NA	NA
F141	Freshwater	freshwater_female	28/04/2017	F2-YC2_82	Mowi	Mowi	Domesticated	Freshwater_Domesticated	100	female	5. BANGOR 2	28.4	1.45331834	257	0.257	2.409933123	0.415	0.161478599	0.001614786	-0.381951903	2.614	0.417305583	NA	NA	NA	NA	NA
F121	Freshwater	freshwater_male	27/04/2017	F2-YC2_82	Mowi	Mowi	Domesticated	Freshwater_Domesticated	100	male	5. BANGOR 2	29.1	1.463892989	281	0.281	2.44870632	0.398	0.141637011	0.00141637	-0.400116928	2.621	0.418467021	NA	NA	NA	NA	NA
F530	Freshwater	freshwater_male	04/05/2017	F2-YC2_28	Mowi	Mowi	Domesticated	Freshwater_Domesticated	100	male	5. BANGOR 2	26	1.414973348	219	0.219	2.340444115	0.397	0.181278539	0.001812785	-0.401209493	1.882	0.274619619	NA	NA	NA	NA	NA
F233	Freshwater	freshwater_female	02/05/2017	F2-YC2_1	Mowi	Mowi	Domesticated	Freshwater_Domesticated	100	female	5. BANGOR 2	28.2	1.450249108	260	0.26	2.414973348	0.388	0.149230769	0.001492308	-0.411168274	2.546	0.405858399	NA	NA	NA	NA	NA
F301	Freshwater	freshwater_male	03/05/2017	F2-YC2_10	Mowi	Mowi	Domesticated	Freshwater_Domesticated	100	male	5. BANGOR 2	27.9	1.445604203	246	0.246	2.390935107	0.379	0.154065041	0.00154065	-0.42136079	2.315	0.364550995	NA	NA	NA	NA	NA
F515	Freshwater	freshwater_male	04/05/2017	F2-YC2_1	Mowi	Mowi	Domesticated	Freshwater_Domesticated	100	male	5. BANGOR 2	27.3	1.436162647	233	0.233	2.367355921	0.373	0.160085837	0.001600858	-0.428291168	2.115	0.325310372	NA	NA	NA	NA	NA
F541	Freshwater	freshwater_male	04/05/2017	F2-YC2_82	Mowi	Mowi	Domesticated	Freshwater_Domesticated	100	male	5. BANGOR 2	27.3	1.436162647	247	0.247	2.392696953	0.365	0.147773279	0.001477733	-0.437707136	2.011	0.303412071	NA	NA	NA	NA	NA
F501	Freshwater	freshwater_female	04/05/2017	F2-YC2_82	Mowi	Mowi	Domesticated	Freshwater_Domesticated	100	female	5. BANGOR 2	28.7	1.457881897	250	0.25	2.397940009	0.358	0.1432	0.001432	-0.446116973	2.131	0.32858345	NA	NA	NA	NA	NA
F23	Freshwater	freshwater_male	26/04/2017	F2-YC2_55	Mowi	Mowi	Domesticated	Freshwater_Domesticated	100	male	7. BANGOR 4	23.8	1.376576957	164	0.164	2.214843848	0.355	0.216463415	0.002164634	-0.449771647	1.438	0.157758886	NA	NA	NA	NA	NA
F231	Freshwater	freshwater_female	02/05/2017	F2-YC2_82	Mowi	Mowi	Domesticated	Freshwater_Domesticated	100	female	5. BANGOR 2	25.7	1.409933123	203	0.203	2.307496038	0.349	0.171921182	0.001719212	-0.457174573	1.973	0.295127085	NA	NA	NA	NA	NA
F516	Freshwater	freshwater_male	04/05/2017	F2-YC2_1	Mowi	Mowi	Domesticated	Freshwater_Domesticated	100	male	5. BANGOR 2	26	1.414973348	223	0.223	2.348304863	0.34	0.152466368	0.001524664	-0.468521083	1.955	0.291146762	NA	NA	NA	NA	NA
F232	Freshwater	freshwater_female	02/05/2017	F2-YC2_1	Mowi	Mowi	Domesticated	Freshwater_Domesticated	100	female	5. BANGOR 2	25.4	1.404833717	192	0.192	2.283301229	0.325	0.169270833	0.001692708	-0.488116639	1.52	0.181843588	NA	NA	NA	NA	NA
F305	Freshwater	freshwater_male	03/05/2017	F2-YC2_55	Mowi	Mowi	Domesticated	Freshwater_Domesticated	100	male	7. BANGOR 4	24	1.380211242	168	0.168	2.225309282	0.322	0.191666667	0.001916667	-0.492144128	1.485	0.171726454	NA	NA	NA	NA	NA
F443	Freshwater	freshwater_male	04/05/2017	F2-YC2_1	Mowi	Mowi	Domesticated	Freshwater_Domesticated	100	male	7. BANGOR 4	25.1	1.399673721	187	0.187	2.271841607	0.321	0.171657754	0.001716578	-0.493494968	1.679	0.225050696	NA	NA	NA	NA	NA
F203	Freshwater	freshwater_female	02/05/2017	F2-YC2_82	Mowi	Mowi	Domesticated	Freshwater_Domesticated	100	female	5. BANGOR 2	27.5	1.439332694	226	0.226	2.354108439	0.32	0.14159292	0.001415929	-0.494850022	1.826	0.261500773	NA	NA	NA	NA	NA
F31	Freshwater	freshwater_male	26/04/2017	F2-YC2_10	Mowi	Mowi	Domesticated	Freshwater_Domesticated	100	male	7. BANGOR 4	25.4	1.404833717	209	0.209	2.320146286	0.32	0.153110048	0.0015311	-0.494850022	2.31	0.36361198	NA	NA	NA	NA	NA
F380	Freshwater	freshwater_male	03/05/2017	F2-YC2_10	Mowi	Mowi	Domesticated	Freshwater_Domesticated	100	male	7. BANGOR 4	25	1.397940009	209	0.209	2.320146286	0.308	0.147368421	0.001473684	-0.511449283	2.192	0.34084055	NA	NA	NA	NA	NA
F142	Freshwater	freshwater_female	28/04/2017	F2-YC2_55	Mowi	Mowi	Domesticated	Freshwater_Domesticated	100	female	5. BANGOR 2	24.5	1.389166084	172	0.172	2.235528447	0.304	0.176744186	0.001767442	-0.517126416	1.519	0.181557774	NA	NA	NA	NA	NA
F423	Freshwater	freshwater_female	04/05/2017	F2-YC2_10	Mowi	Mowi	Domesticated	Freshwater_Domesticated	100	female	7. BANGOR 4	21.9	1.340444115	131	0.131	2.117271296	0.297	0.226717557	0.002267176	-0.527243551	1.066	0.027757205	NA	NA	NA	NA	NA
F418	Freshwater	freshwater_male	04/05/2017	F2-YC2_10	Mowi	Mowi	Domesticated	Freshwater_Domesticated	100	male	7. BANGOR 4	25.5	1.40654018	207	0.207	2.315970345	0.295	0.142512077	0.001425121	-0.530177984	2.155	0.333447274	NA	NA	NA	NA	NA
F404	Freshwater	freshwater_male	04/05/2017	F2-YC2_1	Mowi	Mowi	Domesticated	Freshwater_Domesticated	100	male	7. BANGOR 4	25	1.397940009	188	0.188	2.274157849	0.283	0.150531915	0.001505319	-0.548213564	1.478	0.169674434	NA	NA	NA	NA	NA	white spot on heart 5mm in length
F310	Freshwater	freshwater_male	03/05/2017	F2-YC2_10	Mowi	Mowi	Domesticated	Freshwater_Domesticated	100	male	7. BANGOR 4	22	1.342422681	138	0.138	2.139879086	0.282	0.204347826	0.002043478	-0.549750892	1.122	0.049992857	NA	NA	NA	NA	NA
F277	Freshwater	freshwater_female	03/05/2017	F2-YC2_55	Mowi	Mowi	Domesticated	Freshwater_Domesticated	100	female	5. BANGOR 2	23.3	1.367355921	146	0.146	2.164352856	0.281	0.192465753	0.001924658	-0.55129368	1.054	0.022840611	NA	NA	NA	NA	NA
F215	Freshwater	freshwater_female	02/05/2017	F2-YC2_28	Mowi	Mowi	Domesticated	Freshwater_Domesticated	100	female	5. BANGOR 2	24.1	1.382017043	172	0.172	2.235528447	0.272	0.158139535	0.001581395	-0.565431096	1.432	0.155943018	NA	NA	NA	NA	NA
F151	Freshwater	freshwater_female	28/04/2017	F2-YC2_10	Mowi	Mowi	Domesticated	Freshwater_Domesticated	100	female	5. BANGOR 2	23.3	1.367355921	161	0.161	2.206825876	0.27	0.167701863	0.001677019	-0.568636236	1.433	0.15624619	NA	NA	NA	NA	NA
F303	Freshwater	freshwater_male	03/05/2017	F2-YC2_55	Mowi	Mowi	Domesticated	Freshwater_Domesticated	100	male	7. BANGOR 4	24.5	1.389166084	175	0.175	2.243038049	0.269	0.153714286	0.001537143	-0.57024772	1.428	0.154728207	NA	NA	NA	NA	NA
F269	Freshwater	freshwater_female	03/05/2017	F2-YC2_55	Mowi	Mowi	Domesticated	Freshwater_Domesticated	100	female	5. BANGOR 2	21.9	1.340444115	123	0.123	2.089905111	0.258	0.209756098	0.002097561	-0.588380294	0.746	-0.127261173	NA	NA	NA	NA	NA
F265	Freshwater	freshwater_male	03/05/2017	F2-YC2_10	Mowi	Mowi	Domesticated	Freshwater_Domesticated	100	male	5. BANGOR 2	22	1.342422681	132	0.132	2.120573931	0.257	0.19469697	0.00194697	-0.590066877	1.061	0.025715384	NA	NA	NA	NA	NA
F152	Freshwater	freshwater_female	28/04/2017	F2-YC2_28	Mowi	Mowi	Domesticated	Freshwater_Domesticated	100	female	5. BANGOR 2	22.3	1.348304863	126	0.126	2.100370545	0.246	0.195238095	0.001952381	-0.609064893	1.113	0.046495164	NA	NA	NA	NA	NA
F278	Freshwater	freshwater_female	03/05/2017	F2-YC2_28	Mowi	Mowi	Domesticated	Freshwater_Domesticated	100	female	5. BANGOR 2	25.3	1.403120521	157	0.157	2.195899652	0.246	0.156687898	0.001566879	-0.609064893	1.266	0.102433706	NA	NA	NA	NA	NA
F522	Freshwater	freshwater_male	04/05/2017	F2-YC2_55	Mowi	Mowi	Domesticated	Freshwater_Domesticated	100	male	5. BANGOR 2	22.6	1.354108439	135	0.135	2.130333768	0.243	0.18	0.0018	-0.614393726	0.96	-0.017728767	NA	NA	NA	NA	NA
F532	Freshwater	freshwater_male	04/05/2017	F2-YC2_55	Mowi	Mowi	Domesticated	Freshwater_Domesticated	100	male	5. BANGOR 2	21.7	1.336459734	118	0.118	2.071882007	0.241	0.204237288	0.002042373	-0.617982957	0.923	-0.034798299	NA	NA	NA	NA	NA
F334	Freshwater	freshwater_male	03/05/2017	F2-YC2_10	Mowi	Mowi	Domesticated	Freshwater_Domesticated	100	male	7. BANGOR 4	23	1.361727836	152	0.152	2.181843588	0.233	0.153289474	0.001532895	-0.632644079	1.792	0.253338005	NA	NA	NA	NA	NA
F226	Freshwater	freshwater_female	02/05/2017	F2-YC2_10	Mowi	Mowi	Domesticated	Freshwater_Domesticated	100	female	5. BANGOR 2	21.5	1.33243846	121	0.121	2.08278537	0.232	0.191735537	0.001917355	-0.634512015	0.986	-0.006123085	NA	NA	NA	NA	NA
F131	Freshwater	freshwater_female	27/04/2017	F2-YC2_1	Mowi	Mowi	Domesticated	Freshwater_Domesticated	100	female	5. BANGOR 2	23.7	1.374748346	162	0.162	2.209515015	0.231	0.142592593	0.001425926	-0.63638802	1.401	0.146438135	NA	NA	NA	NA	NA
F236	Freshwater	freshwater_female	02/05/2017	F2-YC2_10	Mowi	Mowi	Domesticated	Freshwater_Domesticated	100	female	5. BANGOR 2	22.6	1.354108439	140	0.14	2.146128036	0.229	0.163571429	0.001635714	-0.640164518	1.412	0.149834697	NA	NA	NA	NA	NA
F123	Freshwater	freshwater_male	27/04/2017	F2-YC2_55	Mowi	Mowi	Domesticated	Freshwater_Domesticated	100	male	5. BANGOR 2	23	1.361727836	146	0.146	2.164352856	0.229	0.156849315	0.001568493	-0.640164518	1.344	0.128399269	NA	NA	NA	NA	NA
F279	Freshwater	freshwater_male	03/05/2017	F2-YC2_28	Mowi	Mowi	Domesticated	Freshwater_Domesticated	100	male	5. BANGOR 2	24	1.380211242	156	0.156	2.193124598	0.227	0.145512821	0.001455128	-0.643974143	1.361	0.133858125	NA	NA	NA	NA	NA
F513	Freshwater	freshwater_male	04/05/2017	F2-YC2_55	Mowi	Mowi	Domesticated	Freshwater_Domesticated	100	male	5. BANGOR 2	14.2	1.152288344	116	0.116	2.064457989	0.222	0.19137931	0.001913793	-0.653647026	1.144	0.058426024	NA	NA	NA	NA	NA
F488	Freshwater	freshwater_male	04/05/2017	F2-YC2_55	Mowi	Mowi	Domesticated	Freshwater_Domesticated	100	male	7. BANGOR 4	21.7	1.336459734	126	0.126	2.100370545	0.221	0.175396825	0.001753968	-0.655607726	1.016	0.006893708	NA	NA	NA	NA	NA
F25	Freshwater	freshwater_female	26/04/2017	F2-YC2_10	Mowi	Mowi	Domesticated	Freshwater_Domesticated	100	female	7. BANGOR 4	21.5	1.33243846	118	0.118	2.071882007	0.22	0.186440678	0.001864407	-0.657577319	1.153	0.061829307	NA	NA	NA	NA	NA
F271	Freshwater	freshwater_male	03/05/2017	F2-YC2_28	Mowi	Mowi	Domesticated	Freshwater_Domesticated	100	male	5. BANGOR 2	21.7	1.336459734	113	0.113	2.053078443	0.218	0.192920354	0.001929204	-0.661543506	0.7	-0.15490196	NA	NA	NA	NA	NA
F171	Freshwater	freshwater_male	28/04/2017	F2-YC2_10	Mowi	Mowi	Domesticated	Freshwater_Domesticated	100	male	5. BANGOR 2	22.4	1.350248018	137	0.137	2.136720567	0.213	0.155474453	0.001554745	-0.671620397	1.256	0.098989639	NA	NA	NA	NA	NA	liver sample172
F326	Freshwater	freshwater_female	03/05/2017	F2-YC2_10	Mowi	Mowi	Domesticated	Freshwater_Domesticated	100	female	7. BANGOR 4	22.2	1.346352974	136	0.136	2.133538908	0.212	0.155882353	0.001558824	-0.673664139	1.087	0.036229544	NA	NA	NA	NA	NA
F600	Freshwater	freshwater_male	05/05/2017	F2-YC2_10	Mowi	Mowi	Domesticated	Freshwater_Domesticated	100	male	5. BANGOR 2	20	1.301029996	97	0.097	1.986771734	0.21	0.216494845	0.002164948	-0.677780705	0.695	-0.158015195	NA	NA	NA	NA	NA
F595	Freshwater	freshwater_male	05/05/2017	F2-YC2_28	Mowi	Mowi	Domesticated	Freshwater_Domesticated	100	male	5. BANGOR 2	21.1	1.324282455	114	0.114	2.056904851	0.205	0.179824561	0.001798246	-0.688246139	1.059	0.02489596	NA	NA	NA	NA	NA
F510	Freshwater	freshwater_female	04/05/2017	F2-YC2_10	Mowi	Mowi	Domesticated	Freshwater_Domesticated	100	female	5. BANGOR 2	20.9	1.320146286	106	0.106	2.025305865	0.204	0.19245283	0.001924528	-0.690369833	0.87	-0.060480747	NA	NA	NA	NA	NA
F311	Freshwater	freshwater_female	03/05/2017	F2-YC2_55	Mowi	Mowi	Domesticated	Freshwater_Domesticated	100	female	7. BANGOR 4	22	1.342422681	129	0.129	2.11058971	0.202	0.156589147	0.001565891	-0.694648631	1.007	0.003029471	NA	NA	NA	NA	NA
F492	Freshwater	freshwater_female	04/05/2017	F2-YC2_37	Mowi	Mowi	Domesticated	Freshwater_Domesticated	100	female	7. BANGOR 4	22.2	1.346352974	135	0.135	2.130333768	0.2	0.148148148	0.001481481	-0.698970004	1.234	0.09131516	NA	NA	NA	NA	NA
F3	Freshwater	freshwater_male	24/04/2017	F2-YC2_37	Mowi	Mowi	Domesticated	Freshwater_Domesticated	100	male	7. BANGOR 4	22.4	1.350248018	146	0.146	2.164352856	0.2	0.136986301	0.001369863	-0.698970004	1.608	0.206286044	NA	NA	NA	NA	NA	NEW SCALE
F280	Freshwater	freshwater_male	03/05/2017	F2-YC2_10	Mowi	Mowi	Domesticated	Freshwater_Domesticated	100	male	5. BANGOR 2	23.4	1.369215857	150	0.15	2.176091259	0.196	0.130666667	0.001306667	-0.707743929	1.317	0.119585775	NA	NA	NA	NA	NA
F293	Freshwater	freshwater_female	03/05/2017	F2-YC2_37	Mowi	Mowi	Domesticated	Freshwater_Domesticated	100	female	5. BANGOR 2	22.5	1.352182518	141	0.141	2.149219113	0.195	0.138297872	0.001382979	-0.709965389	1.015	0.006466042	NA	NA	NA	NA	NA
F229	Freshwater	freshwater_female	02/05/2017	F2-YC2_10	Mowi	Mowi	Domesticated	Freshwater_Domesticated	100	female	5. BANGOR 2	21.2	1.326335861	127	0.127	2.103803721	0.194	0.152755906	0.001527559	-0.71219827	0.891	-0.050122296	NA	NA	NA	NA	NA
F330	Freshwater	freshwater_female	03/05/2017	F2-YC2_37	Mowi	Mowi	Domesticated	Freshwater_Domesticated	100	female	7. BANGOR 4	20.7	1.315970345	113	0.113	2.053078443	0.193	0.17079646	0.001707965	-0.714442691	1.275	0.105510185	NA	NA	NA	NA	NA
F540	Freshwater	freshwater_female	04/05/2017	F2-YC2_55	Mowi	Mowi	Domesticated	Freshwater_Domesticated	100	female	5. BANGOR 2	21.5	1.33243846	117	0.117	2.068185862	0.184	0.157264957	0.00157265	-0.735182177	0.848	-0.071604148	NA	NA	NA	NA	NA
F247	Freshwater	freshwater_female	02/05/2017	F2-YC2_37	Mowi	Mowi	Domesticated	Freshwater_Domesticated	100	female	5. BANGOR 2	21.4	1.330413773	139	0.139	2.1430148	0.182	0.130935252	0.001309353	-0.739928612	1.227	0.088844563	NA	NA	NA	NA	NA
F212	Freshwater	freshwater_female	02/05/2017	F2-YC2_37	Mowi	Mowi	Domesticated	Freshwater_Domesticated	100	female	5. BANGOR 2	20.6	1.31386722	106	0.106	2.025305865	0.181	0.170754717	0.001707547	-0.742321425	0.932	-0.030584088	NA	NA	NA	NA	NA
F597	Freshwater	freshwater_male	05/05/2017	F2-YC2_82	Mowi	Mowi	Domesticated	Freshwater_Domesticated	100	male	5. BANGOR 2	20.3	1.307496038	109	0.109	2.037426498	0.176	0.16146789	0.001614679	-0.754487332	0.9	-0.045757491	NA	NA	NA	NA	NA
F308	Freshwater	freshwater_male	03/05/2017	F2-YC2_10	Mowi	Mowi	Domesticated	Freshwater_Domesticated	100	male	7. BANGOR 4	20.6	1.31386722	110	0.11	2.041392685	0.167	0.151818182	0.001518182	-0.777283529	1.075	0.031408464	NA	NA	NA	NA	NA
F587	Freshwater	freshwater_female	05/05/2017	F2-YC2_37	Mowi	Mowi	Domesticated	Freshwater_Domesticated	100	female	5. BANGOR 2	21.5	1.33243846	118	0.118	2.071882007	0.149	0.126271186	0.001262712	-0.826813732	0.924	-0.034328029	NA	NA	NA	NA	NA
F325	Freshwater	freshwater_female	03/05/2017	F2-YC2_10	Mowi	Mowi	Domesticated	Freshwater_Domesticated	100	female	7. BANGOR 4	19.7	1.294466226	100	0.1	2	0.147	0.147	0.00147	-0.832682665	0.99	-0.004364805	NA	NA	NA	NA	NA
F598	Freshwater	freshwater_male	05/05/2017	F2-YC2_55	Mowi	Mowi	Domesticated	Freshwater_Domesticated	100	male	5. BANGOR 2	19.7	1.294466226	94	0.094	1.973127854	0.13	0.138297872	0.001382979	-0.886056648	0.733	-0.134896025	NA	NA	NA	NA	NA
F584	Freshwater	freshwater_male	05/05/2017	F2-YC2_10	Mowi	Mowi	Domesticated	Freshwater_Domesticated	100	male	5. BANGOR 2	20	1.301029996	95	0.095	1.977723605	0.122	0.128421053	0.001284211	-0.913640169	0.777	-0.109578981	NA	NA	NA	NA	NA
S174	Saltwater	saltwater_female	27/04/2018	F2-YC2_82	Mowi	Mowi	Domesticated	Saltwater_Domesticated	100	female	4. BANGOR 3	54.6	1.737192643	1878	1.878	3.273695588	2.641	0.140628328	0.001406283	0.421768401	20.085	1.302871836	13.7	1.136720567	18.43	1.265525335	0.743353228
S60	Saltwater	saltwater_female	24/04/2018	F2-YC2_55	Mowi	Mowi	Domesticated	Saltwater_Domesticated	100	female	3. BANGOR 1	46	1.662757832	1051	1.051	3.021602716	1.247	0.118648906	0.001186489	0.095866453	9.845	0.99321572	11.02	1.042181595	14.55	1.162862993	0.757388316
S54	Saltwater	saltwater_female	24/04/2018	F2-YC2_55	Mowi	Mowi	Domesticated	Saltwater_Domesticated	100	female	3. BANGOR 1	47.2	1.673941999	1316	1.316	3.119255889	1.647	0.125151976	0.00125152	0.216693599	12.198	1.086288629	12.01	1.079543007	15.39	1.18723862	0.780376868
S44	Saltwater	saltwater_male	24/04/2018	F2-YC2_28	Mowi	Mowi	Domesticated	Saltwater_Domesticated	100	male	3. BANGOR 1	53.9	1.731588765	1651	1.651	3.217747073	2.567	0.155481526	0.001554815	0.409425869	18.418	1.265242469	13.76	1.138618434	17.56	1.244524512	0.783599089
S167	Saltwater	saltwater_male	26/04/2018	F2-YC2_82	Mowi	Mowi	Domesticated	Saltwater_Domesticated	100	male	4. BANGOR 3	57.5	1.759667845	2167	2.167	3.335858911	2.74	0.126442086	0.001264421	0.437750563	22.187	1.346098583	14.45	1.159867847	18.28	1.261976191	0.7904814
F567	Freshwater	freshwater_female	04/05/2017	F2-YC2_28	Mowi	Mowi	Domesticated	Freshwater_Domesticated	100	female	5. BANGOR 2	15.2	1.181843588	43	0.043	1.633468456	0.07	0.162790698	0.001627907	-1.15490196	0.397	-0.401209493	NA	NA	NA	NA	NA
S112	Saltwater	saltwater_male	25/04/2018	F2-YC2_55	Mowi	Mowi	Domesticated	Saltwater_Domesticated	100	male	4. BANGOR 3	49.7	1.696356389	1412	1.412	3.149834697	1.855	0.131373938	0.001313739	0.268343914	12.807	1.10744741	12.76	1.105850674	15.7	1.195899652	0.812738854
S100	Saltwater	saltwater_male	25/04/2018	F2-YC2_1	Mowi	Mowi	Domesticated	Saltwater_Domesticated	100	male	3. BANGOR 1	50	1.698970004	1381	1.381	3.140193679	1.561	0.113034033	0.00113034	0.193402903	13.257	1.122445256	12.31	1.090258053	15	1.176091259	0.820666667
S94	Saltwater	saltwater_female	25/04/2018	F2-YC2_28	Mowi	Mowi	Domesticated	Saltwater_Domesticated	100	female	3. BANGOR 1	52.6	1.720985744	1773	1.773	3.248708736	2.92	0.164692611	0.001646926	0.465382851	17.585	1.245142373	14.28	1.154728207	17.26	1.237040791	0.827346466
S53	Saltwater	saltwater_female	24/04/2018	F2-YC2_37	Mowi	Mowi	Domesticated	Saltwater_Domesticated	100	female	3. BANGOR 1	46.5	1.667452953	1147	1.147	3.059563418	1.612	0.140540541	0.001405405	0.207365037	11.569	1.063295821	11.6	1.064457989	13.98	1.145507171	0.829756795
S75	Saltwater	saltwater_female	25/04/2018	F2-YC2_82	Mowi	Mowi	Domesticated	Saltwater_Domesticated	100	female	3. BANGOR 1	59.6	1.77524626	2340	2.34	3.369215857	3.315	0.141666667	0.001416667	0.520483533	19.504	1.290123688	16.31	1.212453961	19.5	1.290034611	0.836410256
S6	Saltwater	saltwater_female	23/04/2018	F2-YC2_10	Mowi	Mowi	Domesticated	Saltwater_Domesticated	100	female	3. BANGOR 1	49.7	1.696356389	1543	1.543	3.188365926	1.963	0.127219702	0.001272197	0.2929203	16.952	1.229220944	13.4	1.127104798	15.95	1.202760687	0.840125392
S24	Saltwater	saltwater_female	24/04/2018	F2-YC2_28	Mowi	Mowi	Domesticated	Saltwater_Domesticated	100	female	3. BANGOR 1	55.5	1.744292983	2072	2.072	3.316389751	2.671	0.128909266	0.001289093	0.426673888	22.857	1.359019228	14.39	1.158060794	16.84	1.226342087	0.854513064
S14	Saltwater	saltwater_male	23/04/2018	F2-YC2_1	Mowi	Mowi	Domesticated	Saltwater_Domesticated	100	male	3. BANGOR 1	52.1	1.716837723	1760	1.76	3.245512668	2.568	0.145909091	0.001459091	0.409595019	19.64	1.293141483	14.86	1.172018809	17.07	1.232233521	0.870533099
S147	Saltwater	saltwater_female	26/04/2018	F2-YC2_28	Mowi	Mowi	Domesticated	Saltwater_Domesticated	100	female	4. BANGOR 3	53.1	1.725094521	1714	1.714	3.234010818	3.002	0.175145858	0.001751459	0.477410688	17.174	1.234871459	15.62	1.19368103	17.71	1.248218561	0.881987578
S52	Saltwater	saltwater_male	24/04/2018	F2-YC2_82	Mowi	Mowi	Domesticated	Saltwater_Domesticated	100	male	3. BANGOR 1	59	1.770852012	2633	2.633	3.420450859	2.908	0.11044436	0.001104444	0.463594402	30.002	1.477150207	16.99	1.230193379	18.89	1.276231958	0.899417681
S66	Saltwater	saltwater_female	25/04/2018	F2-YC2_37	Mowi	Mowi	Domesticated	Saltwater_Domesticated	100	female	3. BANGOR 1	50.7	1.705007959	1460	1.46	3.164352856	1.532	0.104931507	0.001049315	0.185258765	13.184	1.120047194	12.92	1.111262514	14.25	1.153814864	0.906666667
S123	Saltwater	saltwater_male	26/04/2018	F2-YC2_10	Mowi	Mowi	Domesticated	Saltwater_Domesticated	100	male	4. BANGOR 3	55	1.740362689	2048	2.048	3.311329952	3.189	0.155712891	0.001557129	0.503654519	21.296	1.328298038	16.16	1.208441356	17.51	1.243286146	0.922901199
S171	Saltwater	saltwater_female	27/04/2018	F2-YC2_55	Mowi	Mowi	Domesticated	Saltwater_Domesticated	100	female	4. BANGOR 3	44.8	1.651278014	1099	1.099	3.040997692	1.354	0.123202912	0.001232029	0.131618664	10.385	1.016406501	11.61	1.06483222	12.49	1.096562438	0.929543635
S59	Saltwater	saltwater_female	24/04/2018	F2-YC2_10	Mowi	Mowi	Domesticated	Saltwater_Domesticated	100	female	3. BANGOR 1	52.3	1.718501689	1821	1.821	3.260309946	2.55	0.140032949	0.001400329	0.40654018	18.747	1.272931779	15.03	1.176958981	16.01	1.204391332	0.938788257
S135	Saltwater	saltwater_male	26/04/2018	F2-YC2_37	Mowi	Mowi	Domesticated	Saltwater_Domesticated	100	male	4. BANGOR 3	46.5	1.667452953	1291	1.291	3.110926242	1.947	0.150813323	0.001508133	0.289365952	12.139	1.084182911	14.73	1.168202747	15.66	1.194791758	0.940613027
S134	Saltwater	saltwater_female	26/04/2018	F2-YC2_10	Mowi	Mowi	Domesticated	Saltwater_Domesticated	100	female	4. BANGOR 3	51.9	1.715167358	1712	1.712	3.23350376	3.199	0.186857477	0.001868575	0.50501424	16.258	1.211067119	16.42	1.215373153	16.61	1.220369632	0.988561108
S188	Saltwater	saltwater_male	27/04/2018	F2-YC2_55	Mowi	Mowi	Domesticated	Saltwater_Domesticated	100	male	4. BANGOR 3	43.8	1.641474111	1013	1.013	3.005609445	1.565	0.154491609	0.001544916	0.194514342	10.782	1.032699327	14.4	1.158362492	14.17	1.15136985	1.016231475
S70	Saltwater	saltwater_male	25/04/2018	F2-YC2_37	Mowi	Mowi	Domesticated	Saltwater_Domesticated	100	male	3. BANGOR 1	49.8	1.697229343	1542	1.542	3.188084374	1.26	0.081712062	0.000817121	0.100370545	15.624	1.19379223	14.9	1.173186268	14.47	1.160468531	1.029716655
S8	Saltwater	saltwater_female	23/04/2018	F2-YC2_10	Mowi	Mowi	Domesticated	Saltwater_Domesticated	100	female	3. BANGOR 1	53.5	1.728353782	2062	2.062	3.314288661	2.281	0.110620757	0.001106208	0.358125285	27.253	1.435414316	18.86	1.275541688	14.52	1.161966616	1.298898072
S515	Saltwater	saltwater_female	04/05/2018	F2-YC2_37	Mowi	Mowi	Domesticated	Saltwater_Domesticated	100	female	3. BANGOR 1	41	1.612783857	763	0.763	2.882524538	NA	NA	NA	NA	NA	NA	NA	NA	NA	NA	NA
S836	Saltwater	saltwater_female	04/05/2018	F2-YC2_55	Mowi	Mowi	Domesticated	Saltwater_Domesticated	100	female	4. BANGOR 3	43	1.633468456	918	0.918	2.962842681	NA	NA	NA	NA	NA	NA	NA	NA	NA	NA	NA
S899	Saltwater	saltwater_male	04/05/2018	F2-YC2_55	Mowi	Mowi	Domesticated	Saltwater_Domesticated	100	male	4. BANGOR 3	43	1.633468456	920	0.92	2.963787827	NA	NA	NA	NA	NA	NA	NA	NA	NA	NA	NA
S499	Saltwater	saltwater_female	04/05/2018	F2-YC2_55	Mowi	Mowi	Domesticated	Saltwater_Domesticated	100	female	3. BANGOR 1	46.2	1.664641976	1084	1.084	3.035029282	NA	NA	NA	NA	NA	NA	NA	NA	NA	NA	NA
S483	Saltwater	saltwater_male	04/05/2018	F2-YC2_37	Mowi	Mowi	Domesticated	Saltwater_Domesticated	100	male	3. BANGOR 1	46.8	1.670245853	1189	1.189	3.075181855	NA	NA	NA	NA	NA	NA	NA	NA	NA	NA	NA
S627	Saltwater	saltwater_male	04/05/2018	F2-YC2_55	Mowi	Mowi	Domesticated	Saltwater_Domesticated	100	male	3. BANGOR 1	48.5	1.685741739	1224	1.224	3.087781418	NA	NA	NA	NA	NA	NA	NA	NA	NA	NA	NA
S538	Saltwater	saltwater_male	04/05/2018	F2-YC2_55	Mowi	Mowi	Domesticated	Saltwater_Domesticated	100	male	3. BANGOR 1	47.2	1.673941999	1253	1.253	3.097951071	NA	NA	NA	NA	NA	NA	NA	NA	NA	NA	NA
S518	Saltwater	saltwater_female	04/05/2018	F2-YC2_10	Mowi	Mowi	Domesticated	Saltwater_Domesticated	100	female	3. BANGOR 1	50.5	1.703291378	1269	1.269	3.103461622	NA	NA	NA	NA	NA	NA	NA	NA	NA	NA	NA
S616	Saltwater	saltwater_female	04/05/2018	F2-YC2_1	Mowi	Mowi	Domesticated	Saltwater_Domesticated	100	female	3. BANGOR 1	45.9	1.661812686	1299	1.299	3.113609151	NA	NA	NA	NA	NA	NA	NA	NA	NA	NA	NA
S475	Saltwater	saltwater_female	04/05/2018	F2-YC2_55	Mowi	Mowi	Domesticated	Saltwater_Domesticated	100	female	3. BANGOR 1	49	1.69019608	1300	1.3	3.113943352	NA	NA	NA	NA	NA	NA	NA	NA	NA	NA	NA
S643	Saltwater	saltwater_female	04/05/2018	F2-YC2_37	Mowi	Mowi	Domesticated	Saltwater_Domesticated	100	female	3. BANGOR 1	49.1	1.691081492	1309	1.309	3.116939647	NA	NA	NA	NA	NA	NA	NA	NA	NA	NA	NA
S759	Saltwater	saltwater_female	04/05/2018	F2-YC2_55	Mowi	Mowi	Domesticated	Saltwater_Domesticated	100	female	3. BANGOR 1	50	1.698970004	1320	1.32	3.120573931	NA	NA	NA	NA	NA	NA	NA	NA	NA	NA	NA
S494	Saltwater	saltwater_male	04/05/2018	F2-YC2_1	Mowi	Mowi	Domesticated	Saltwater_Domesticated	100	male	3. BANGOR 1	47.8	1.679427897	1337	1.337	3.126131407	NA	NA	NA	NA	NA	NA	NA	NA	NA	NA	NA
S500	Saltwater	saltwater_female	04/05/2018	F2-YC2_28	Mowi	Mowi	Domesticated	Saltwater_Domesticated	100	female	3. BANGOR 1	50	1.698970004	1351	1.351	3.130655349	NA	NA	NA	NA	NA	NA	NA	NA	NA	NA	NA
S493	Saltwater	saltwater_female	04/05/2018	F2-YC2_82	Mowi	Mowi	Domesticated	Saltwater_Domesticated	100	female	3. BANGOR 1	48.1	1.682145076	1361	1.361	3.133858125	NA	NA	NA	NA	NA	NA	NA	NA	NA	NA	NA
S617	Saltwater	saltwater_female	04/05/2018	F2-YC2_10	Mowi	Mowi	Domesticated	Saltwater_Domesticated	100	female	3. BANGOR 1	48.5	1.685741739	1373	1.373	3.137670537	NA	NA	NA	NA	NA	NA	NA	NA	NA	NA	NA
S558	Saltwater	saltwater_female	04/05/2018	F2-YC2_1	Mowi	Mowi	Domesticated	Saltwater_Domesticated	100	female	3. BANGOR 1	48.2	1.683047038	1379	1.379	3.139564266	NA	NA	NA	NA	NA	NA	NA	NA	NA	NA	NA
S751	Saltwater	saltwater_male	04/05/2018	F2-YC2_1	Mowi	Mowi	Domesticated	Saltwater_Domesticated	100	male	3. BANGOR 1	49.6	1.695481676	1443	1.443	3.159266331	NA	NA	NA	NA	NA	NA	NA	NA	NA	NA	NA
S1054	Saltwater	saltwater_female	04/05/2018	F2-YC2_10	Mowi	Mowi	Domesticated	Saltwater_Domesticated	100	female	4. BANGOR 3	49.5	1.694605199	1487	1.487	3.172310969	NA	NA	NA	NA	NA	NA	NA	NA	NA	NA	NA
S613	Saltwater	saltwater_female	04/05/2018	F2-YC2_55	Mowi	Mowi	Domesticated	Saltwater_Domesticated	100	female	3. BANGOR 1	51.1	1.7084209	1491	1.491	3.173477643	NA	NA	NA	NA	NA	NA	NA	NA	NA	NA	NA
S625	Saltwater	saltwater_male	04/05/2018	F2-YC2_82	Mowi	Mowi	Domesticated	Saltwater_Domesticated	100	male	3. BANGOR 1	49.6	1.695481676	1526	1.526	3.183554534	NA	NA	NA	NA	NA	NA	NA	NA	NA	NA	NA
S1069	Saltwater	saltwater_female	04/05/2018	F2-YC2_28	Mowi	Mowi	Domesticated	Saltwater_Domesticated	100	female	4. BANGOR 3	51	1.707570176	1538	1.538	3.186956335	NA	NA	NA	NA	NA	NA	NA	NA	NA	NA	NA
S704	Saltwater	saltwater_female	04/05/2018	F2-YC2_82	Mowi	Mowi	Domesticated	Saltwater_Domesticated	100	female	3. BANGOR 1	50.5	1.703291378	1566	1.566	3.194791758	NA	NA	NA	NA	NA	NA	NA	NA	NA	NA	NA
S923	Saltwater	saltwater_female	04/05/2018	F2-YC2_37	Mowi	Mowi	Domesticated	Saltwater_Domesticated	100	female	4. BANGOR 3	51.2	1.709269961	1578	1.578	3.198106999	NA	NA	NA	NA	NA	NA	NA	NA	NA	NA	NA
S678	Saltwater	saltwater_female	04/05/2018	F2-YC2_37	Mowi	Mowi	Domesticated	Saltwater_Domesticated	100	female	3. BANGOR 1	50.5	1.703291378	1590	1.59	3.201397124	NA	NA	NA	NA	NA	NA	NA	NA	NA	NA	NA
S1132	Saltwater	saltwater_female	04/05/2018	F2-YC2_1	Mowi	Mowi	Domesticated	Saltwater_Domesticated	100	female	4. BANGOR 3	51	1.707570176	1605	1.605	3.205475037	NA	NA	NA	NA	NA	NA	NA	NA	NA	NA	NA
S562	Saltwater	saltwater_male	04/05/2018	F2-YC2_55	Mowi	Mowi	Domesticated	Saltwater_Domesticated	100	male	3. BANGOR 1	53.4	1.727541257	1618	1.618	3.208978517	NA	NA	NA	NA	NA	NA	NA	NA	NA	NA	NA
S1040	Saltwater	saltwater_male	04/05/2018	F2-YC2_10	Mowi	Mowi	Domesticated	Saltwater_Domesticated	100	male	4. BANGOR 3	52	1.716003344	1628	1.628	3.211654401	NA	NA	NA	NA	NA	NA	NA	NA	NA	NA	NA
S829	Saltwater	saltwater_male	04/05/2018	F2-YC2_82	Mowi	Mowi	Domesticated	Saltwater_Domesticated	100	male	4. BANGOR 3	51	1.707570176	1656	1.656	3.219060332	NA	NA	NA	NA	NA	NA	NA	NA	NA	NA	NA
S511	Saltwater	saltwater_female	04/05/2018	F2-YC2_10	Mowi	Mowi	Domesticated	Saltwater_Domesticated	100	female	3. BANGOR 1	52	1.716003344	1672	1.672	3.223236273	NA	NA	NA	NA	NA	NA	NA	NA	NA	NA	NA
S1121	Saltwater	saltwater_female	04/05/2018	F2-YC2_82	Mowi	Mowi	Domesticated	Saltwater_Domesticated	100	female	4. BANGOR 3	53	1.72427587	1673	1.673	3.223495941	NA	NA	NA	NA	NA	NA	NA	NA	NA	NA	NA
S484	Saltwater	saltwater_male	04/05/2018	F2-YC2_10	Mowi	Mowi	Domesticated	Saltwater_Domesticated	100	male	3. BANGOR 1	52	1.716003344	1686	1.686	3.22685757	NA	NA	NA	NA	NA	NA	NA	NA	NA	NA	NA
S597	Saltwater	saltwater_female	04/05/2018	F2-YC2_37	Mowi	Mowi	Domesticated	Saltwater_Domesticated	100	female	3. BANGOR 1	51	1.707570176	1704	1.704	3.23146959	NA	NA	NA	NA	NA	NA	NA	NA	NA	NA	NA
S883	Saltwater	saltwater_male	04/05/2018	F2-YC2_1	Mowi	Mowi	Domesticated	Saltwater_Domesticated	100	male	4. BANGOR 3	52.3	1.718501689	1718	1.718	3.235023159	NA	NA	NA	NA	NA	NA	NA	NA	NA	NA	NA
S1073	Saltwater	saltwater_female	04/05/2018	F2-YC2_10	Mowi	Mowi	Domesticated	Saltwater_Domesticated	100	female	4. BANGOR 3	52	1.716003344	1725	1.725	3.236789099	NA	NA	NA	NA	NA	NA	NA	NA	NA	NA	NA
S1139	Saltwater	saltwater_female	04/05/2018	F2-YC2_55	Mowi	Mowi	Domesticated	Saltwater_Domesticated	100	female	4. BANGOR 3	54.1	1.733197265	1727	1.727	3.237292338	NA	NA	NA	NA	NA	NA	NA	NA	NA	NA	NA
S710	Saltwater	saltwater_female	04/05/2018	F2-YC2_1	Mowi	Mowi	Domesticated	Saltwater_Domesticated	100	female	3. BANGOR 1	53.1	1.725094521	1753	1.753	3.243781916	NA	NA	NA	NA	NA	NA	NA	NA	NA	NA	NA
S934	Saltwater	saltwater_female	04/05/2018	F2-YC2_28	Mowi	Mowi	Domesticated	Saltwater_Domesticated	100	female	4. BANGOR 3	53.8	1.730782276	1779	1.779	3.250175948	NA	NA	NA	NA	NA	NA	NA	NA	NA	NA	NA
S586	Saltwater	saltwater_female	04/05/2018	F2-YC2_28	Mowi	Mowi	Domesticated	Saltwater_Domesticated	100	female	3. BANGOR 1	53	1.72427587	1816	1.816	3.259115844	NA	NA	NA	NA	NA	NA	NA	NA	NA	NA	NA
S758	Saltwater	saltwater_female	04/05/2018	F2-YC2_82	Mowi	Mowi	Domesticated	Saltwater_Domesticated	100	female	3. BANGOR 1	55	1.740362689	1836	1.836	3.263872677	NA	NA	NA	NA	NA	NA	NA	NA	NA	NA	NA
S1079	Saltwater	saltwater_male	04/05/2018	F2-YC2_1	Mowi	Mowi	Domesticated	Saltwater_Domesticated	100	male	4. BANGOR 3	53.8	1.730782276	1838	1.838	3.264345507	NA	NA	NA	NA	NA	NA	NA	NA	NA	NA	NA
S830	Saltwater	saltwater_male	04/05/2018	F2-YC2_82	Mowi	Mowi	Domesticated	Saltwater_Domesticated	100	male	4. BANGOR 3	55.1	1.741151599	1840	1.84	3.264817823	NA	NA	NA	NA	NA	NA	NA	NA	NA	NA	NA
S1126	Saltwater	saltwater_male	04/05/2018	F2-YC2_10	Mowi	Mowi	Domesticated	Saltwater_Domesticated	100	male	4. BANGOR 3	53.1	1.725094521	1847	1.847	3.266466895	NA	NA	NA	NA	NA	NA	NA	NA	NA	NA	NA
S1122	Saltwater	saltwater_male	04/05/2018	F2-YC2_10	Mowi	Mowi	Domesticated	Saltwater_Domesticated	100	male	4. BANGOR 3	54	1.73239376	1850	1.85	3.267171728	NA	NA	NA	NA	NA	NA	NA	NA	NA	NA	NA
S612	Saltwater	saltwater_male	04/05/2018	F2-YC2_1	Mowi	Mowi	Domesticated	Saltwater_Domesticated	100	male	3. BANGOR 1	53	1.72427587	1863	1.863	3.270212855	NA	NA	NA	NA	NA	NA	NA	NA	NA	NA	NA
S848	Saltwater	saltwater_male	04/05/2018	F2-YC2_1	Mowi	Mowi	Domesticated	Saltwater_Domesticated	100	male	4. BANGOR 3	55.5	1.744292983	1879	1.879	3.27392678	NA	NA	NA	NA	NA	NA	NA	NA	NA	NA	NA
S495	Saltwater	saltwater_male	04/05/2018	F2-YC2_28	Mowi	Mowi	Domesticated	Saltwater_Domesticated	100	male	3. BANGOR 1	52.5	1.720159303	1892	1.892	3.276921132	NA	NA	NA	NA	NA	NA	NA	NA	NA	NA	NA
S691	Saltwater	saltwater_female	04/05/2018	F2-YC2_28	Mowi	Mowi	Domesticated	Saltwater_Domesticated	100	female	3. BANGOR 1	56	1.748188027	1946	1.946	3.289142836	NA	NA	NA	NA	NA	NA	NA	NA	NA	NA	NA
S1037	Saltwater	saltwater_male	04/05/2018	F2-YC2_82	Mowi	Mowi	Domesticated	Saltwater_Domesticated	100	male	4. BANGOR 3	56	1.748188027	1969	1.969	3.294245716	NA	NA	NA	NA	NA	NA	NA	NA	NA	NA	NA
S885	Saltwater	saltwater_male	04/05/2018	F2-YC2_37	Mowi	Mowi	Domesticated	Saltwater_Domesticated	100	male	4. BANGOR 3	55.3	1.742725131	1975	1.975	3.2955671	NA	NA	NA	NA	NA	NA	NA	NA	NA	NA	NA
S932	Saltwater	saltwater_female	04/05/2018	F2-YC2_1	Mowi	Mowi	Domesticated	Saltwater_Domesticated	100	female	4. BANGOR 3	54.3	1.73479983	1988	1.988	3.29841638	NA	NA	NA	NA	NA	NA	NA	NA	NA	NA	NA
S505	Saltwater	saltwater_female	04/05/2018	F2-YC2_82	Mowi	Mowi	Domesticated	Saltwater_Domesticated	100	female	3. BANGOR 1	54.5	1.736396502	1999	1.999	3.300812794	NA	NA	NA	NA	NA	NA	NA	NA	NA	NA	NA
S1147	Saltwater	saltwater_female	04/05/2018	F2-YC2_10	Mowi	Mowi	Domesticated	Saltwater_Domesticated	100	female	4. BANGOR 3	55	1.740362689	2015	2.015	3.30427505	NA	NA	NA	NA	NA	NA	NA	NA	NA	NA	NA
S478	Saltwater	saltwater_female	04/05/2018	F2-YC2_10	Mowi	Mowi	Domesticated	Saltwater_Domesticated	100	female	3. BANGOR 1	54	1.73239376	2045	2.045	3.310693312	NA	NA	NA	NA	NA	NA	NA	NA	NA	NA	NA
S880	Saltwater	saltwater_female	04/05/2018	F2-YC2_1	Mowi	Mowi	Domesticated	Saltwater_Domesticated	100	female	4. BANGOR 3	55.5	1.744292983	2069	2.069	3.315760491	NA	NA	NA	NA	NA	NA	NA	NA	NA	NA	NA
S501	Saltwater	saltwater_male	04/05/2018	F2-YC2_55	Mowi	Mowi	Domesticated	Saltwater_Domesticated	100	male	3. BANGOR 1	55.5	1.744292983	2074	2.074	3.316808752	NA	NA	NA	NA	NA	NA	NA	NA	NA	NA	NA
S637	Saltwater	saltwater_female	04/05/2018	F2-YC2_10	Mowi	Mowi	Domesticated	Saltwater_Domesticated	100	female	3. BANGOR 1	55	1.740362689	2076	2.076	3.317227349	NA	NA	NA	NA	NA	NA	NA	NA	NA	NA	NA
S572	Saltwater	saltwater_female	04/05/2018	F2-YC2_28	Mowi	Mowi	Domesticated	Saltwater_Domesticated	100	female	3. BANGOR 1	55.5	1.744292983	2078	2.078	3.317645543	NA	NA	NA	NA	NA	NA	NA	NA	NA	NA	NA
S859	Saltwater	saltwater_male	04/05/2018	F2-YC2_10	Mowi	Mowi	Domesticated	Saltwater_Domesticated	100	male	4. BANGOR 3	55.7	1.745855195	2084	2.084	3.318897715	NA	NA	NA	NA	NA	NA	NA	NA	NA	NA	NA
S681	Saltwater	saltwater_male	04/05/2018	F2-YC2_10	Mowi	Mowi	Domesticated	Saltwater_Domesticated	100	male	3. BANGOR 1	52.5	1.720159303	2095	2.095	3.321184027	NA	NA	NA	NA	NA	NA	NA	NA	NA	NA	NA
S653	Saltwater	saltwater_male	04/05/2018	F2-YC2_28	Mowi	Mowi	Domesticated	Saltwater_Domesticated	100	male	3. BANGOR 1	55.8	1.746634199	2114	2.114	3.325104983	NA	NA	NA	NA	NA	NA	NA	NA	NA	NA	NA
S550	Saltwater	saltwater_male	04/05/2018	F2-YC2_82	Mowi	Mowi	Domesticated	Saltwater_Domesticated	100	male	3. BANGOR 1	57.8	1.761927838	2123	2.123	3.326949994	NA	NA	NA	NA	NA	NA	NA	NA	NA	NA	NA
S861	Saltwater	saltwater_male	04/05/2018	F2-YC2_82	Mowi	Mowi	Domesticated	Saltwater_Domesticated	100	male	4. BANGOR 3	56.1	1.748962861	2156	2.156	3.333648757	NA	NA	NA	NA	NA	NA	NA	NA	NA	NA	NA
S592	Saltwater	saltwater_female	04/05/2018	F2-YC2_82	Mowi	Mowi	Domesticated	Saltwater_Domesticated	100	female	3. BANGOR 1	56	1.748188027	2180	2.18	3.338456494	NA	NA	NA	NA	NA	NA	NA	NA	NA	NA	NA
S1060	Saltwater	saltwater_female	04/05/2018	F2-YC2_1	Mowi	Mowi	Domesticated	Saltwater_Domesticated	100	female	4. BANGOR 3	57.4	1.758911892	2188	2.188	3.340047318	NA	NA	NA	NA	NA	NA	NA	NA	NA	NA	NA
S752	Saltwater	saltwater_male	04/05/2018	F2-YC2_28	Mowi	Mowi	Domesticated	Saltwater_Domesticated	100	male	3. BANGOR 1	56	1.748188027	2211	2.211	3.344588743	NA	NA	NA	NA	NA	NA	NA	NA	NA	NA	NA
S827	Saltwater	saltwater_female	04/05/2018	F2-YC2_28	Mowi	Mowi	Domesticated	Saltwater_Domesticated	100	female	4. BANGOR 3	57	1.755874856	2234	2.234	3.349083169	NA	NA	NA	NA	NA	NA	NA	NA	NA	NA	NA
S1044	Saltwater	saltwater_female	04/05/2018	F2-YC2_1	Mowi	Mowi	Domesticated	Saltwater_Domesticated	100	female	4. BANGOR 3	58	1.763427994	2262	2.262	3.354492601	NA	NA	NA	NA	NA	NA	NA	NA	NA	NA	NA
S858	Saltwater	saltwater_male	04/05/2018	F2-YC2_10	Mowi	Mowi	Domesticated	Saltwater_Domesticated	100	male	4. BANGOR 3	58.1	1.764176132	2355	2.355	3.371990911	NA	NA	NA	NA	NA	NA	NA	NA	NA	NA	NA
S844	Saltwater	saltwater_male	04/05/2018	F2-YC2_10	Mowi	Mowi	Domesticated	Saltwater_Domesticated	100	male	4. BANGOR 3	57	1.755874856	2401	2.401	3.38039216	NA	NA	NA	NA	NA	NA	NA	NA	NA	NA	NA
S587	Saltwater	saltwater_female	04/05/2018	F2-YC2_82	Mowi	Mowi	Domesticated	Saltwater_Domesticated	100	female	3. BANGOR 1	61	1.785329835	2407	2.407	3.38147609	NA	NA	NA	NA	NA	NA	NA	NA	NA	NA	NA
S846	Saltwater	saltwater_male	04/05/2018	F2-YC2_28	Mowi	Mowi	Domesticated	Saltwater_Domesticated	100	male	4. BANGOR 3	59	1.770852012	2505	2.505	3.39880773	NA	NA	NA	NA	NA	NA	NA	NA	NA	NA	NA
S474	Saltwater	saltwater_male	04/05/2018	F2-YC2_1	Mowi	Mowi	Domesticated	Saltwater_Domesticated	100	male	3. BANGOR 1	61	1.785329835	2552	2.552	3.40688067	NA	NA	NA	NA	NA	NA	NA	NA	NA	NA	NA
S1086	Saltwater	saltwater_female	04/05/2018	F2-YC2_1	Mowi	Mowi	Domesticated	Saltwater_Domesticated	100	female	4. BANGOR 3	60.1	1.778874472	2556	2.556	3.407560849	NA	NA	NA	NA	NA	NA	NA	NA	NA	NA	NA
S840	Saltwater	saltwater_female	04/05/2018	F2-YC2_28	Mowi	Mowi	Domesticated	Saltwater_Domesticated	100	female	4. BANGOR 3	63.2	1.800717078	3419	3.419	3.533899101	NA	NA	NA	NA	NA	NA	NA	NA	NA	NA	NA
S778	Saltwater	saltwater_male	04/05/2018	F2-YC2_1	Mowi	Mowi	Domesticated	Saltwater_Domesticated	100	male	4. BANGOR 3	56	1.748188027	2126	2.126	3.32756326	NA	NA	NA	NA	NA	NA	NA	NA	NA	NA	NA
S812	Saltwater	saltwater_female	04/05/2018	F2-YC2_82	Mowi	Mowi	Domesticated	Saltwater_Domesticated	100	female	4. BANGOR 3	56.3	1.750508395	2083	2.083	3.31868927	NA	NA	NA	NA	NA	NA	NA	NA	NA	NA	NA
S769	Saltwater	saltwater_female	04/05/2018	F2-YC2_82	Mowi	Mowi	Domesticated	Saltwater_Domesticated	100	female	4. BANGOR 3	56	1.748188027	2026	2.026	3.306639441	NA	NA	NA	NA	NA	NA	NA	NA	NA	NA	NA
S792	Saltwater	saltwater_male	04/05/2018	F2-YC2_82	Mowi	Mowi	Domesticated	Saltwater_Domesticated	100	male	4. BANGOR 3	58	1.763427994	2144	2.144	3.331224781	NA	NA	NA	NA	NA	NA	NA	NA	NA	NA	NA
S773	Saltwater	saltwater_female	04/05/2018	F2-YC2_82	Mowi	Mowi	Domesticated	Saltwater_Domesticated	100	female	4. BANGOR 3	55	1.740362689	1940	1.94	3.28780173	NA	NA	NA	NA	NA	NA	NA	NA	NA	NA	NA
S788	Saltwater	saltwater_female	04/05/2018	F2-YC2_28	Mowi	Mowi	Domesticated	Saltwater_Domesticated	100	female	4. BANGOR 3	58	1.763427994	2073	2.073	3.316599302	NA	NA	NA	NA	NA	NA	NA	NA	NA	NA	NA
S783	Saltwater	saltwater_male	04/05/2018	F2-YC2_37	Mowi	Mowi	Domesticated	Saltwater_Domesticated	100	male	4. BANGOR 3	52.1	1.716837723	1592	1.592	3.201943063	NA	NA	NA	NA	NA	NA	NA	NA	NA	NA	NA
S790	Saltwater	saltwater_female	04/05/2018	F2-YC2_28	Mowi	Mowi	Domesticated	Saltwater_Domesticated	100	female	4. BANGOR 3	51	1.707570176	1525	1.525	3.183269844	NA	NA	NA	NA	NA	NA	NA	NA	NA	NA	NA
S768	Saltwater	saltwater_female	04/05/2018	F2-YC2_28	Mowi	Mowi	Domesticated	Saltwater_Domesticated	100	female	4. BANGOR 3	51.2	1.709269961	1673	1.673	3.223495941	NA	NA	NA	NA	NA	NA	NA	NA	NA	NA	NA
S772	Saltwater	saltwater_female	04/05/2018	F2-YC2_37	Mowi	Mowi	Domesticated	Saltwater_Domesticated	100	female	4. BANGOR 3	44.5	1.648360011	1096	1.096	3.039810554	NA	NA	NA	NA	NA	NA	NA	NA	NA	NA	NA
S800	Saltwater	saltwater_male	04/05/2018	F2-YC2_55	Mowi	Mowi	Domesticated	Saltwater_Domesticated	100	male	4. BANGOR 3	50	1.698970004	1320	1.32	3.120573931	NA	NA	NA	NA	NA	NA	NA	NA	NA	NA	NA
S777	Saltwater	saltwater_female	04/05/2018	F2-YC2_55	Mowi	Mowi	Domesticated	Saltwater_Domesticated	100	female	4. BANGOR 3	46.9	1.671172843	1168	1.168	3.067442843	NA	NA	NA	NA	NA	NA	NA	NA	NA	NA	NA
S770	Saltwater	saltwater_male	04/05/2018	F2-YC2_55	Mowi	Mowi	Domesticated	Saltwater_Domesticated	100	male	4. BANGOR 3	46.1	1.663700925	1010	1.01	3.004321374	NA	NA	NA	NA	NA	NA	NA	NA	NA	NA	NA
S328	Saltwater	saltwater_female	03/05/2018	F2-YC2_28	Mowi	Mowi	Domesticated	Saltwater_Domesticated	100	female	3. BANGOR 1	58.9	1.770115295	2582	2.582	3.411956238	3.474	0.134546863	0.001345469	0.540829814	27.267	1.435637358	NA	NA	NA	NA	NA
S353	Saltwater	saltwater_male	03/05/2018	F2-YC2_28	Mowi	Mowi	Domesticated	Saltwater_Domesticated	100	male	3. BANGOR 1	54.1	1.733197265	2372	2.372	3.375114685	3.327	0.140261383	0.001402614	0.522052801	38.201	1.582074732	NA	NA	NA	NA	NA
S412	Saltwater	saltwater_female	03/05/2018	F2-YC2_28	Mowi	Mowi	Domesticated	Saltwater_Domesticated	100	female	4. BANGOR 3	61.3	1.787460475	2963	2.963	3.471731651	2.733	0.092237597	0.000922376	0.436639632	31.02	1.491641793	NA	NA	NA	NA	NA
S337	Saltwater	saltwater_female	03/05/2018	F2-YC2_28	Mowi	Mowi	Domesticated	Saltwater_Domesticated	100	female	3. BANGOR 1	60	1.77815125	2674	2.674	3.427161403	2.264	0.084667165	0.000846672	0.354876423	30.171	1.479589705	NA	NA	NA	NA	NA
S346	Saltwater	saltwater_male	03/05/2018	F2-YC2_82	Mowi	Mowi	Domesticated	Saltwater_Domesticated	100	male	3. BANGOR 1	58	1.763427994	2117	2.117	3.325720858	2.444	0.115446386	0.001154464	0.388101202	22.083	1.344058072	NA	NA	NA	NA	NA
S395	Saltwater	saltwater_male	03/05/2018	F2-YC2_1	Mowi	Mowi	Domesticated	Saltwater_Domesticated	100	male	4. BANGOR 3	58.3	1.765668555	2394	2.394	3.379124146	2.295	0.095864662	0.000958647	0.36078269	25.362	1.404183498	NA	NA	NA	NA	NA
S435	Saltwater	saltwater_female	03/05/2018	F2-YC2_82	Mowi	Mowi	Domesticated	Saltwater_Domesticated	100	female	4. BANGOR 3	56.1	1.748962861	2130	2.13	3.328379603	2.609	0.122488263	0.001224883	0.416474079	22.552	1.353185063	NA	NA	NA	NA	NA
S391	Saltwater	saltwater_female	03/05/2018	F2-YC2_10	Mowi	Mowi	Domesticated	Saltwater_Domesticated	100	female	4. BANGOR 3	55.7	1.745855195	2019	2.019	3.305136319	2.214	0.109658247	0.001096582	0.345177617	21.548	1.333406967	NA	NA	NA	NA	NA
S347	Saltwater	saltwater_female	03/05/2018	F2-YC2_1	Mowi	Mowi	Domesticated	Saltwater_Domesticated	100	female	3. BANGOR 1	49.9	1.698100546	1606	1.606	3.205745541	2.001	0.124595268	0.001245953	0.301247089	17.211	1.235806105	NA	NA	NA	NA	NA
S363	Saltwater	saltwater_male	03/05/2018	F2-YC2_10	Mowi	Mowi	Domesticated	Saltwater_Domesticated	100	male	3. BANGOR 1	55.3	1.742725131	2044	2.044	3.310480891	2.758	0.134931507	0.001349315	0.440594262	21.641	1.335277325	NA	NA	NA	NA	NA
S426	Saltwater	saltwater_male	03/05/2018	F2-YC2_82	Mowi	Mowi	Domesticated	Saltwater_Domesticated	100	male	4. BANGOR 3	55.6	1.745074792	1850	1.85	3.267171728	2.526	0.136540541	0.001365405	0.402433346	18.708	1.272027361	NA	NA	NA	NA	NA
S411	Saltwater	saltwater_female	03/05/2018	F2-YC2_82	Mowi	Mowi	Domesticated	Saltwater_Domesticated	100	female	4. BANGOR 3	49.2	1.691965103	1509	1.509	3.17868924	1.733	0.114844268	0.001148443	0.238798563	15.402	1.187577119	NA	NA	NA	NA	NA
S382	Saltwater	saltwater_male	03/05/2018	F2-YC2_1	Mowi	Mowi	Domesticated	Saltwater_Domesticated	100	male	4. BANGOR 3	54.2	1.733999287	2019	2.019	3.305136319	2.208	0.10936107	0.001093611	0.343999069	18.762	1.273279132	NA	NA	NA	NA	NA
S423	Saltwater	saltwater_female	03/05/2018	F2-YC2_10	Mowi	Mowi	Domesticated	Saltwater_Domesticated	100	female	4. BANGOR 3	49	1.69019608	1413	1.413	3.150142162	1.452	0.102760085	0.001027601	0.161966616	13.57	1.132579848	NA	NA	NA	NA	NA
S424	Saltwater	saltwater_male	03/05/2018	F2-YC2_37	Mowi	Mowi	Domesticated	Saltwater_Domesticated	100	male	4. BANGOR 3	50.6	1.704150517	1447	1.447	3.160468531	1.842	0.127297858	0.001272979	0.265289626	13.171	1.11961875	NA	NA	NA	NA	NA
S361	Saltwater	saltwater_male	03/05/2018	F2-YC2_1	Mowi	Mowi	Domesticated	Saltwater_Domesticated	100	male	3. BANGOR 1	49	1.69019608	1434	1.434	3.156549151	1.705	0.118898187	0.001188982	0.231724383	15.264	1.183668357	NA	NA	NA	NA	NA
S433	Saltwater	saltwater_male	03/05/2018	F2-YC2_28	Mowi	Mowi	Domesticated	Saltwater_Domesticated	100	male	4. BANGOR 3	53.5	1.728353782	1736	1.736	3.239549721	2.067	0.11906682	0.001190668	0.315340477	19.001	1.278776458	NA	NA	NA	NA	NA
S390	Saltwater	saltwater_female	03/05/2018	F2-YC2_10	Mowi	Mowi	Domesticated	Saltwater_Domesticated	100	female	4. BANGOR 3	48.8	1.688419822	1404	1.404	3.147367108	1.526	0.108689459	0.001086895	0.183554534	15.776	1.197996898	NA	NA	NA	NA	NA
S387	Saltwater	saltwater_male	03/05/2018	F2-YC2_28	Mowi	Mowi	Domesticated	Saltwater_Domesticated	100	male	4. BANGOR 3	51.6	1.712649702	1561	1.561	3.193402903	2.164	0.138629084	0.001386291	0.335257256	18.666	1.271051261	NA	NA	NA	NA	NA
S369	Saltwater	saltwater_female	03/05/2018	F2-YC2_28	Mowi	Mowi	Domesticated	Saltwater_Domesticated	100	female	4. BANGOR 3	52.8	1.722633923	1715	1.715	3.234264124	2.289	0.133469388	0.001334694	0.359645793	14.473	1.160558562	NA	NA	NA	NA	NA
S392	Saltwater	saltwater_male	03/05/2018	F2-YC2_55	Mowi	Mowi	Domesticated	Saltwater_Domesticated	100	male	4. BANGOR 3	50.1	1.699837726	1425	1.425	3.153814864	1.65	0.115789474	0.001157895	0.217483944	12.904	1.110724354	NA	NA	NA	NA	NA
S456	Saltwater	saltwater_female	03/05/2018	F2-YC2_55	Mowi	Mowi	Domesticated	Saltwater_Domesticated	100	female	3. BANGOR 1	49.1	1.691081492	1318	1.318	3.11991541	1.76	0.13353566	0.001335357	0.245512668	12.157	1.084826417	NA	NA	NA	NA	NA
S471	Saltwater	saltwater_female	03/05/2018	F2-YC2_55	Mowi	Mowi	Domesticated	Saltwater_Domesticated	100	female	3. BANGOR 1	46.5	1.667452953	1152	1.152	3.061452479	1.443	0.125260417	0.001252604	0.159266331	10.952	1.039493435	NA	NA	NA	NA	NA
S428	Saltwater	saltwater_male	03/05/2018	F2-YC2_55	Mowi	Mowi	Domesticated	Saltwater_Domesticated	100	male	4. BANGOR 3	51.7	1.713490543	1461	1.461	3.164650216	1.622	0.111019849	0.001110198	0.21005085	13.31	1.124178055	NA	NA	NA	NA	NA
S334	Saltwater	saltwater_male	03/05/2018	F2-YC2_55	Mowi	Mowi	Domesticated	Saltwater_Domesticated	100	male	3. BANGOR 1	48.2	1.683047038	1219	1.219	3.086003706	2.004	0.164397047	0.00164397	0.301897717	9.741	0.988603543	NA	NA	NA	NA	NA
S385	Saltwater	saltwater_female	03/05/2018	F2-YC2_55	Mowi	Mowi	Domesticated	Saltwater_Domesticated	100	female	4. BANGOR 3	49.1	1.691081492	1263	1.263	3.101403351	1.746	0.13824228	0.001382423	0.242044239	11.695	1.068000226	NA	NA	NA	NA	NA
S259	Saltwater	saltwater_male	02/05/2018	F2-YC2_10	Mowi	Mowi	Domesticated	Saltwater_Domesticated	100	male	4. BANGOR 3	57.8	1.761927838	2242	2.242	3.350635608	3.312	0.147725245	0.001477252	0.520090328	20.717	1.316326866	NA	NA	NA	NA	NA
S270	Saltwater	saltwater_male	02/05/2018	F2-YC2_82	Mowi	Mowi	Domesticated	Saltwater_Domesticated	100	male	4. BANGOR 3	60	1.77815125	2555	2.555	3.407390904	3.331	0.13037182	0.001303718	0.522574633	31.63	1.500099192	NA	NA	NA	NA	NA
S219	Saltwater	saltwater_male	30/04/2018	F2-YC2_82	Mowi	Mowi	Domesticated	Saltwater_Domesticated	100	male	3. BANGOR 1	52.2	1.717670503	1811	1.811	3.25791845	3.278	0.18100497	0.00181005	0.515608949	20.875	1.319626484	NA	NA	NA	NA	NA
S274	Saltwater	saltwater_male	02/05/2018	F2-YC2_82	Mowi	Mowi	Domesticated	Saltwater_Domesticated	100	male	4. BANGOR 3	60.5	1.781755375	2377	2.377	3.376029182	NA	NA	NA	NA	21.992	1.342264727	NA	NA	NA	NA	NA
S223	Saltwater	saltwater_female	30/04/2018	F2-YC2_10	Mowi	Mowi	Domesticated	Saltwater_Domesticated	100	female	3. BANGOR 1	49.3	1.692846919	1517	1.517	3.180985581	1.852	0.122083059	0.001220831	0.267640982	16.479	1.216930854	NA	NA	NA	NA	NA
S224	Saltwater	saltwater_female	30/04/2018	F2-YC2_10	Mowi	Mowi	Domesticated	Saltwater_Domesticated	100	female	3. BANGOR 1	50.7	1.705007959	1649	1.649	3.217220656	2.414	0.146391753	0.001463918	0.382737266	16.1	1.206825876	NA	NA	NA	NA	NA
S284	Saltwater	saltwater_female	02/05/2018	F2-YC2_37	Mowi	Mowi	Domesticated	Saltwater_Domesticated	100	female	4. BANGOR 3	53	1.72427587	1615	1.615	3.208172527	1.163	0.072012384	0.000720124	0.065579715	15.17	1.180985581	NA	NA	NA	NA	NA
S248	Saltwater	saltwater_female	30/04/2018	F2-YC2_28	Mowi	Mowi	Domesticated	Saltwater_Domesticated	100	female	3. BANGOR 1	52	1.716003344	1808	1.808	3.257198426	2.531	0.139988938	0.001399889	0.403292145	19.847	1.29769487	NA	NA	NA	NA	NA
S215	Saltwater	saltwater_female	30/04/2018	F2-YC2_82	Mowi	Mowi	Domesticated	Saltwater_Domesticated	100	female	3. BANGOR 1	57.5	1.759667845	2159	2.159	3.334252642	2.589	0.119916628	0.001199166	0.41313205	20.595	1.313761796	NA	NA	NA	NA	NA
S226	Saltwater	saltwater_female	30/04/2018	F2-YC2_37	Mowi	Mowi	Domesticated	Saltwater_Domesticated	100	female	3. BANGOR 1	50.7	1.705007959	1516	1.516	3.180699201	1.601	0.10560686	0.001056069	0.204391332	14.689	1.166992231	NA	NA	NA	NA	NA
S302	Saltwater	saltwater_male	02/05/2018	F2-YC2_28	Mowi	Mowi	Domesticated	Saltwater_Domesticated	100	male	4. BANGOR 3	56.5	1.752048448	2056	2.056	3.31302311	2.52	0.122568093	0.001225681	0.401400541	25.968	1.414438502	NA	NA	NA	NA	NA
S213	Saltwater	saltwater_male	30/04/2018	F2-YC2_37	Mowi	Mowi	Domesticated	Saltwater_Domesticated	100	male	3. BANGOR 1	46.1	1.663700925	1150	1.15	3.06069784	1.858	0.161565217	0.001615652	0.26904571	12.194	1.086146191	NA	NA	NA	NA	NA
S318	Saltwater	saltwater_female	02/05/2018	F2-YC2_37	Mowi	Mowi	Domesticated	Saltwater_Domesticated	100	female	4. BANGOR 3	52	1.716003344	1612	1.612	3.207365037	1.704	0.105707196	0.001057072	0.23146959	15.512	1.190667796	NA	NA	NA	NA	NA
S234	Saltwater	saltwater_female	30/04/2018	F2-YC2_28	Mowi	Mowi	Domesticated	Saltwater_Domesticated	100	female	3. BANGOR 1	50	1.698970004	1437	1.437	3.157456768	2.085	0.145093946	0.001450939	0.319106059	16.124	1.207472789	NA	NA	NA	NA	NA
S300	Saltwater	saltwater_male	02/05/2018	F2-YC2_10	Mowi	Mowi	Domesticated	Saltwater_Domesticated	100	male	4. BANGOR 3	51.2	1.709269961	1731	1.731	3.238297068	1.725	0.09965338	0.000996534	0.236789099	20.731	1.316620252	NA	NA	NA	NA	NA
S307	Saltwater	saltwater_female	02/05/2018	F2-YC2_28	Mowi	Mowi	Domesticated	Saltwater_Domesticated	100	female	4. BANGOR 3	52.8	1.722633923	1587	1.587	3.200576927	2.05	0.129174543	0.001291745	0.311753861	15.883	1.200932536	NA	NA	NA	NA	NA
S295	Saltwater	saltwater_female	02/05/2018	F2-YC2_82	Mowi	Mowi	Domesticated	Saltwater_Domesticated	100	female	4. BANGOR 3	56.8	1.754348336	2123	2.123	3.326949994	2.535	0.1194065	0.001194065	0.403977964	23.699	1.374730021	NA	NA	NA	NA	NA
S235	Saltwater	saltwater_female	30/04/2018	F2-YC2_55	Mowi	Mowi	Domesticated	Saltwater_Domesticated	100	female	3. BANGOR 1	47.2	1.673941999	1143	1.143	3.05804623	1.464	0.12808399	0.00128084	0.165541077	11.003	1.041511113	NA	NA	NA	NA	NA
S316	Saltwater	saltwater_female	02/05/2018	F2-YC2_55	Mowi	Mowi	Domesticated	Saltwater_Domesticated	100	female	4. BANGOR 3	48.8	1.688419822	1295	1.295	3.112269768	1.851	0.142934363	0.001429344	0.267406419	12.641	1.101781431	NA	NA	NA	NA	NA
S237	Saltwater	saltwater_female	30/04/2018	F2-YC2_55	Mowi	Mowi	Domesticated	Saltwater_Domesticated	100	female	3. BANGOR 1	41.8	1.621176282	873	0.873	2.941014244	1.298	0.148682703	0.001486827	0.113274692	8.495	0.929163383	NA	NA	NA	NA	NA
S305	Saltwater	saltwater_male	02/05/2018	F2-YC2_55	Mowi	Mowi	Domesticated	Saltwater_Domesticated	100	male	4. BANGOR 3	41	1.612783857	813	0.813	2.910090546	1.064	0.130873309	0.001308733	0.026941628	7.119	0.852418993	NA	NA	NA	NA	NA
S291	Saltwater	saltwater_male	02/05/2018	F2-YC2_28	Mowi	Mowi	Domesticated	Saltwater_Domesticated	100	male	4. BANGOR 3	46	1.662757832	1150	1.15	3.06069784	1.49	0.129565217	0.001295652	0.173186268	13.703	1.136815658	NA	NA	NA	NA	NA
S201	Saltwater	saltwater_female	30/04/2018	F2-YC2_1	Mowi	Mowi	Domesticated	Saltwater_Domesticated	100	female	3. BANGOR 1	37.7	1.57634135	482	0.482	2.683047038	1.194	0.247717842	0.002477178	0.077004327	9.091	0.958611658	NA	NA	NA	NA	NA	Dying
S319	Saltwater	saltwater_male	02/05/2018	F2-YC2_55	Mowi	Mowi	Domesticated	Saltwater_Domesticated	100	male	4. BANGOR 3	42	1.62324929	798	0.798	2.902002891	1.007	0.126190476	0.001261905	0.003029471	7.114	0.852113861	NA	NA	NA	NA	NA
F772	Freshwater	freshwater_male	05/05/2017	F2-YC2_31	Hybr	Mowi	Domesticated.BC	Freshwater_Domesticated.BC	75	male	5. BANGOR 2	15.7	1.195899652	139	0.139	2.1430148	NA	NA	NA	NA	NA	NA	NA	NA	NA	NA	NA
F1240	Freshwater	freshwater_female	05/05/2017	F2-YC2_11	Mowi	Hybr	Domesticated.BC	Freshwater_Domesticated.BC	75	female	7. BANGOR 4	16.5	1.217483944	56.3	0.0563	1.750508395	NA	NA	NA	NA	NA	NA	NA	NA	NA	NA	NA
F618	Freshwater	freshwater_male	05/05/2017	F2-YC2_85	Hybr	Mowi	Domesticated.BC	Freshwater_Domesticated.BC	75	male	5. BANGOR 2	16.6	1.220108088	57	0.057	1.755874856	NA	NA	NA	NA	NA	NA	NA	NA	NA	NA	NA
F1182	Freshwater	freshwater_male	05/05/2017	F2-YC2_11	Mowi	Hybr	Domesticated.BC	Freshwater_Domesticated.BC	75	male	7. BANGOR 4	17.3	1.238046103	61.1	0.0611	1.78604121	NA	NA	NA	NA	NA	NA	NA	NA	NA	NA	NA
F670	Freshwater	freshwater_female	05/05/2017	F2-YC2_11	Mowi	Hybr	Domesticated.BC	Freshwater_Domesticated.BC	75	female	5. BANGOR 2	18	1.255272505	66	0.066	1.819543936	NA	NA	NA	NA	NA	NA	NA	NA	NA	NA	NA
F678	Freshwater	freshwater_male	05/05/2017	F2-YC2_11	Mowi	Hybr	Domesticated.BC	Freshwater_Domesticated.BC	75	male	5. BANGOR 2	18	1.255272505	70	0.07	1.84509804	NA	NA	NA	NA	NA	NA	NA	NA	NA	NA	NA
F1080	Freshwater	freshwater_male	05/05/2017	F2-YC2_38	Mowi	Hybr	Domesticated.BC	Freshwater_Domesticated.BC	75	male	7. BANGOR 4	18.2	1.260071388	72	0.072	1.857332496	NA	NA	NA	NA	NA	NA	NA	NA	NA	NA	NA
F622	Freshwater	freshwater_female	05/05/2017	F2-YC2_31	Hybr	Mowi	Domesticated.BC	Freshwater_Domesticated.BC	75	female	5. BANGOR 2	18.4	1.264817823	72	0.072	1.857332496	NA	NA	NA	NA	NA	NA	NA	NA	NA	NA	NA
F1062	Freshwater	freshwater_NA	05/05/2017	F2-YC2_56	Mowi	Hybr	Domesticated.BC	Freshwater_Domesticated.BC	75	NA	7. BANGOR 4	18.4	1.264817823	72.9	0.0729	1.862727528	NA	NA	NA	NA	NA	NA	NA	NA	NA	NA	NA
F724	Freshwater	freshwater_female	05/05/2017	F2-YC2_56	Mowi	Hybr	Domesticated.BC	Freshwater_Domesticated.BC	75	female	5. BANGOR 2	18.7	1.271841607	96	0.096	1.982271233	NA	NA	NA	NA	NA	NA	NA	NA	NA	NA	NA
F1091	Freshwater	freshwater_female	05/05/2017	F2-YC2_56	Mowi	Hybr	Domesticated.BC	Freshwater_Domesticated.BC	75	female	7. BANGOR 4	18.7	1.271841607	77.1	0.0771	1.887054378	NA	NA	NA	NA	NA	NA	NA	NA	NA	NA	NA
F858	Freshwater	freshwater_NA	05/05/2017	F2-YC2_11	Mowi	Hybr	Domesticated.BC	Freshwater_Domesticated.BC	75	NA	5. BANGOR 2	19	1.278753601	88	0.088	1.944482672	NA	NA	NA	NA	NA	NA	NA	NA	NA	NA	NA
F1082	Freshwater	freshwater_female	05/05/2017	F2-YC2_11	Mowi	Hybr	Domesticated.BC	Freshwater_Domesticated.BC	75	female	7. BANGOR 4	19	1.278753601	79.6	0.0796	1.900913068	NA	NA	NA	NA	NA	NA	NA	NA	NA	NA	NA
F1054	Freshwater	freshwater_NA	05/05/2017	F2-YC2_31	Hybr	Mowi	Domesticated.BC	Freshwater_Domesticated.BC	75	NA	7. BANGOR 4	19.2	1.283301229	84.5	0.0845	1.926856709	NA	NA	NA	NA	NA	NA	NA	NA	NA	NA	NA	scale only 5 or 0
F1122	Freshwater	freshwater_female	05/05/2017	F2-YC2_56	Mowi	Hybr	Domesticated.BC	Freshwater_Domesticated.BC	75	female	7. BANGOR 4	19.3	1.285557309	83	0.083	1.919078092	NA	NA	NA	NA	NA	NA	NA	NA	NA	NA	NA
F683	Freshwater	freshwater_male	05/05/2017	F2-YC2_38	Mowi	Hybr	Domesticated.BC	Freshwater_Domesticated.BC	75	male	5. BANGOR 2	19.4	1.28780173	83	0.083	1.919078092	NA	NA	NA	NA	NA	NA	NA	NA	NA	NA	NA
F798	Freshwater	freshwater_male	05/05/2017	F2-YC2_31	Hybr	Mowi	Domesticated.BC	Freshwater_Domesticated.BC	75	male	5. BANGOR 2	19.5	1.290034611	81	0.081	1.908485019	NA	NA	NA	NA	NA	NA	NA	NA	NA	NA	NA
F832	Freshwater	freshwater_male	05/05/2017	F2-YC2_85	Hybr	Mowi	Domesticated.BC	Freshwater_Domesticated.BC	75	male	5. BANGOR 2	19.5	1.290034611	87	0.087	1.939519253	NA	NA	NA	NA	NA	NA	NA	NA	NA	NA	NA
F662	Freshwater	freshwater_male	05/05/2017	F2-YC2_56	Mowi	Hybr	Domesticated.BC	Freshwater_Domesticated.BC	75	male	5. BANGOR 2	19.6	1.292256071	90	0.09	1.954242509	NA	NA	NA	NA	NA	NA	NA	NA	NA	NA	NA
F1045	Freshwater	freshwater_NA	05/05/2017	F2-YC2_11	Mowi	Hybr	Domesticated.BC	Freshwater_Domesticated.BC	75	NA	7. BANGOR 4	19.8	1.29666519	90	0.09	1.954242509	NA	NA	NA	NA	NA	NA	NA	NA	NA	NA	NA	scale only 5 or 0
F986	Freshwater	freshwater_NA	05/05/2017	F2-YC2_11	Mowi	Hybr	Domesticated.BC	Freshwater_Domesticated.BC	75	NA	7. BANGOR 4	19.9	1.298853076	103	0.103	2.012837225	NA	NA	NA	NA	NA	NA	NA	NA	NA	NA	NA
F1087	Freshwater	freshwater_male	05/05/2017	F2-YC2_56	Mowi	Hybr	Domesticated.BC	Freshwater_Domesticated.BC	75	male	7. BANGOR 4	19.9	1.298853076	93.6	0.0936	1.971275849	NA	NA	NA	NA	NA	NA	NA	NA	NA	NA	NA
F1158	Freshwater	freshwater_female	05/05/2017	F2-YC2_4	Hybr	Mowi	Domesticated.BC	Freshwater_Domesticated.BC	75	female	7. BANGOR 4	19.9	1.298853076	100.4	0.1004	2.001733713	NA	NA	NA	NA	NA	NA	NA	NA	NA	NA	NA
F1267	Freshwater	freshwater_NA	05/05/2017	F2-YC2_11	Mowi	Hybr	Domesticated.BC	Freshwater_Domesticated.BC	75	NA	7. BANGOR 4	19.9	1.298853076	112.3	0.1123	2.050379756	NA	NA	NA	NA	NA	NA	NA	NA	NA	NA	NA
F1246	Freshwater	freshwater_female	05/05/2017	F2-YC2_11	Mowi	Hybr	Domesticated.BC	Freshwater_Domesticated.BC	75	female	7. BANGOR 4	20.1	1.303196057	112	0.112	2.049218023	NA	NA	NA	NA	NA	NA	NA	NA	NA	NA	NA
F749	Freshwater	freshwater_male	05/05/2017	F2-YC2_56	Mowi	Hybr	Domesticated.BC	Freshwater_Domesticated.BC	75	male	5. BANGOR 2	20.2	1.305351369	95	0.095	1.977723605	NA	NA	NA	NA	NA	NA	NA	NA	NA	NA	NA
F829	Freshwater	freshwater_male	05/05/2017	F2-YC2_85	Hybr	Mowi	Domesticated.BC	Freshwater_Domesticated.BC	75	male	5. BANGOR 2	20.2	1.305351369	129	0.129	2.11058971	NA	NA	NA	NA	NA	NA	NA	NA	NA	NA	NA
F1186	Freshwater	freshwater_male	05/05/2017	F2-YC2_11	Mowi	Hybr	Domesticated.BC	Freshwater_Domesticated.BC	75	male	7. BANGOR 4	20.2	1.305351369	108.2	0.1082	2.034227261	NA	NA	NA	NA	NA	NA	NA	NA	NA	NA	NA
F700	Freshwater	freshwater_female	05/05/2017	F2-YC2_56	Mowi	Hybr	Domesticated.BC	Freshwater_Domesticated.BC	75	female	5. BANGOR 2	20.3	1.307496038	96	0.096	1.982271233	NA	NA	NA	NA	NA	NA	NA	NA	NA	NA	NA
F733	Freshwater	freshwater_female	05/05/2017	F2-YC2_85	Hybr	Mowi	Domesticated.BC	Freshwater_Domesticated.BC	75	female	5. BANGOR 2	20.3	1.307496038	98	0.098	1.991226076	NA	NA	NA	NA	NA	NA	NA	NA	NA	NA	NA
F863	Freshwater	freshwater_male	05/05/2017	F2-YC2_11	Mowi	Hybr	Domesticated.BC	Freshwater_Domesticated.BC	75	male	5. BANGOR 2	20.3	1.307496038	109	0.109	2.037426498	NA	NA	NA	NA	NA	NA	NA	NA	NA	NA	NA
F1071	Freshwater	freshwater_NA	05/05/2017	F2-YC2_4	Hybr	Mowi	Domesticated.BC	Freshwater_Domesticated.BC	75	NA	7. BANGOR 4	20.3	1.307496038	100	0.1	2	NA	NA	NA	NA	NA	NA	NA	NA	NA	NA	NA
F781	Freshwater	freshwater_male	05/05/2017	F2-YC2_31	Hybr	Mowi	Domesticated.BC	Freshwater_Domesticated.BC	75	male	5. BANGOR 2	20.4	1.309630167	101	0.101	2.004321374	NA	NA	NA	NA	NA	NA	NA	NA	NA	NA	NA
F1042	Freshwater	freshwater_NA	05/05/2017	F2-YC2_4	Hybr	Mowi	Domesticated.BC	Freshwater_Domesticated.BC	75	NA	7. BANGOR 4	20.4	1.309630167	110	0.11	2.041392685	NA	NA	NA	NA	NA	NA	NA	NA	NA	NA	NA	scale only 5 or 0
F719	Freshwater	freshwater_female	05/05/2017	F2-YC2_4	Hybr	Mowi	Domesticated.BC	Freshwater_Domesticated.BC	75	female	5. BANGOR 2	20.5	1.311753861	99	0.099	1.995635195	NA	NA	NA	NA	NA	NA	NA	NA	NA	NA	NA
F982	Freshwater	freshwater_female	05/05/2017	F2-YC2_31	Hybr	Mowi	Domesticated.BC	Freshwater_Domesticated.BC	75	female	7. BANGOR 4	20.5	1.311753861	98	0.098	1.991226076	NA	NA	NA	NA	NA	NA	NA	NA	NA	NA	NA
F1011	Freshwater	freshwater_male	05/05/2017	F2-YC2_85	Hybr	Mowi	Domesticated.BC	Freshwater_Domesticated.BC	75	male	7. BANGOR 4	20.5	1.311753861	104	0.104	2.017033339	NA	NA	NA	NA	NA	NA	NA	NA	NA	NA	NA
F692	Freshwater	freshwater_male	05/05/2017	F2-YC2_4	Hybr	Mowi	Domesticated.BC	Freshwater_Domesticated.BC	75	male	5. BANGOR 2	20.6	1.31386722	103	0.103	2.012837225	NA	NA	NA	NA	NA	NA	NA	NA	NA	NA	NA
F721	Freshwater	freshwater_male	05/05/2017	F2-YC2_38	Mowi	Hybr	Domesticated.BC	Freshwater_Domesticated.BC	75	male	5. BANGOR 2	20.6	1.31386722	105	0.105	2.021189299	NA	NA	NA	NA	NA	NA	NA	NA	NA	NA	NA
F964	Freshwater	freshwater_female	05/05/2017	F2-YC2_31	Hybr	Mowi	Domesticated.BC	Freshwater_Domesticated.BC	75	female	7. BANGOR 4	20.6	1.31386722	101	0.101	2.004321374	NA	NA	NA	NA	NA	NA	NA	NA	NA	NA	NA
F1139	Freshwater	freshwater_female	05/05/2017	F2-YC2_38	Mowi	Hybr	Domesticated.BC	Freshwater_Domesticated.BC	75	female	7. BANGOR 4	20.7	1.315970345	108.8	0.1088	2.036628895	NA	NA	NA	NA	NA	NA	NA	NA	NA	NA	NA
F638	Freshwater	freshwater_female	05/05/2017	F2-YC2_38	Mowi	Hybr	Domesticated.BC	Freshwater_Domesticated.BC	75	female	5. BANGOR 2	20.8	1.318063335	107	0.107	2.029383778	NA	NA	NA	NA	NA	NA	NA	NA	NA	NA	NA
F1073	Freshwater	freshwater_NA	05/05/2017	F2-YC2_4	Hybr	Mowi	Domesticated.BC	Freshwater_Domesticated.BC	75	NA	7. BANGOR 4	20.8	1.318063335	111.3	0.1113	2.046495164	NA	NA	NA	NA	NA	NA	NA	NA	NA	NA	NA
F694	Freshwater	freshwater_female	05/05/2017	F2-YC2_56	Mowi	Hybr	Domesticated.BC	Freshwater_Domesticated.BC	75	female	5. BANGOR 2	21	1.322219295	108	0.108	2.033423755	NA	NA	NA	NA	NA	NA	NA	NA	NA	NA	NA
F731	Freshwater	freshwater_male	05/05/2017	F2-YC2_31	Hybr	Mowi	Domesticated.BC	Freshwater_Domesticated.BC	75	male	5. BANGOR 2	21	1.322219295	103	0.103	2.012837225	NA	NA	NA	NA	NA	NA	NA	NA	NA	NA	NA
F756	Freshwater	freshwater_NA	05/05/2017	F2-YC2_31	Hybr	Mowi	Domesticated.BC	Freshwater_Domesticated.BC	75	NA	5. BANGOR 2	21	1.322219295	113	0.113	2.053078443	NA	NA	NA	NA	NA	NA	NA	NA	NA	NA	NA
F850	Freshwater	freshwater_male	05/05/2017	F2-YC2_11	Mowi	Hybr	Domesticated.BC	Freshwater_Domesticated.BC	75	male	5. BANGOR 2	21	1.322219295	118	0.118	2.071882007	NA	NA	NA	NA	NA	NA	NA	NA	NA	NA	NA
F987	Freshwater	freshwater_female	05/05/2017	F2-YC2_11	Mowi	Hybr	Domesticated.BC	Freshwater_Domesticated.BC	75	female	7. BANGOR 4	21	1.322219295	125	0.125	2.096910013	NA	NA	NA	NA	NA	NA	NA	NA	NA	NA	NA
F693	Freshwater	freshwater_male	05/05/2017	F2-YC2_38	Mowi	Hybr	Domesticated.BC	Freshwater_Domesticated.BC	75	male	5. BANGOR 2	21.2	1.326335861	115	0.115	2.06069784	NA	NA	NA	NA	NA	NA	NA	NA	NA	NA	NA
F679	Freshwater	freshwater_female	05/05/2017	F2-YC2_4	Hybr	Mowi	Domesticated.BC	Freshwater_Domesticated.BC	75	female	5. BANGOR 2	21.3	1.328379603	118	0.118	2.071882007	NA	NA	NA	NA	NA	NA	NA	NA	NA	NA	NA
F804	Freshwater	freshwater_female	05/05/2017	F2-YC2_4	Hybr	Mowi	Domesticated.BC	Freshwater_Domesticated.BC	75	female	5. BANGOR 2	21.3	1.328379603	118	0.118	2.071882007	NA	NA	NA	NA	NA	NA	NA	NA	NA	NA	NA
F1170	Freshwater	freshwater_male	05/05/2017	F2-YC2_11	Mowi	Hybr	Domesticated.BC	Freshwater_Domesticated.BC	75	male	7. BANGOR 4	21.3	1.328379603	124	0.124	2.093421685	NA	NA	NA	NA	NA	NA	NA	NA	NA	NA	NA
F1178	Freshwater	freshwater_female	05/05/2017	F2-YC2_31	Hybr	Mowi	Domesticated.BC	Freshwater_Domesticated.BC	75	female	7. BANGOR 4	21.3	1.328379603	112.2	0.1122	2.049992857	NA	NA	NA	NA	NA	NA	NA	NA	NA	NA	NA
F977	Freshwater	freshwater_female	05/05/2017	F2-YC2_56	Mowi	Hybr	Domesticated.BC	Freshwater_Domesticated.BC	75	female	7. BANGOR 4	21.4	1.330413773	116	0.116	2.064457989	NA	NA	NA	NA	NA	NA	NA	NA	NA	NA	NA
F621	Freshwater	freshwater_male	05/05/2017	F2-YC2_31	Hybr	Mowi	Domesticated.BC	Freshwater_Domesticated.BC	75	male	5. BANGOR 2	21.5	1.33243846	108	0.108	2.033423755	NA	NA	NA	NA	NA	NA	NA	NA	NA	NA	NA
F639	Freshwater	freshwater_male	05/05/2017	F2-YC2_38	Mowi	Hybr	Domesticated.BC	Freshwater_Domesticated.BC	75	male	5. BANGOR 2	21.5	1.33243846	120	0.12	2.079181246	NA	NA	NA	NA	NA	NA	NA	NA	NA	NA	NA
F712	Freshwater	freshwater_female	05/05/2017	F2-YC2_4	Hybr	Mowi	Domesticated.BC	Freshwater_Domesticated.BC	75	female	5. BANGOR 2	21.5	1.33243846	117	0.117	2.068185862	NA	NA	NA	NA	NA	NA	NA	NA	NA	NA	NA
F893	Freshwater	freshwater_NA	05/05/2017	F2-YC2_85	Hybr	Mowi	Domesticated.BC	Freshwater_Domesticated.BC	75	NA	5. BANGOR 2	21.5	1.33243846	129	0.129	2.11058971	NA	NA	NA	NA	NA	NA	NA	NA	NA	NA	NA
F1046	Freshwater	freshwater_NA	05/05/2017	F2-YC2_11	Mowi	Hybr	Domesticated.BC	Freshwater_Domesticated.BC	75	NA	7. BANGOR 4	21.5	1.33243846	130	0.13	2.113943352	NA	NA	NA	NA	NA	NA	NA	NA	NA	NA	NA	scale only 5 or 0
F688	Freshwater	freshwater_male	05/05/2017	F2-YC2_56	Mowi	Hybr	Domesticated.BC	Freshwater_Domesticated.BC	75	male	5. BANGOR 2	21.7	1.336459734	117	0.117	2.068185862	NA	NA	NA	NA	NA	NA	NA	NA	NA	NA	NA
F1183	Freshwater	freshwater_male	05/05/2017	F2-YC2_4	Hybr	Mowi	Domesticated.BC	Freshwater_Domesticated.BC	75	male	7. BANGOR 4	21.7	1.336459734	128.6	0.1286	2.109240969	NA	NA	NA	NA	NA	NA	NA	NA	NA	NA	NA
F1189	Freshwater	freshwater_male	05/05/2017	F2-YC2_85	Hybr	Mowi	Domesticated.BC	Freshwater_Domesticated.BC	75	male	7. BANGOR 4	21.8	1.338456494	120.7	0.1207	2.08170727	NA	NA	NA	NA	NA	NA	NA	NA	NA	NA	NA
F609	Freshwater	freshwater_NA	05/05/2017	F2-YC2_11	Mowi	Hybr	Domesticated.BC	Freshwater_Domesticated.BC	75	NA	5. BANGOR 2	22	1.342422681	113	0.113	2.053078443	NA	NA	NA	NA	NA	NA	NA	NA	NA	NA	NA
F723	Freshwater	freshwater_female	05/05/2017	F2-YC2_11	Mowi	Hybr	Domesticated.BC	Freshwater_Domesticated.BC	75	female	5. BANGOR 2	22	1.342422681	126	0.126	2.100370545	NA	NA	NA	NA	NA	NA	NA	NA	NA	NA	NA
F838	Freshwater	freshwater_female	05/05/2017	F2-YC2_38	Mowi	Hybr	Domesticated.BC	Freshwater_Domesticated.BC	75	female	5. BANGOR 2	22	1.342422681	138	0.138	2.139879086	NA	NA	NA	NA	NA	NA	NA	NA	NA	NA	NA
F963	Freshwater	freshwater_NA	05/05/2017	F2-YC2_11	Mowi	Hybr	Domesticated.BC	Freshwater_Domesticated.BC	75	NA	7. BANGOR 4	22	1.342422681	145	0.145	2.161368002	NA	NA	NA	NA	NA	NA	NA	NA	NA	NA	NA
F996	Freshwater	freshwater_female	05/05/2017	F2-YC2_85	Hybr	Mowi	Domesticated.BC	Freshwater_Domesticated.BC	75	female	7. BANGOR 4	22	1.342422681	123	0.123	2.089905111	NA	NA	NA	NA	NA	NA	NA	NA	NA	NA	NA
F1145	Freshwater	freshwater_female	05/05/2017	F2-YC2_31	Hybr	Mowi	Domesticated.BC	Freshwater_Domesticated.BC	75	female	7. BANGOR 4	22	1.342422681	126.3	0.1263	2.101403351	NA	NA	NA	NA	NA	NA	NA	NA	NA	NA	NA
F759	Freshwater	freshwater_male	05/05/2017	F2-YC2_31	Hybr	Mowi	Domesticated.BC	Freshwater_Domesticated.BC	75	male	5. BANGOR 2	22.1	1.344392274	145	0.145	2.161368002	NA	NA	NA	NA	NA	NA	NA	NA	NA	NA	NA
F830	Freshwater	freshwater_female	05/05/2017	F2-YC2_56	Mowi	Hybr	Domesticated.BC	Freshwater_Domesticated.BC	75	female	5. BANGOR 2	22.2	1.346352974	125	0.125	2.096910013	NA	NA	NA	NA	NA	NA	NA	NA	NA	NA	NA
F1106	Freshwater	freshwater_NA	05/05/2017	F2-YC2_4	Hybr	Mowi	Domesticated.BC	Freshwater_Domesticated.BC	75	NA	7. BANGOR 4	22.2	1.346352974	140	0.14	2.146128036	NA	NA	NA	NA	NA	NA	NA	NA	NA	NA	NA	scale only 5 or 0
F891	Freshwater	freshwater_NA	05/05/2017	F2-YC2_85	Hybr	Mowi	Domesticated.BC	Freshwater_Domesticated.BC	75	NA	5. BANGOR 2	22.4	1.350248018	124	0.124	2.093421685	NA	NA	NA	NA	NA	NA	NA	NA	NA	NA	NA
F1149	Freshwater	freshwater_male	05/05/2017	F2-YC2_85	Hybr	Mowi	Domesticated.BC	Freshwater_Domesticated.BC	75	male	7. BANGOR 4	22.4	1.350248018	141.8	0.1418	2.151676231	NA	NA	NA	NA	NA	NA	NA	NA	NA	NA	NA
F930	Freshwater	freshwater_male	05/05/2017	F2-YC2_85	Hybr	Mowi	Domesticated.BC	Freshwater_Domesticated.BC	75	male	5. BANGOR 2	22.5	1.352182518	149	0.149	2.173186268	NA	NA	NA	NA	NA	NA	NA	NA	NA	NA	NA
F602	Freshwater	freshwater_male	05/05/2017	F2-YC2_56	Mowi	Hybr	Domesticated.BC	Freshwater_Domesticated.BC	75	male	5. BANGOR 2	22.7	1.356025857	139	0.139	2.1430148	NA	NA	NA	NA	NA	NA	NA	NA	NA	NA	NA
F685	Freshwater	freshwater_female	05/05/2017	F2-YC2_4	Hybr	Mowi	Domesticated.BC	Freshwater_Domesticated.BC	75	female	5. BANGOR 2	22.7	1.356025857	142	0.142	2.152288344	NA	NA	NA	NA	NA	NA	NA	NA	NA	NA	NA
F984	Freshwater	freshwater_female	05/05/2017	F2-YC2_4	Hybr	Mowi	Domesticated.BC	Freshwater_Domesticated.BC	75	female	7. BANGOR 4	22.7	1.356025857	141	0.141	2.149219113	NA	NA	NA	NA	NA	NA	NA	NA	NA	NA	NA
F1038	Freshwater	freshwater_male	05/05/2017	F2-YC2_4	Hybr	Mowi	Domesticated.BC	Freshwater_Domesticated.BC	75	male	7. BANGOR 4	22.7	1.356025857	NA	NA	NA	NA	NA	NA	NA	NA	NA	NA	NA	NA	NA	NA	scales not working
F844	Freshwater	freshwater_NA	05/05/2017	F2-YC2_38	Mowi	Hybr	Domesticated.BC	Freshwater_Domesticated.BC	75	NA	5. BANGOR 2	23	1.361727836	133	0.133	2.123851641	NA	NA	NA	NA	NA	NA	NA	NA	NA	NA	NA
F904	Freshwater	freshwater_male	05/05/2017	F2-YC2_85	Hybr	Mowi	Domesticated.BC	Freshwater_Domesticated.BC	75	male	5. BANGOR 2	23	1.361727836	159	0.159	2.201397124	NA	NA	NA	NA	NA	NA	NA	NA	NA	NA	NA
F989	Freshwater	freshwater_male	05/05/2017	F2-YC2_56	Mowi	Hybr	Domesticated.BC	Freshwater_Domesticated.BC	75	male	7. BANGOR 4	23	1.361727836	154	0.154	2.187520721	NA	NA	NA	NA	NA	NA	NA	NA	NA	NA	NA
F1238	Freshwater	freshwater_female	05/05/2017	F2-YC2_85	Hybr	Mowi	Domesticated.BC	Freshwater_Domesticated.BC	75	female	7. BANGOR 4	23.1	1.36361198	151.7	0.1517	2.180985581	NA	NA	NA	NA	NA	NA	NA	NA	NA	NA	NA
F1205	Freshwater	freshwater_male	05/05/2017	F2-YC2_38	Mowi	Hybr	Domesticated.BC	Freshwater_Domesticated.BC	75	male	7. BANGOR 4	23.3	1.367355921	145	0.145	2.161368002	NA	NA	NA	NA	NA	NA	NA	NA	NA	NA	NA	scale only 5 or 0
F918	Freshwater	freshwater_male	05/05/2017	F2-YC2_56	Mowi	Hybr	Domesticated.BC	Freshwater_Domesticated.BC	75	male	5. BANGOR 2	23.9	1.378397901	156	0.156	2.193124598	NA	NA	NA	NA	NA	NA	NA	NA	NA	NA	NA
F696	Freshwater	freshwater_male	05/05/2017	F2-YC2_85	Hybr	Mowi	Domesticated.BC	Freshwater_Domesticated.BC	75	male	5. BANGOR 2	24	1.380211242	163	0.163	2.212187604	NA	NA	NA	NA	NA	NA	NA	NA	NA	NA	NA
F823	Freshwater	freshwater_female	05/05/2017	F2-YC2_56	Mowi	Hybr	Domesticated.BC	Freshwater_Domesticated.BC	75	female	5. BANGOR 2	24	1.380211242	164	0.164	2.214843848	NA	NA	NA	NA	NA	NA	NA	NA	NA	NA	NA
F942	Freshwater	freshwater_female	05/05/2017	F2-YC2_85	Hybr	Mowi	Domesticated.BC	Freshwater_Domesticated.BC	75	female	7. BANGOR 4	24	1.380211242	183	0.183	2.26245109	NA	NA	NA	NA	NA	NA	NA	NA	NA	NA	NA
F954	Freshwater	freshwater_NA	05/05/2017	F2-YC2_11	Mowi	Hybr	Domesticated.BC	Freshwater_Domesticated.BC	75	NA	7. BANGOR 4	24	1.380211242	176	0.176	2.245512668	NA	NA	NA	NA	NA	NA	NA	NA	NA	NA	NA
F868	Freshwater	freshwater_NA	05/05/2017	F2-YC2_85	Hybr	Mowi	Domesticated.BC	Freshwater_Domesticated.BC	75	NA	5. BANGOR 2	24.3	1.385606274	174	0.174	2.240549248	NA	NA	NA	NA	NA	NA	NA	NA	NA	NA	NA
F1043	Freshwater	freshwater_NA	05/05/2017	F2-YC2_56	Mowi	Hybr	Domesticated.BC	Freshwater_Domesticated.BC	75	NA	7. BANGOR 4	24.8	1.394451681	170	0.17	2.230448921	NA	NA	NA	NA	NA	NA	NA	NA	NA	NA	NA	scales only 5 or 0. mmp
F1107	Freshwater	freshwater_NA	05/05/2017	F2-YC2_85	Hybr	Mowi	Domesticated.BC	Freshwater_Domesticated.BC	75	NA	7. BANGOR 4	26.1	1.416640507	210	0.21	2.322219295	NA	NA	NA	NA	NA	NA	NA	NA	NA	NA	NA	scale only 5 or 0
F834	Freshwater	freshwater_female	05/05/2017	F2-YC2_56	Mowi	Hybr	Domesticated.BC	Freshwater_Domesticated.BC	75	female	5. BANGOR 2	26.5	1.423245874	226	0.226	2.354108439	NA	NA	NA	NA	NA	NA	NA	NA	NA	NA	NA
F902	Freshwater	freshwater_NA	05/05/2017	F2-YC2_4	Hybr	Mowi	Domesticated.BC	Freshwater_Domesticated.BC	75	NA	5. BANGOR 2	26.5	1.423245874	106	0.106	2.025305865	NA	NA	NA	NA	NA	NA	NA	NA	NA	NA	NA
F579	Freshwater	freshwater_male	04/05/2017	F2-YC2_31	Hybr	Mowi	Domesticated.BC	Freshwater_Domesticated.BC	75	male	5. BANGOR 2	28.5	1.45484486	266	0.266	2.424881637	0.41	0.154135338	0.001541353	-0.387216143	2.438	0.387033701	NA	NA	NA	NA	NA
F235	Freshwater	freshwater_male	02/05/2017	F2-YC2_85	Hybr	Mowi	Domesticated.BC	Freshwater_Domesticated.BC	75	male	5. BANGOR 2	24.6	1.390935107	180	0.18	2.255272505	0.381	0.211666667	0.002116667	-0.419075024	1.904	0.279666944	NA	NA	NA	NA	NA
F313	Freshwater	freshwater_male	03/05/2017	F2-YC2_56	Mowi	Hybr	Domesticated.BC	Freshwater_Domesticated.BC	75	male	7. BANGOR 4	25.2	1.401400541	179	0.179	2.252853031	0.346	0.193296089	0.001932961	-0.460923901	1.576	0.197556213	NA	NA	NA	NA	NA
F527	Freshwater	freshwater_female	04/05/2017	F2-YC2_4	Hybr	Mowi	Domesticated.BC	Freshwater_Domesticated.BC	75	female	5. BANGOR 2	23	1.361727836	154	0.154	2.187520721	0.298	0.193506494	0.001935065	-0.525783736	1.237	0.0923697	NA	NA	NA	NA	NA
F415	Freshwater	freshwater_male	04/05/2017	F2-YC2_56	Mowi	Hybr	Domesticated.BC	Freshwater_Domesticated.BC	75	male	7. BANGOR 4	23.6	1.372912003	158	0.158	2.198657087	0.288	0.182278481	0.001822785	-0.540607512	1.462	0.164947373	NA	NA	NA	NA	NA
F213	Freshwater	freshwater_male	02/05/2017	F2-YC2_4	Hybr	Mowi	Domesticated.BC	Freshwater_Domesticated.BC	75	male	5. BANGOR 2	22	1.342422681	128	0.128	2.10720997	0.277	0.21640625	0.002164063	-0.557520231	1.052	0.02201574	NA	NA	NA	NA	NA
F581	Freshwater	freshwater_male	05/05/2017	F2-YC2_56	Mowi	Hybr	Domesticated.BC	Freshwater_Domesticated.BC	75	male	5. BANGOR 2	22.6	1.354108439	152	0.152	2.181843588	0.275	0.180921053	0.001809211	-0.560667306	1.369	0.136403448	NA	NA	NA	NA	NA
F549	Freshwater	freshwater_female	04/05/2017	F2-YC2_4	Hybr	Mowi	Domesticated.BC	Freshwater_Domesticated.BC	75	female	5. BANGOR 2	21.7	1.336459734	129	0.129	2.11058971	0.266	0.20620155	0.002062016	-0.575118363	1.052	0.02201574	NA	NA	NA	NA	NA
F411	Freshwater	freshwater_male	04/05/2017	F2-YC2_85	Hybr	Mowi	Domesticated.BC	Freshwater_Domesticated.BC	75	male	7. BANGOR 4	22.3	1.348304863	129	0.129	2.11058971	0.254	0.196899225	0.001968992	-0.595166283	1.201	0.079543007	NA	NA	NA	NA	NA
F315	Freshwater	freshwater_male	03/05/2017	F2-YC2_4	Hybr	Mowi	Domesticated.BC	Freshwater_Domesticated.BC	75	male	7. BANGOR 4	23	1.361727836	153	0.153	2.184691431	0.251	0.164052288	0.001640523	-0.600326279	1.441	0.158663981	NA	NA	NA	NA	NA
F285	Freshwater	freshwater_female	03/05/2017	F2-YC2_4	Hybr	Mowi	Domesticated.BC	Freshwater_Domesticated.BC	75	female	5. BANGOR 2	23.1	1.36361198	149	0.149	2.173186268	0.25	0.167785235	0.001677852	-0.602059991	1.236	0.092018471	NA	NA	NA	NA	NA
F227	Freshwater	freshwater_female	02/05/2017	F2-YC2_31	Hybr	Mowi	Domesticated.BC	Freshwater_Domesticated.BC	75	female	5. BANGOR 2	21.5	1.33243846	114	0.114	2.056904851	0.244	0.214035088	0.002140351	-0.612610174	0.843	-0.074172425	NA	NA	NA	NA	NA
F438	Freshwater	freshwater_male	04/05/2017	F2-YC2_56	Mowi	Hybr	Domesticated.BC	Freshwater_Domesticated.BC	75	male	7. BANGOR 4	23.4	1.369215857	145	0.145	2.161368002	0.233	0.160689655	0.001606897	-0.632644079	1.194	0.077004327	NA	NA	NA	NA	NA
F552	Freshwater	freshwater_female	04/05/2017	F2-YC2_4	Hybr	Mowi	Domesticated.BC	Freshwater_Domesticated.BC	75	female	5. BANGOR 2	19.8	1.29666519	123	0.123	2.089905111	0.223	0.181300813	0.001813008	-0.651695137	1.026	0.011147361	NA	NA	NA	NA	NA
F104	Freshwater	freshwater_female	27/04/2017	F2-YC2_11	Mowi	Hybr	Domesticated.BC	Freshwater_Domesticated.BC	75	female	5. BANGOR 2	20.9	1.320146286	135	0.135	2.130333768	0.22	0.162962963	0.00162963	-0.657577319	2.066	0.315130317	NA	NA	NA	NA	NA
F43	Freshwater	freshwater_female	26/04/2017	F2-YC2_56	Mowi	Hybr	Domesticated.BC	Freshwater_Domesticated.BC	75	female	7. BANGOR 4	21.5	1.33243846	128	0.128	2.10720997	0.218	0.1703125	0.001703125	-0.661543506	1.29	0.11058971	NA	NA	NA	NA	NA
F304	Freshwater	freshwater_female	03/05/2017	F2-YC2_11	Mowi	Hybr	Domesticated.BC	Freshwater_Domesticated.BC	75	female	7. BANGOR 4	21.3	1.328379603	130	0.13	2.113943352	0.216	0.166153846	0.001661538	-0.665546249	1.63	0.212187604	NA	NA	NA	NA	NA
F234	Freshwater	freshwater_male	02/05/2017	F2-YC2_56	Mowi	Hybr	Domesticated.BC	Freshwater_Domesticated.BC	75	male	5. BANGOR 2	21.8	1.338456494	120	0.12	2.079181246	0.212	0.176666667	0.001766667	-0.673664139	1.071	0.029789471	NA	NA	NA	NA	NA
F111	Freshwater	freshwater_male	27/04/2017	F2-YC2_56	Mowi	Hybr	Domesticated.BC	Freshwater_Domesticated.BC	75	male	5. BANGOR 2	23	1.361727836	155	0.155	2.190331698	0.21	0.135483871	0.001354839	-0.677780705	1.227	0.088844563	NA	NA	NA	NA	NA
F282	Freshwater	freshwater_male	03/05/2017	F2-YC2_56	Mowi	Hybr	Domesticated.BC	Freshwater_Domesticated.BC	75	male	5. BANGOR 2	22.5	1.352182518	129	0.129	2.11058971	0.205	0.158914729	0.001589147	-0.688246139	1.29	0.11058971	NA	NA	NA	NA	NA
F484	Freshwater	freshwater_female	04/05/2017	F2-YC2_31	Hybr	Mowi	Domesticated.BC	Freshwater_Domesticated.BC	75	female	7. BANGOR 4	21.5	1.33243846	115	0.115	2.06069784	0.2	0.173913043	0.00173913	-0.698970004	0.845	-0.073143291	NA	NA	NA	NA	NA
F284	Freshwater	freshwater_female	03/05/2017	F2-YC2_85	Hybr	Mowi	Domesticated.BC	Freshwater_Domesticated.BC	75	female	5. BANGOR 2	23.7	1.374748346	155	0.155	2.190331698	0.2	0.129032258	0.001290323	-0.698970004	1.37	0.136720567	NA	NA	NA	NA	NA
F426	Freshwater	freshwater_female	04/05/2017	F2-YC2_31	Hybr	Mowi	Domesticated.BC	Freshwater_Domesticated.BC	75	female	7. BANGOR 4	20.8	1.318063335	102	0.102	2.008600172	0.195	0.191176471	0.001911765	-0.709965389	0.817	-0.087777943	NA	NA	NA	NA	NA
F338	Freshwater	freshwater_female	03/05/2017	F2-YC2_85	Hybr	Mowi	Domesticated.BC	Freshwater_Domesticated.BC	75	female	7. BANGOR 4	22.1	1.344392274	127	0.127	2.103803721	0.195	0.153543307	0.001535433	-0.709965389	1.144	0.058426024	NA	NA	NA	NA	NA
F402	Freshwater	freshwater_male	04/05/2017	F2-YC2_56	Mowi	Hybr	Domesticated.BC	Freshwater_Domesticated.BC	75	male	7. BANGOR 4	22	1.342422681	127	0.127	2.103803721	0.194	0.152755906	0.001527559	-0.71219827	1.351	0.130655349	NA	NA	NA	NA	NA
F210	Freshwater	freshwater_female	02/05/2017	F2-YC2_31	Hybr	Mowi	Domesticated.BC	Freshwater_Domesticated.BC	75	female	5. BANGOR 2	22	1.342422681	129	0.129	2.11058971	0.193	0.149612403	0.001496124	-0.714442691	1.336	0.125806458	NA	NA	NA	NA	NA
F427	Freshwater	freshwater_male	04/05/2017	F2-YC2_4	Hybr	Mowi	Domesticated.BC	Freshwater_Domesticated.BC	75	male	7. BANGOR 4	20.5	1.311753861	108	0.108	2.033423755	0.192	0.177777778	0.001777778	-0.716698771	0.991	-0.003926346	NA	NA	NA	NA	NA
F553	Freshwater	freshwater_male	04/05/2017	F2-YC2_4	Hybr	Mowi	Domesticated.BC	Freshwater_Domesticated.BC	75	male	5. BANGOR 2	19.6	1.292256071	84	0.084	1.924279286	0.191	0.227380952	0.00227381	-0.718966633	0.681	-0.166852888	NA	NA	NA	NA	NA
F172	Freshwater	freshwater_male	28/04/2017	F2-YC2_4	Hybr	Mowi	Domesticated.BC	Freshwater_Domesticated.BC	75	male	5. BANGOR 2	20.9	1.320146286	107	0.107	2.029383778	0.191	0.178504673	0.001785047	-0.718966633	0.995	-0.002176919	NA	NA	NA	NA	NA
F12	Freshwater	freshwater_male	24/04/2017	F2-YC2_4	Hybr	Mowi	Domesticated.BC	Freshwater_Domesticated.BC	75	male	7. BANGOR 4	21.5	1.33243846	126	0.126	2.100370545	0.19	0.150793651	0.001507937	-0.721246399	1.75	0.243038049	NA	NA	NA	NA	NA
F114	Freshwater	freshwater_female	27/04/2017	F2-YC2_38	Mowi	Hybr	Domesticated.BC	Freshwater_Domesticated.BC	75	female	5. BANGOR 2	21.2	1.326335861	114	0.114	2.056904851	0.189	0.165789474	0.001657895	-0.723538196	0.791	-0.101823517	NA	NA	NA	NA	NA
F54	Freshwater	freshwater_female	26/04/2017	F2-YC2_31	Hybr	Mowi	Domesticated.BC	Freshwater_Domesticated.BC	75	female	7. BANGOR 4	21.4	1.330413773	134	0.134	2.127104798	0.189	0.141044776	0.001410448	-0.723538196	1.722	0.236033147	NA	NA	NA	NA	NA	LS 18
F24	Freshwater	freshwater_male	26/04/2017	F2-YC2_56	Mowi	Hybr	Domesticated.BC	Freshwater_Domesticated.BC	75	male	7. BANGOR 4	21.7	1.336459734	121	0.121	2.08278537	0.189	0.156198347	0.001561983	-0.723538196	1.08	0.033423755	NA	NA	NA	NA	NA
F524	Freshwater	freshwater_male	04/05/2017	F2-YC2_11	Mowi	Hybr	Domesticated.BC	Freshwater_Domesticated.BC	75	male	5. BANGOR 2	21.1	1.324282455	118	0.118	2.071882007	0.187	0.158474576	0.001584746	-0.728158393	1.106	0.043755127	NA	NA	NA	NA	NA
F34	Freshwater	freshwater_male	26/04/2017	F2-YC2_4	Hybr	Mowi	Domesticated.BC	Freshwater_Domesticated.BC	75	male	7. BANGOR 4	20.7	1.315970345	114	0.114	2.056904851	0.184	0.161403509	0.001614035	-0.735182177	1.04	0.017033339	NA	NA	NA	NA	NA
F434	Freshwater	freshwater_male	04/05/2017	F2-YC2_31	Hybr	Mowi	Domesticated.BC	Freshwater_Domesticated.BC	75	male	7. BANGOR 4	21.5	1.33243846	120	0.12	2.079181246	0.182	0.151666667	0.001516667	-0.739928612	1.043	0.018284308	NA	NA	NA	NA	NA
F457	Freshwater	freshwater_female	04/05/2017	F2-YC2_11	Mowi	Hybr	Domesticated.BC	Freshwater_Domesticated.BC	75	female	7. BANGOR 4	20.5	1.311753861	111	0.111	2.045322979	0.181	0.163063063	0.001630631	-0.742321425	1.023	0.009875634	NA	NA	NA	NA	NA
F357	Freshwater	freshwater_male	03/05/2017	F2-YC2_85	Hybr	Mowi	Domesticated.BC	Freshwater_Domesticated.BC	75	male	7. BANGOR 4	21.6	1.334453751	123	0.123	2.089905111	0.181	0.147154472	0.001471545	-0.742321425	1.099	0.040997692	NA	NA	NA	NA	NA
F472	Freshwater	freshwater_male	04/05/2017	F2-YC2_4	Hybr	Mowi	Domesticated.BC	Freshwater_Domesticated.BC	75	male	7. BANGOR 4	20.5	1.311753861	107	0.107	2.029383778	0.18	0.168224299	0.001682243	-0.744727495	0.932	-0.030584088	NA	NA	NA	NA	NA
F161	Freshwater	freshwater_NA	28/04/2017	F2-YC2_11	Mowi	Hybr	Domesticated.BC	Freshwater_Domesticated.BC	75	NA	5. BANGOR 2	20.7	1.315970345	219	0.219	2.340444115	0.179	0.08173516	0.000817352	-0.747146969	1.59	0.201397124	NA	NA	NA	NA	NA
F352	Freshwater	freshwater_female	03/05/2017	F2-YC2_4	Hybr	Mowi	Domesticated.BC	Freshwater_Domesticated.BC	75	female	7. BANGOR 4	21	1.322219295	111	0.111	2.045322979	0.178	0.16036036	0.001603604	-0.749579998	0.967	-0.014573526	NA	NA	NA	NA	NA
F216	Freshwater	freshwater_female	02/05/2017	F2-YC2_31	Hybr	Mowi	Domesticated.BC	Freshwater_Domesticated.BC	75	female	5. BANGOR 2	21.2	1.326335861	104	0.104	2.017033339	0.177	0.170192308	0.001701923	-0.752026734	0.822	-0.085128182	NA	NA	NA	NA	NA
F182	Freshwater	freshwater_female	28/04/2017	F2-YC2_4	Hybr	Mowi	Domesticated.BC	Freshwater_Domesticated.BC	75	female	5. BANGOR 2	21.4	1.330413773	117	0.117	2.068185862	0.177	0.151282051	0.001512821	-0.752026734	1.15	0.06069784	NA	NA	NA	NA	NA	empty stomach
F420	Freshwater	freshwater_female	04/05/2017	F2-YC2_38	Mowi	Hybr	Domesticated.BC	Freshwater_Domesticated.BC	75	female	7. BANGOR 4	22	1.342422681	122	0.122	2.086359831	0.173	0.141803279	0.001418033	-0.761953897	1.315	0.118925753	NA	NA	NA	NA	NA
F403	Freshwater	freshwater_male	04/05/2017	F2-YC2_85	Hybr	Mowi	Domesticated.BC	Freshwater_Domesticated.BC	75	male	7. BANGOR 4	22.6	1.354108439	134	0.134	2.127104798	0.17	0.126865672	0.001268657	-0.769551079	1.268	0.103119254	NA	NA	NA	NA	NA
F26	Freshwater	freshwater_female	26/04/2017	F2-YC2_31	Hybr	Mowi	Domesticated.BC	Freshwater_Domesticated.BC	75	female	7. BANGOR 4	20.4	1.309630167	99	0.099	1.995635195	0.169	0.170707071	0.001707071	-0.772113295	0.916	-0.038104526	NA	NA	NA	NA	NA	SMALL FECAL SAMPLE
F573	Freshwater	freshwater_male	04/05/2017	F2-YC2_4	Hybr	Mowi	Domesticated.BC	Freshwater_Domesticated.BC	75	male	5. BANGOR 2	20.5	1.311753861	97	0.097	1.986771734	0.168	0.173195876	0.001731959	-0.774690718	0.817	-0.087777943	NA	NA	NA	NA	NA
F260	Freshwater	freshwater_male	03/05/2017	F2-YC2_11	Mowi	Hybr	Domesticated.BC	Freshwater_Domesticated.BC	75	male	5. BANGOR 2	20.3	1.307496038	112	0.112	2.049218023	0.168	0.15	0.0015	-0.774690718	1.168	0.067442843	NA	NA	NA	NA	NA
F32	Freshwater	freshwater_male	26/04/2017	F2-YC2_38	Mowi	Hybr	Domesticated.BC	Freshwater_Domesticated.BC	75	male	7. BANGOR 4	22.7	1.356025857	152	0.152	2.181843588	0.167	0.109868421	0.001098684	-0.777283529	1.5	0.176091259	NA	NA	NA	NA	NA	FG correct
F341	Freshwater	freshwater_female	03/05/2017	F2-YC2_31	Hybr	Mowi	Domesticated.BC	Freshwater_Domesticated.BC	75	female	7. BANGOR 4	21	1.322219295	111	0.111	2.045322979	0.166	0.14954955	0.001495495	-0.779891912	0.955	-0.019996628	NA	NA	NA	NA	NA
F202	Freshwater	freshwater_male	02/05/2017	F2-YC2_85	Hybr	Mowi	Domesticated.BC	Freshwater_Domesticated.BC	75	male	5. BANGOR 2	21.3	1.328379603	116	0.116	2.064457989	0.166	0.143103448	0.001431034	-0.779891912	1	0	NA	NA	NA	NA	NA
F468	Freshwater	freshwater_female	04/05/2017	F2-YC2_31	Hybr	Mowi	Domesticated.BC	Freshwater_Domesticated.BC	75	female	7. BANGOR 4	22.5	1.352182518	124	0.124	2.093421685	0.165	0.133064516	0.001330645	-0.782516056	1.065	0.027349608	NA	NA	NA	NA	NA	mmp
F419	Freshwater	freshwater_female	04/05/2017	F2-YC2_56	Mowi	Hybr	Domesticated.BC	Freshwater_Domesticated.BC	75	female	7. BANGOR 4	18.7	1.271841607	75	0.075	1.875061263	0.163	0.217333333	0.002173333	-0.787812396	0.624	-0.20481541	NA	NA	NA	NA	NA
F346	Freshwater	freshwater_female	03/05/2017	F2-YC2_4	Hybr	Mowi	Domesticated.BC	Freshwater_Domesticated.BC	75	female	7. BANGOR 4	19.8	1.29666519	97	0.097	1.986771734	0.158	0.162886598	0.001628866	-0.801342913	0.85	-0.070581074	NA	NA	NA	NA	NA
F444	Freshwater	freshwater_female	04/05/2017	F2-YC2_85	Hybr	Mowi	Domesticated.BC	Freshwater_Domesticated.BC	75	female	7. BANGOR 4	23.4	1.369215857	152	0.152	2.181843588	0.154	0.101315789	0.001013158	-0.812479279	1.416	0.151063253	NA	NA	NA	NA	NA
F336	Freshwater	freshwater_female	03/05/2017	F2-YC2_4	Hybr	Mowi	Domesticated.BC	Freshwater_Domesticated.BC	75	female	7. BANGOR 4	20.2	1.305351369	101	0.101	2.004321374	0.153	0.151485149	0.001514851	-0.815308569	0.977	-0.010105436	NA	NA	NA	NA	NA
F183	Freshwater	freshwater_female	28/04/2017	F2-YC2_11	Mowi	Hybr	Domesticated.BC	Freshwater_Domesticated.BC	75	female	5. BANGOR 2	19.8	1.29666519	99	0.099	1.995635195	0.15	0.151515152	0.001515152	-0.823908741	0.85	-0.070581074	NA	NA	NA	NA	NA	empty stomach
F124	Freshwater	freshwater_female	27/04/2017	F2-YC2_4	Hybr	Mowi	Domesticated.BC	Freshwater_Domesticated.BC	75	female	5. BANGOR 2	20.6	1.31386722	102	0.102	2.008600172	0.15	0.147058824	0.001470588	-0.823908741	1.043	0.018284308	NA	NA	NA	NA	NA
F378	Freshwater	freshwater_male	03/05/2017	F2-YC2_38	Mowi	Hybr	Domesticated.BC	Freshwater_Domesticated.BC	75	male	7. BANGOR 4	20.6	1.31386722	105	0.105	2.021189299	0.148	0.140952381	0.001409524	-0.829738285	0.972	-0.012333735	NA	NA	NA	NA	NA
F153	Freshwater	freshwater_male	28/04/2017	F2-YC2_11	Mowi	Hybr	Domesticated.BC	Freshwater_Domesticated.BC	75	male	5. BANGOR 2	20.6	1.31386722	112	0.112	2.049218023	0.147	0.13125	0.0013125	-0.832682665	1.072	0.030194785	NA	NA	NA	NA	NA
F53	Freshwater	freshwater_male	26/04/2017	F2-YC2_11	Mowi	Hybr	Domesticated.BC	Freshwater_Domesticated.BC	75	male	7. BANGOR 4	19.9	1.298853076	167	0.167	2.222716471	0.147	0.088023952	0.00088024	-0.832682665	1.275	0.105510185	NA	NA	NA	NA	NA	LS 17
F409	Freshwater	freshwater_male	04/05/2017	F2-YC2_11	Mowi	Hybr	Domesticated.BC	Freshwater_Domesticated.BC	75	male	7. BANGOR 4	20	1.301029996	93	0.093	1.968482949	0.146	0.156989247	0.001569892	-0.835647144	0.942	-0.025949097	NA	NA	NA	NA	NA
F504	Freshwater	freshwater_male	04/05/2017	F2-YC2_11	Mowi	Hybr	Domesticated.BC	Freshwater_Domesticated.BC	75	male	5. BANGOR 2	19.1	1.281033367	91	0.091	1.959041392	0.145	0.159340659	0.001593407	-0.838631998	0.788	-0.103473783	NA	NA	NA	NA	NA
F248	Freshwater	freshwater_female	02/05/2017	F2-YC2_11	Mowi	Hybr	Domesticated.BC	Freshwater_Domesticated.BC	75	female	5. BANGOR 2	21.9	1.340444115	138	0.138	2.139879086	0.144	0.104347826	0.001043478	-0.841637508	1.326	0.122543524	NA	NA	NA	NA	NA
F146	Freshwater	freshwater_male	28/04/2017	F2-YC2_31	Hybr	Mowi	Domesticated.BC	Freshwater_Domesticated.BC	75	male	5. BANGOR 2	19.5	1.290034611	86	0.086	1.934498451	0.142	0.165116279	0.001651163	-0.847711656	0.855	-0.068033885	NA	NA	NA	NA	NA
F405	Freshwater	freshwater_female	04/05/2017	F2-YC2_38	Mowi	Hybr	Domesticated.BC	Freshwater_Domesticated.BC	75	female	7. BANGOR 4	19.5	1.290034611	92	0.092	1.963787827	0.142	0.154347826	0.001543478	-0.847711656	0.774	-0.111259039	NA	NA	NA	NA	NA
F162	Freshwater	freshwater_female	28/04/2017	F2-YC2_31	Hybr	Mowi	Domesticated.BC	Freshwater_Domesticated.BC	75	female	5. BANGOR 2	19.8	1.29666519	85	0.085	1.929418926	0.141	0.165882353	0.001658824	-0.850780887	0.853	-0.069050969	NA	NA	NA	NA	NA	MGCH fly in poo
F55	Freshwater	freshwater_female	26/04/2017	F2-YC2_56	Mowi	Hybr	Domesticated.BC	Freshwater_Domesticated.BC	75	female	7. BANGOR 4	19.7	1.294466226	96	0.096	1.982271233	0.14	0.145833333	0.001458333	-0.853871964	0.941	-0.026410377	NA	NA	NA	NA	NA
F14	Freshwater	freshwater_male	24/04/2017	F2-YC2_85	Hybr	Mowi	Domesticated.BC	Freshwater_Domesticated.BC	75	male	7. BANGOR 4	19.9	1.298853076	99	0.099	1.995635195	0.14	0.141414141	0.001414141	-0.853871964	0.93	-0.031517051	NA	NA	NA	NA	NA
F295	Freshwater	freshwater_male	03/05/2017	F2-YC2_38	Mowi	Hybr	Domesticated.BC	Freshwater_Domesticated.BC	75	male	5. BANGOR 2	20.9	1.320146286	114	0.114	2.056904851	0.139	0.121929825	0.001219298	-0.8569852	0.763	-0.117475462	NA	NA	NA	NA	NA
F348	Freshwater	freshwater_female	03/05/2017	F2-YC2_56	Mowi	Hybr	Domesticated.BC	Freshwater_Domesticated.BC	75	female	7. BANGOR 4	19.8	1.29666519	92	0.092	1.963787827	0.138	0.15	0.0015	-0.860120914	0.813	-0.089909454	NA	NA	NA	NA	NA
F539	Freshwater	freshwater_male	04/05/2017	F2-YC2_31	Hybr	Mowi	Domesticated.BC	Freshwater_Domesticated.BC	75	male	5. BANGOR 2	18.9	1.276461804	74	0.074	1.86923172	0.128	0.172972973	0.00172973	-0.89279003	0.593	-0.226945307	NA	NA	NA	NA	NA
F554	Freshwater	freshwater_male	04/05/2017	F2-YC2_11	Mowi	Hybr	Domesticated.BC	Freshwater_Domesticated.BC	75	male	5. BANGOR 2	19	1.278753601	88	0.088	1.944482672	0.126	0.143181818	0.001431818	-0.899629455	0.752	-0.123782159	NA	NA	NA	NA	NA
F37	Freshwater	freshwater_female	26/04/2017	F2-YC2_31	Hybr	Mowi	Domesticated.BC	Freshwater_Domesticated.BC	75	female	7. BANGOR 4	19.2	1.283301229	77	0.077	1.886490725	0.125	0.162337662	0.001623377	-0.903089987	0.752	-0.123782159	NA	NA	NA	NA	NA	LS10
F502	Freshwater	freshwater_male	04/05/2017	F2-YC2_38	Mowi	Hybr	Domesticated.BC	Freshwater_Domesticated.BC	75	male	5. BANGOR 2	20	1.301029996	95	0.095	1.977723605	0.125	0.131578947	0.001315789	-0.903089987	0.77	-0.113509275	NA	NA	NA	NA	NA
F485	Freshwater	freshwater_male	04/05/2017	F2-YC2_38	Mowi	Hybr	Domesticated.BC	Freshwater_Domesticated.BC	75	male	7. BANGOR 4	19.5	1.290034611	85	0.085	1.929418926	0.123	0.144705882	0.001447059	-0.910094889	0.7	-0.15490196	NA	NA	NA	NA	NA
F331	Freshwater	freshwater_female	03/05/2017	F2-YC2_31	Hybr	Mowi	Domesticated.BC	Freshwater_Domesticated.BC	75	female	7. BANGOR 4	18.7	1.271841607	79	0.079	1.897627091	0.12	0.151898734	0.001518987	-0.920818754	0.827	-0.08249449	NA	NA	NA	NA	NA
F45	Freshwater	freshwater_female	26/04/2017	F2-YC2_31	Hybr	Mowi	Domesticated.BC	Freshwater_Domesticated.BC	75	female	7. BANGOR 4	20.2	1.305351369	92	0.092	1.963787827	0.12	0.130434783	0.001304348	-0.920818754	0.789	-0.102922997	NA	NA	NA	NA	NA
F518	Freshwater	freshwater_male	04/05/2017	F2-YC2_11	Mowi	Hybr	Domesticated.BC	Freshwater_Domesticated.BC	75	male	5. BANGOR 2	18	1.255272505	68	0.068	1.832508913	0.116	0.170588235	0.001705882	-0.935542011	0.652	-0.185752404	NA	NA	NA	NA	NA
F47	Freshwater	freshwater_female	26/04/2017	F2-YC2_56	Mowi	Hybr	Domesticated.BC	Freshwater_Domesticated.BC	75	female	7. BANGOR 4	18.7	1.271841607	81	0.081	1.908485019	0.114	0.140740741	0.001407407	-0.943095149	0.728	-0.137868621	NA	NA	NA	NA	NA
F84	Freshwater	freshwater_male	27/04/2017	F2-YC2_38	Mowi	Hybr	Domesticated.BC	Freshwater_Domesticated.BC	75	male	7. BANGOR 4	19.2	1.283301229	84	0.084	1.924279286	0.114	0.135714286	0.001357143	-0.943095149	0.718	-0.143875556	NA	NA	NA	NA	NA
F497	Freshwater	freshwater_female	04/05/2017	F2-YC2_11	Mowi	Hybr	Domesticated.BC	Freshwater_Domesticated.BC	75	female	7. BANGOR 4	20.1	1.303196057	105	0.105	2.021189299	0.114	0.108571429	0.001085714	-0.943095149	0.966	-0.015022874	NA	NA	NA	NA	NA
F35	Freshwater	freshwater_male	26/04/2017	F2-YC2_4	Hybr	Mowi	Domesticated.BC	Freshwater_Domesticated.BC	75	male	7. BANGOR 4	17.7	1.247973266	69	0.069	1.838849091	0.11	0.15942029	0.001594203	-0.958607315	0.71	-0.148741651	NA	NA	NA	NA	NA
F276	Freshwater	freshwater_female	03/05/2017	F2-YC2_85	Hybr	Mowi	Domesticated.BC	Freshwater_Domesticated.BC	75	female	5. BANGOR 2	19.3	1.285557309	86	0.086	1.934498451	0.102	0.118604651	0.001186047	-0.991399828	0.774	-0.111259039	NA	NA	NA	NA	NA
F408	Freshwater	freshwater_female	04/05/2017	F2-YC2_38	Mowi	Hybr	Domesticated.BC	Freshwater_Domesticated.BC	75	female	7. BANGOR 4	19	1.278753601	79	0.079	1.897627091	0.088	0.111392405	0.001113924	-1.055517328	0.657	-0.18243463	NA	NA	NA	NA	NA
F259	Freshwater	freshwater_female	02/05/2017	F2-YC2_85	Hybr	Mowi	Domesticated.BC	Freshwater_Domesticated.BC	75	female	5. BANGOR 2	18	1.255272505	71	0.071	1.851258349	0.086	0.121126761	0.001211268	-1.065501549	0.739	-0.131355562	NA	NA	NA	NA	NA
F575	Freshwater	freshwater_male	04/05/2017	F2-YC2_4	Hybr	Mowi	Domesticated.BC	Freshwater_Domesticated.BC	75	male	5. BANGOR 2	14.3	1.155336037	32	0.032	1.505149978	0.083	0.259375	0.00259375	-1.080921908	0.337	-0.472370099	NA	NA	NA	NA	NA
F344	Freshwater	freshwater_female	03/05/2017	F2-YC2_38	Mowi	Hybr	Domesticated.BC	Freshwater_Domesticated.BC	75	female	7. BANGOR 4	18.5	1.267171728	74	0.074	1.86923172	0.083	0.112162162	0.001121622	-1.080921908	0.66	-0.180456064	NA	NA	NA	NA	NA
F401	Freshwater	freshwater_male	04/05/2017	F2-YC2_11	Mowi	Hybr	Domesticated.BC	Freshwater_Domesticated.BC	75	male	7. BANGOR 4	18.5	1.267171728	77	0.077	1.886490725	0.08	0.103896104	0.001038961	-1.096910013	0.768	-0.11463878	NA	NA	NA	NA	NA
F223	Freshwater	freshwater_male	02/05/2017	F2-YC2_56	Mowi	Hybr	Domesticated.BC	Freshwater_Domesticated.BC	75	male	5. BANGOR 2	14.2	1.152288344	39	0.039	1.591064607	0.079	0.202564103	0.002025641	-1.102372909	0.315	-0.501689446	NA	NA	NA	NA	NA
F572	Freshwater	freshwater_female	04/05/2017	F2-YC2_31	Hybr	Mowi	Domesticated.BC	Freshwater_Domesticated.BC	75	female	5. BANGOR 2	16.9	1.227886705	52	0.052	1.716003344	0.077	0.148076923	0.001480769	-1.113509275	0.362	-0.441291429	NA	NA	NA	NA	NA
F577	Freshwater	freshwater_male	04/05/2017	F2-YC2_56	Mowi	Hybr	Domesticated.BC	Freshwater_Domesticated.BC	75	male	5. BANGOR 2	13.3	1.123851641	29	0.029	1.462397998	0.067	0.231034483	0.002310345	-1.173925197	0.203	-0.692503962	NA	NA	NA	NA	NA
S734	Saltwater	saltwater_male	04/05/2018	F2-YC2_85	Hybr	Mowi	Domesticated.BC	Saltwater_Domesticated.BC	75	male	3. BANGOR 1	25.9	1.413299764	183	0.183	2.26245109	NA	NA	NA	NA	NA	NA	NA	NA	NA	NA	NA
S933	Saltwater	saltwater_male	04/05/2018	F2-YC2_4	Hybr	Mowi	Domesticated.BC	Saltwater_Domesticated.BC	75	male	4. BANGOR 3	37.9	1.57863921	595	0.595	2.774516966	NA	NA	NA	NA	NA	NA	NA	NA	NA	NA	NA
S746	Saltwater	saltwater_female	04/05/2018	F2-YC2_11	Mowi	Hybr	Domesticated.BC	Saltwater_Domesticated.BC	75	female	3. BANGOR 1	39.6	1.597695186	736	0.736	2.866877814	NA	NA	NA	NA	NA	NA	NA	NA	NA	NA	NA
S581	Saltwater	saltwater_female	04/05/2018	F2-YC2_56	Mowi	Hybr	Domesticated.BC	Saltwater_Domesticated.BC	75	female	3. BANGOR 1	38.5	1.58546073	782	0.782	2.893206753	NA	NA	NA	NA	NA	NA	NA	NA	NA	NA	NA
S543	Saltwater	saltwater_female	04/05/2018	F2-YC2_38	Mowi	Hybr	Domesticated.BC	Saltwater_Domesticated.BC	75	female	3. BANGOR 1	40.7	1.609594409	800	0.8	2.903089987	NA	NA	NA	NA	NA	NA	NA	NA	NA	NA	NA
S575	Saltwater	saltwater_female	04/05/2018	F2-YC2_4	Hybr	Mowi	Domesticated.BC	Saltwater_Domesticated.BC	75	female	3. BANGOR 1	41.3	1.615950052	813	0.813	2.910090546	NA	NA	NA	NA	NA	NA	NA	NA	NA	NA	NA
S655	Saltwater	saltwater_female	04/05/2018	F2-YC2_85	Hybr	Mowi	Domesticated.BC	Saltwater_Domesticated.BC	75	female	3. BANGOR 1	42.8	1.631443769	813	0.813	2.910090546	NA	NA	NA	NA	NA	NA	NA	NA	NA	NA	NA
S699	Saltwater	saltwater_male	04/05/2018	F2-YC2_11	Mowi	Hybr	Domesticated.BC	Saltwater_Domesticated.BC	75	male	3. BANGOR 1	41.3	1.615950052	817	0.817	2.912222057	NA	NA	NA	NA	NA	NA	NA	NA	NA	NA	NA
S894	Saltwater	saltwater_female	04/05/2018	F2-YC2_31	Hybr	Mowi	Domesticated.BC	Saltwater_Domesticated.BC	75	female	4. BANGOR 3	43	1.633468456	847	0.847	2.92788341	NA	NA	NA	NA	NA	NA	NA	NA	NA	NA	NA
S662	Saltwater	saltwater_female	04/05/2018	F2-YC2_4	Hybr	Mowi	Domesticated.BC	Saltwater_Domesticated.BC	75	female	3. BANGOR 1	42.6	1.629409599	863	0.863	2.936010796	NA	NA	NA	NA	NA	NA	NA	NA	NA	NA	NA
S506	Saltwater	saltwater_female	04/05/2018	F2-YC2_85	Hybr	Mowi	Domesticated.BC	Saltwater_Domesticated.BC	75	female	3. BANGOR 1	43.3	1.636487896	876	0.876	2.942504106	NA	NA	NA	NA	NA	NA	NA	NA	NA	NA	NA
S724	Saltwater	saltwater_female	04/05/2018	F2-YC2_31	Hybr	Mowi	Domesticated.BC	Saltwater_Domesticated.BC	75	female	3. BANGOR 1	43.9	1.64246452	876	0.876	2.942504106	NA	NA	NA	NA	NA	NA	NA	NA	NA	NA	NA
S698	Saltwater	saltwater_male	04/05/2018	F2-YC2_56	Mowi	Hybr	Domesticated.BC	Saltwater_Domesticated.BC	75	male	3. BANGOR 1	42.7	1.630427875	914	0.914	2.960946196	NA	NA	NA	NA	NA	NA	NA	NA	NA	NA	NA
S677	Saltwater	saltwater_female	04/05/2018	F2-YC2_56	Mowi	Hybr	Domesticated.BC	Saltwater_Domesticated.BC	75	female	3. BANGOR 1	43.5	1.638489257	930	0.93	2.968482949	NA	NA	NA	NA	NA	NA	NA	NA	NA	NA	NA
S742	Saltwater	saltwater_female	04/05/2018	F2-YC2_85	Hybr	Mowi	Domesticated.BC	Saltwater_Domesticated.BC	75	female	3. BANGOR 1	43.2	1.635483747	931	0.931	2.968949681	NA	NA	NA	NA	NA	NA	NA	NA	NA	NA	NA
S732	Saltwater	saltwater_male	04/05/2018	F2-YC2_11	Mowi	Hybr	Domesticated.BC	Saltwater_Domesticated.BC	75	male	3. BANGOR 1	33.2	1.521138084	935	0.935	2.970811611	NA	NA	NA	NA	NA	NA	NA	NA	NA	NA	NA
S640	Saltwater	saltwater_female	04/05/2018	F2-YC2_31	Hybr	Mowi	Domesticated.BC	Saltwater_Domesticated.BC	75	female	3. BANGOR 1	45.1	1.654176542	995	0.995	2.997823081	NA	NA	NA	NA	NA	NA	NA	NA	NA	NA	NA
S497	Saltwater	saltwater_female	04/05/2018	F2-YC2_11	Mowi	Hybr	Domesticated.BC	Saltwater_Domesticated.BC	75	female	3. BANGOR 1	43	1.633468456	997	0.997	2.998695158	NA	NA	NA	NA	NA	NA	NA	NA	NA	NA	NA
S523	Saltwater	saltwater_female	04/05/2018	F2-YC2_11	Mowi	Hybr	Domesticated.BC	Saltwater_Domesticated.BC	75	female	3. BANGOR 1	43.9	1.64246452	1015	1.015	3.006466042	NA	NA	NA	NA	NA	NA	NA	NA	NA	NA	NA
S745	Saltwater	saltwater_female	04/05/2018	F2-YC2_4	Hybr	Mowi	Domesticated.BC	Saltwater_Domesticated.BC	75	female	3. BANGOR 1	44.6	1.649334859	1015	1.015	3.006466042	NA	NA	NA	NA	NA	NA	NA	NA	NA	NA	NA
S580	Saltwater	saltwater_male	04/05/2018	F2-YC2_38	Mowi	Hybr	Domesticated.BC	Saltwater_Domesticated.BC	75	male	3. BANGOR 1	44.2	1.645422269	1029	1.029	3.012415375	NA	NA	NA	NA	NA	NA	NA	NA	NA	NA	NA
S537	Saltwater	saltwater_male	04/05/2018	F2-YC2_11	Mowi	Hybr	Domesticated.BC	Saltwater_Domesticated.BC	75	male	3. BANGOR 1	43.6	1.639486489	1031	1.031	3.013258665	NA	NA	NA	NA	NA	NA	NA	NA	NA	NA	NA
S890	Saltwater	saltwater_male	04/05/2018	F2-YC2_4	Hybr	Mowi	Domesticated.BC	Saltwater_Domesticated.BC	75	male	4. BANGOR 3	44.1	1.644438589	1044	1.044	3.018700499	NA	NA	NA	NA	NA	NA	NA	NA	NA	NA	NA
S504	Saltwater	saltwater_male	04/05/2018	F2-YC2_11	Mowi	Hybr	Domesticated.BC	Saltwater_Domesticated.BC	75	male	3. BANGOR 1	45.4	1.657055853	1074	1.074	3.031004281	NA	NA	NA	NA	NA	NA	NA	NA	NA	NA	NA
S675	Saltwater	saltwater_male	04/05/2018	F2-YC2_4	Hybr	Mowi	Domesticated.BC	Saltwater_Domesticated.BC	75	male	3. BANGOR 1	45	1.653212514	1115	1.115	3.047274867	NA	NA	NA	NA	NA	NA	NA	NA	NA	NA	NA
S591	Saltwater	saltwater_female	04/05/2018	F2-YC2_11	Mowi	Hybr	Domesticated.BC	Saltwater_Domesticated.BC	75	female	3. BANGOR 1	45.5	1.658011397	1118	1.118	3.048441804	NA	NA	NA	NA	NA	NA	NA	NA	NA	NA	NA
S557	Saltwater	saltwater_female	04/05/2018	F2-YC2_38	Mowi	Hybr	Domesticated.BC	Saltwater_Domesticated.BC	75	female	3. BANGOR 1	48.6	1.686636269	1121	1.121	3.049605613	NA	NA	NA	NA	NA	NA	NA	NA	NA	NA	NA
S513	Saltwater	saltwater_male	04/05/2018	F2-YC2_85	Hybr	Mowi	Domesticated.BC	Saltwater_Domesticated.BC	75	male	3. BANGOR 1	45.4	1.657055853	1127	1.127	3.051923916	NA	NA	NA	NA	NA	NA	NA	NA	NA	NA	NA
S1101	Saltwater	saltwater_female	04/05/2018	F2-YC2_11	Mowi	Hybr	Domesticated.BC	Saltwater_Domesticated.BC	75	female	4. BANGOR 3	45.4	1.657055853	1127	1.127	3.051923916	NA	NA	NA	NA	NA	NA	NA	NA	NA	NA	NA
S1124	Saltwater	saltwater_male	04/05/2018	F2-YC2_38	Mowi	Hybr	Domesticated.BC	Saltwater_Domesticated.BC	75	male	4. BANGOR 3	46	1.662757832	1132	1.132	3.053846427	NA	NA	NA	NA	NA	NA	NA	NA	NA	NA	NA
S517	Saltwater	saltwater_female	04/05/2018	F2-YC2_85	Hybr	Mowi	Domesticated.BC	Saltwater_Domesticated.BC	75	female	3. BANGOR 1	46.7	1.669316881	1132	1.132	3.053846427	NA	NA	NA	NA	NA	NA	NA	NA	NA	NA	NA
S889	Saltwater	saltwater_male	04/05/2018	F2-YC2_38	Mowi	Hybr	Domesticated.BC	Saltwater_Domesticated.BC	75	male	4. BANGOR 3	48.1	1.682145076	1164	1.164	3.06595298	NA	NA	NA	NA	NA	NA	NA	NA	NA	NA	NA
S937	Saltwater	saltwater_male	04/05/2018	F2-YC2_31	Hybr	Mowi	Domesticated.BC	Saltwater_Domesticated.BC	75	male	4. BANGOR 3	47	1.672097858	1167	1.167	3.067070856	NA	NA	NA	NA	NA	NA	NA	NA	NA	NA	NA
S503	Saltwater	saltwater_female	04/05/2018	F2-YC2_4	Hybr	Mowi	Domesticated.BC	Saltwater_Domesticated.BC	75	female	3. BANGOR 1	46.8	1.670245853	1182	1.182	3.072617477	NA	NA	NA	NA	NA	NA	NA	NA	NA	NA	NA
S673	Saltwater	saltwater_female	04/05/2018	F2-YC2_11	Mowi	Hybr	Domesticated.BC	Saltwater_Domesticated.BC	75	female	3. BANGOR 1	47.2	1.673941999	1189	1.189	3.075181855	NA	NA	NA	NA	NA	NA	NA	NA	NA	NA	NA
S898	Saltwater	saltwater_male	04/05/2018	F2-YC2_38	Mowi	Hybr	Domesticated.BC	Saltwater_Domesticated.BC	75	male	4. BANGOR 3	48	1.681241237	1218	1.218	3.085647288	NA	NA	NA	NA	NA	NA	NA	NA	NA	NA	NA
S663	Saltwater	saltwater_male	04/05/2018	F2-YC2_11	Mowi	Hybr	Domesticated.BC	Saltwater_Domesticated.BC	75	male	3. BANGOR 1	47.2	1.673941999	1240	1.24	3.093421685	NA	NA	NA	NA	NA	NA	NA	NA	NA	NA	NA
S842	Saltwater	saltwater_male	04/05/2018	F2-YC2_11	Mowi	Hybr	Domesticated.BC	Saltwater_Domesticated.BC	75	male	4. BANGOR 3	47	1.672097858	1247	1.247	3.095866453	NA	NA	NA	NA	NA	NA	NA	NA	NA	NA	NA
S516	Saltwater	saltwater_female	04/05/2018	F2-YC2_56	Mowi	Hybr	Domesticated.BC	Saltwater_Domesticated.BC	75	female	3. BANGOR 1	47.9	1.680335513	1266	1.266	3.102433706	NA	NA	NA	NA	NA	NA	NA	NA	NA	NA	NA
S1110	Saltwater	saltwater_male	04/05/2018	F2-YC2_56	Mowi	Hybr	Domesticated.BC	Saltwater_Domesticated.BC	75	male	4. BANGOR 3	46.4	1.666517981	1273	1.273	3.104828404	NA	NA	NA	NA	NA	NA	NA	NA	NA	NA	NA
S545	Saltwater	saltwater_male	04/05/2018	F2-YC2_56	Mowi	Hybr	Domesticated.BC	Saltwater_Domesticated.BC	75	male	3. BANGOR 1	47.3	1.674861141	1276	1.276	3.105850674	NA	NA	NA	NA	NA	NA	NA	NA	NA	NA	NA
S552	Saltwater	saltwater_female	04/05/2018	F2-YC2_56	Mowi	Hybr	Domesticated.BC	Saltwater_Domesticated.BC	75	female	3. BANGOR 1	47.6	1.677606953	1277	1.277	3.106190897	NA	NA	NA	NA	NA	NA	NA	NA	NA	NA	NA
S569	Saltwater	saltwater_male	04/05/2018	F2-YC2_4	Hybr	Mowi	Domesticated.BC	Saltwater_Domesticated.BC	75	male	3. BANGOR 1	47.5	1.67669361	1281	1.281	3.10754913	NA	NA	NA	NA	NA	NA	NA	NA	NA	NA	NA
S531	Saltwater	saltwater_male	04/05/2018	F2-YC2_85	Hybr	Mowi	Domesticated.BC	Saltwater_Domesticated.BC	75	male	3. BANGOR 1	41.6	1.619093331	1303	1.303	3.114944416	NA	NA	NA	NA	NA	NA	NA	NA	NA	NA	NA
S507	Saltwater	saltwater_male	04/05/2018	F2-YC2_11	Mowi	Hybr	Domesticated.BC	Saltwater_Domesticated.BC	75	male	3. BANGOR 1	48.2	1.683047038	1305	1.305	3.115610512	NA	NA	NA	NA	NA	NA	NA	NA	NA	NA	NA
S621	Saltwater	saltwater_female	04/05/2018	F2-YC2_38	Mowi	Hybr	Domesticated.BC	Saltwater_Domesticated.BC	75	female	3. BANGOR 1	48.5	1.685741739	1305	1.305	3.115610512	NA	NA	NA	NA	NA	NA	NA	NA	NA	NA	NA
S1074	Saltwater	saltwater_female	04/05/2018	F2-YC2_31	Hybr	Mowi	Domesticated.BC	Saltwater_Domesticated.BC	75	female	4. BANGOR 3	49.8	1.697229343	1324	1.324	3.121887985	NA	NA	NA	NA	NA	NA	NA	NA	NA	NA	NA
S821	Saltwater	saltwater_female	04/05/2018	F2-YC2_56	Mowi	Hybr	Domesticated.BC	Saltwater_Domesticated.BC	75	female	4. BANGOR 3	50	1.698970004	1324	1.324	3.121887985	NA	NA	NA	NA	NA	NA	NA	NA	NA	NA	NA
S564	Saltwater	saltwater_male	04/05/2018	F2-YC2_4	Hybr	Mowi	Domesticated.BC	Saltwater_Domesticated.BC	75	male	3. BANGOR 1	48.5	1.685741739	1325	1.325	3.122215878	NA	NA	NA	NA	NA	NA	NA	NA	NA	NA	NA
S605	Saltwater	saltwater_female	04/05/2018	F2-YC2_56	Mowi	Hybr	Domesticated.BC	Saltwater_Domesticated.BC	75	female	3. BANGOR 1	48.7	1.687528961	1327	1.327	3.122870923	NA	NA	NA	NA	NA	NA	NA	NA	NA	NA	NA
S916	Saltwater	saltwater_female	04/05/2018	F2-YC2_85	Hybr	Mowi	Domesticated.BC	Saltwater_Domesticated.BC	75	female	4. BANGOR 3	50	1.698970004	1330	1.33	3.123851641	NA	NA	NA	NA	NA	NA	NA	NA	NA	NA	NA
S867	Saltwater	saltwater_female	04/05/2018	F2-YC2_31	Hybr	Mowi	Domesticated.BC	Saltwater_Domesticated.BC	75	female	4. BANGOR 3	49.5	1.694605199	1349	1.349	3.13001195	NA	NA	NA	NA	NA	NA	NA	NA	NA	NA	NA
S701	Saltwater	saltwater_male	04/05/2018	F2-YC2_56	Mowi	Hybr	Domesticated.BC	Saltwater_Domesticated.BC	75	male	3. BANGOR 1	59.7	1.775974331	1358	1.358	3.13289977	NA	NA	NA	NA	NA	NA	NA	NA	NA	NA	NA
S870	Saltwater	saltwater_male	04/05/2018	F2-YC2_56	Mowi	Hybr	Domesticated.BC	Saltwater_Domesticated.BC	75	male	4. BANGOR 3	51	1.707570176	1391	1.391	3.14332713	NA	NA	NA	NA	NA	NA	NA	NA	NA	NA	NA
S1051	Saltwater	saltwater_NA	04/05/2018	F2-YC2_11	Mowi	Hybr	Domesticated.BC	Saltwater_Domesticated.BC	75	NA	4. BANGOR 3	49.5	1.694605199	1395	1.395	3.144574208	NA	NA	NA	NA	NA	NA	NA	NA	NA	NA	NA
S620	Saltwater	saltwater_female	04/05/2018	F2-YC2_56	Mowi	Hybr	Domesticated.BC	Saltwater_Domesticated.BC	75	female	3. BANGOR 1	50.1	1.699837726	1397	1.397	3.145196406	NA	NA	NA	NA	NA	NA	NA	NA	NA	NA	NA
S711	Saltwater	saltwater_male	04/05/2018	F2-YC2_56	Mowi	Hybr	Domesticated.BC	Saltwater_Domesticated.BC	75	male	3. BANGOR 1	51.2	1.709269961	1404	1.404	3.147367108	NA	NA	NA	NA	NA	NA	NA	NA	NA	NA	NA
S687	Saltwater	saltwater_NA	04/05/2018	F2-YC2_11	Mowi	Hybr	Domesticated.BC	Saltwater_Domesticated.BC	75	NA	3. BANGOR 1	49.5	1.694605199	1426	1.426	3.154119526	NA	NA	NA	NA	NA	NA	NA	NA	NA	NA	NA
S843	Saltwater	saltwater_female	04/05/2018	F2-YC2_31	Hybr	Mowi	Domesticated.BC	Saltwater_Domesticated.BC	75	female	4. BANGOR 3	51	1.707570176	1437	1.437	3.157456768	NA	NA	NA	NA	NA	NA	NA	NA	NA	NA	NA
S903	Saltwater	saltwater_male	04/05/2018	F2-YC2_4	Hybr	Mowi	Domesticated.BC	Saltwater_Domesticated.BC	75	male	4. BANGOR 3	48	1.681241237	1464	1.464	3.165541077	NA	NA	NA	NA	NA	NA	NA	NA	NA	NA	NA
S547	Saltwater	saltwater_female	04/05/2018	F2-YC2_85	Hybr	Mowi	Domesticated.BC	Saltwater_Domesticated.BC	75	female	3. BANGOR 1	49.8	1.697229343	1473	1.473	3.168202747	NA	NA	NA	NA	NA	NA	NA	NA	NA	NA	NA
S490	Saltwater	saltwater_male	04/05/2018	F2-YC2_31	Hybr	Mowi	Domesticated.BC	Saltwater_Domesticated.BC	75	male	3. BANGOR 1	50	1.698970004	1481	1.481	3.170555059	NA	NA	NA	NA	NA	NA	NA	NA	NA	NA	NA
S548	Saltwater	saltwater_male	04/05/2018	F2-YC2_31	Hybr	Mowi	Domesticated.BC	Saltwater_Domesticated.BC	75	male	3. BANGOR 1	52.8	1.722633923	1526	1.526	3.183554534	NA	NA	NA	NA	NA	NA	NA	NA	NA	NA	NA
S1099	Saltwater	saltwater_male	04/05/2018	F2-YC2_85	Hybr	Mowi	Domesticated.BC	Saltwater_Domesticated.BC	75	male	4. BANGOR 3	51.2	1.709269961	1527	1.527	3.183839037	NA	NA	NA	NA	NA	NA	NA	NA	NA	NA	NA
S892	Saltwater	saltwater_male	04/05/2018	F2-YC2_85	Hybr	Mowi	Domesticated.BC	Saltwater_Domesticated.BC	75	male	4. BANGOR 3	53	1.72427587	1528	1.528	3.184123354	NA	NA	NA	NA	NA	NA	NA	NA	NA	NA	NA
S623	Saltwater	saltwater_male	04/05/2018	F2-YC2_85	Hybr	Mowi	Domesticated.BC	Saltwater_Domesticated.BC	75	male	3. BANGOR 1	51.1	1.7084209	1529	1.529	3.184407485	NA	NA	NA	NA	NA	NA	NA	NA	NA	NA	NA
S1046	Saltwater	saltwater_female	04/05/2018	F2-YC2_4	Hybr	Mowi	Domesticated.BC	Saltwater_Domesticated.BC	75	female	4. BANGOR 3	50.5	1.703291378	1539	1.539	3.18723862	NA	NA	NA	NA	NA	NA	NA	NA	NA	NA	NA
S702	Saltwater	saltwater_male	04/05/2018	F2-YC2_56	Mowi	Hybr	Domesticated.BC	Saltwater_Domesticated.BC	75	male	3. BANGOR 1	51.1	1.7084209	1561	1.561	3.193402903	NA	NA	NA	NA	NA	NA	NA	NA	NA	NA	NA
S1146	Saltwater	saltwater_female	04/05/2018	F2-YC2_31	Hybr	Mowi	Domesticated.BC	Saltwater_Domesticated.BC	75	female	4. BANGOR 3	53.6	1.72916479	1561	1.561	3.193402903	NA	NA	NA	NA	NA	NA	NA	NA	NA	NA	NA
S688	Saltwater	saltwater_male	04/05/2018	F2-YC2_31	Hybr	Mowi	Domesticated.BC	Saltwater_Domesticated.BC	75	male	3. BANGOR 1	51	1.707570176	1563	1.563	3.193958978	NA	NA	NA	NA	NA	NA	NA	NA	NA	NA	NA
S1080	Saltwater	saltwater_male	04/05/2018	F2-YC2_31	Hybr	Mowi	Domesticated.BC	Saltwater_Domesticated.BC	75	male	4. BANGOR 3	52	1.716003344	1564	1.564	3.194236749	NA	NA	NA	NA	NA	NA	NA	NA	NA	NA	NA
S851	Saltwater	saltwater_female	04/05/2018	F2-YC2_56	Mowi	Hybr	Domesticated.BC	Saltwater_Domesticated.BC	75	female	4. BANGOR 3	52.8	1.722633923	1564	1.564	3.194236749	NA	NA	NA	NA	NA	NA	NA	NA	NA	NA	NA
S563	Saltwater	saltwater_male	04/05/2018	F2-YC2_38	Mowi	Hybr	Domesticated.BC	Saltwater_Domesticated.BC	75	male	3. BANGOR 1	52.4	1.719331287	1570	1.57	3.195899652	NA	NA	NA	NA	NA	NA	NA	NA	NA	NA	NA
S635	Saltwater	saltwater_female	04/05/2018	F2-YC2_38	Mowi	Hybr	Domesticated.BC	Saltwater_Domesticated.BC	75	female	3. BANGOR 1	52.3	1.718501689	1581	1.581	3.19893187	NA	NA	NA	NA	NA	NA	NA	NA	NA	NA	NA
S651	Saltwater	saltwater_male	04/05/2018	F2-YC2_56	Mowi	Hybr	Domesticated.BC	Saltwater_Domesticated.BC	75	male	3. BANGOR 1	53	1.72427587	1586	1.586	3.200303183	NA	NA	NA	NA	NA	NA	NA	NA	NA	NA	NA
S897	Saltwater	saltwater_female	04/05/2018	F2-YC2_4	Hybr	Mowi	Domesticated.BC	Saltwater_Domesticated.BC	75	female	4. BANGOR 3	51.1	1.7084209	1646	1.646	3.216429831	NA	NA	NA	NA	NA	NA	NA	NA	NA	NA	NA
S856	Saltwater	saltwater_female	04/05/2018	F2-YC2_4	Hybr	Mowi	Domesticated.BC	Saltwater_Domesticated.BC	75	female	4. BANGOR 3	52.3	1.718501689	1732	1.732	3.238547888	NA	NA	NA	NA	NA	NA	NA	NA	NA	NA	NA
S645	Saltwater	saltwater_female	04/05/2018	F2-YC2_4	Hybr	Mowi	Domesticated.BC	Saltwater_Domesticated.BC	75	female	3. BANGOR 1	53	1.72427587	1732	1.732	3.238547888	NA	NA	NA	NA	NA	NA	NA	NA	NA	NA	NA
S860	Saltwater	saltwater_male	04/05/2018	F2-YC2_31	Hybr	Mowi	Domesticated.BC	Saltwater_Domesticated.BC	75	male	4. BANGOR 3	53.8	1.730782276	1735	1.735	3.239299479	NA	NA	NA	NA	NA	NA	NA	NA	NA	NA	NA
S906	Saltwater	saltwater_female	04/05/2018	F2-YC2_4	Hybr	Mowi	Domesticated.BC	Saltwater_Domesticated.BC	75	female	4. BANGOR 3	53	1.72427587	1740	1.74	3.240549248	NA	NA	NA	NA	NA	NA	NA	NA	NA	NA	NA
S632	Saltwater	saltwater_female	04/05/2018	F2-YC2_31	Hybr	Mowi	Domesticated.BC	Saltwater_Domesticated.BC	75	female	3. BANGOR 1	53.5	1.728353782	1751	1.751	3.243286146	NA	NA	NA	NA	NA	NA	NA	NA	NA	NA	NA
S1066	Saltwater	saltwater_NA	04/05/2018	F2-YC2_11	Mowi	Hybr	Domesticated.BC	Saltwater_Domesticated.BC	75	NA	4. BANGOR 3	53.8	1.730782276	1753	1.753	3.243781916	NA	NA	NA	NA	NA	NA	NA	NA	NA	NA	NA
S763	Saltwater	saltwater_male	04/05/2018	F2-YC2_56	Mowi	Hybr	Domesticated.BC	Saltwater_Domesticated.BC	75	male	3. BANGOR 1	53.5	1.728353782	1780	1.78	3.250420002	NA	NA	NA	NA	NA	NA	NA	NA	NA	NA	NA
S1113	Saltwater	saltwater_female	04/05/2018	F2-YC2_31	Hybr	Mowi	Domesticated.BC	Saltwater_Domesticated.BC	75	female	4. BANGOR 3	53.9	1.731588765	1794	1.794	3.253822439	NA	NA	NA	NA	NA	NA	NA	NA	NA	NA	NA
S1076	Saltwater	saltwater_male	04/05/2018	F2-YC2_11	Mowi	Hybr	Domesticated.BC	Saltwater_Domesticated.BC	75	male	4. BANGOR 3	53	1.72427587	1817	1.817	3.259354927	NA	NA	NA	NA	NA	NA	NA	NA	NA	NA	NA
S1059	Saltwater	saltwater_female	04/05/2018	F2-YC2_4	Hybr	Mowi	Domesticated.BC	Saltwater_Domesticated.BC	75	female	4. BANGOR 3	55	1.740362689	1849	1.849	3.266936911	NA	NA	NA	NA	NA	NA	NA	NA	NA	NA	NA
S1140	Saltwater	saltwater_male	04/05/2018	F2-YC2_56	Mowi	Hybr	Domesticated.BC	Saltwater_Domesticated.BC	75	male	4. BANGOR 3	55.5	1.744292983	1869	1.869	3.271609301	NA	NA	NA	NA	NA	NA	NA	NA	NA	NA	NA
S928	Saltwater	saltwater_female	04/05/2018	F2-YC2_56	Mowi	Hybr	Domesticated.BC	Saltwater_Domesticated.BC	75	female	4. BANGOR 3	55.2	1.741939078	1982	1.982	3.29710365	NA	NA	NA	NA	NA	NA	NA	NA	NA	NA	NA
S919	Saltwater	saltwater_male	04/05/2018	F2-YC2_56	Mowi	Hybr	Domesticated.BC	Saltwater_Domesticated.BC	75	male	4. BANGOR 3	59.3	1.773054693	2208	2.208	3.343999069	NA	NA	NA	NA	NA	NA	NA	NA	NA	NA	NA
S781	Saltwater	saltwater_female	04/05/2018	F2-YC2_11	Mowi	Hybr	Domesticated.BC	Saltwater_Domesticated.BC	75	female	4. BANGOR 3	49.5	1.694605199	1510	1.51	3.178976947	NA	NA	NA	NA	NA	NA	NA	NA	NA	NA	NA
S798	Saltwater	saltwater_male	04/05/2018	F2-YC2_85	Hybr	Mowi	Domesticated.BC	Saltwater_Domesticated.BC	75	male	4. BANGOR 3	52	1.716003344	1605	1.605	3.205475037	NA	NA	NA	NA	NA	NA	NA	NA	NA	NA	NA
S784	Saltwater	saltwater_female	04/05/2018	F2-YC2_85	Hybr	Mowi	Domesticated.BC	Saltwater_Domesticated.BC	75	female	4. BANGOR 3	51.8	1.71432976	1528	1.528	3.184123354	NA	NA	NA	NA	NA	NA	NA	NA	NA	NA	NA
S767	Saltwater	saltwater_male	04/05/2018	F2-YC2_38	Mowi	Hybr	Domesticated.BC	Saltwater_Domesticated.BC	75	male	4. BANGOR 3	49.1	1.691081492	1231	1.231	3.090258053	NA	NA	NA	NA	NA	NA	NA	NA	NA	NA	NA
S775	Saltwater	saltwater_female	04/05/2018	F2-YC2_11	Mowi	Hybr	Domesticated.BC	Saltwater_Domesticated.BC	75	female	4. BANGOR 3	48	1.681241237	1525	1.525	3.183269844	NA	NA	NA	NA	NA	NA	NA	NA	NA	NA	NA
S813	Saltwater	saltwater_male	04/05/2018	F2-YC2_4	Hybr	Mowi	Domesticated.BC	Saltwater_Domesticated.BC	75	male	4. BANGOR 3	51	1.707570176	1414	1.414	3.150449409	NA	NA	NA	NA	NA	NA	NA	NA	NA	NA	NA
S804	Saltwater	saltwater_male	04/05/2018	F2-YC2_11	Mowi	Hybr	Domesticated.BC	Saltwater_Domesticated.BC	75	male	4. BANGOR 3	47.4	1.675778342	1208	1.208	3.082066934	NA	NA	NA	NA	NA	NA	NA	NA	NA	NA	NA
S802	Saltwater	saltwater_female	04/05/2018	F2-YC2_85	Hybr	Mowi	Domesticated.BC	Saltwater_Domesticated.BC	75	female	4. BANGOR 3	47.6	1.677606953	1145	1.145	3.058805487	NA	NA	NA	NA	NA	NA	NA	NA	NA	NA	NA
S74	Saltwater	saltwater_male	25/04/2018	F2-YC2_38	Mowi	Hybr	Domesticated.BC	Saltwater_Domesticated.BC	75	male	3. BANGOR 1	51.5	1.711807229	1642	1.642	3.215373153	2.269	0.13818514	0.001381851	0.355834496	16.37	1.214048679	NA	NA	NA	NA	NA
S460	Saltwater	saltwater_female	03/05/2018	F2-YC2_11	Mowi	Hybr	Domesticated.BC	Saltwater_Domesticated.BC	75	female	3. BANGOR 1	50.6	1.704150517	1605	1.605	3.205475037	1.828	0.113894081	0.001138941	0.261976191	14.573	1.163548965	NA	NA	NA	NA	NA
S415	Saltwater	saltwater_female	03/05/2018	F2-YC2_31	Hybr	Mowi	Domesticated.BC	Saltwater_Domesticated.BC	75	female	4. BANGOR 3	55	1.740362689	1872	1.872	3.272305844	2.149	0.114797009	0.00114797	0.332236415	19.606	1.292388998	NA	NA	NA	NA	NA
S331	Saltwater	saltwater_female	03/05/2018	F2-YC2_31	Hybr	Mowi	Domesticated.BC	Saltwater_Domesticated.BC	75	female	3. BANGOR 1	42.3	1.626340367	1591	1.591	3.20167018	1.884	0.118416091	0.001184161	0.275080898	15.434	1.188478496	NA	NA	NA	NA	NA
S113	Saltwater	saltwater_female	25/04/2018	F2-YC2_56	Mowi	Hybr	Domesticated.BC	Saltwater_Domesticated.BC	75	female	4. BANGOR 3	54	1.73239376	1846	1.846	3.266231697	3.114	0.168689057	0.001686891	0.493318608	18.813	1.274458055	NA	NA	NA	NA	NA
S177	Saltwater	saltwater_male	27/04/2018	F2-YC2_38	Mowi	Hybr	Domesticated.BC	Saltwater_Domesticated.BC	75	male	4. BANGOR 3	54	1.73239376	1713	1.713	3.233757363	2.241	0.130823117	0.001308231	0.350441857	15.527	1.191087553	NA	NA	NA	NA	NA
S357	Saltwater	saltwater_male	03/05/2018	F2-YC2_56	Mowi	Hybr	Domesticated.BC	Saltwater_Domesticated.BC	75	male	3. BANGOR 1	50.2	1.700703717	1509	1.509	3.17868924	2.074	0.137442015	0.00137442	0.316808752	14.469	1.160438517	NA	NA	NA	NA	NA
S419	Saltwater	saltwater_male	03/05/2018	F2-YC2_4	Hybr	Mowi	Domesticated.BC	Saltwater_Domesticated.BC	75	male	4. BANGOR 3	51	1.707570176	1675	1.675	3.224014811	1.981	0.118268657	0.001182687	0.296884476	16.199	1.209488205	NA	NA	NA	NA	NA
S7	Saltwater	saltwater_female	23/04/2018	F2-YC2_38	Mowi	Hybr	Domesticated.BC	Saltwater_Domesticated.BC	75	female	3. BANGOR 1	50	1.698970004	1458	1.458	3.163757524	1.918	0.131550069	0.001315501	0.282848603	14.782	1.169733198	NA	NA	NA	NA	NA
S184	Saltwater	saltwater_male	27/04/2018	F2-YC2_11	Mowi	Hybr	Domesticated.BC	Saltwater_Domesticated.BC	75	male	4. BANGOR 3	49	1.69019608	1427	1.427	3.154423973	1.875	0.131394534	0.001313945	0.273001272	15.655	1.194653072	NA	NA	NA	NA	NA
S38	Saltwater	saltwater_female	24/04/2018	F2-YC2_31	Hybr	Mowi	Domesticated.BC	Saltwater_Domesticated.BC	75	female	3. BANGOR 1	50	1.698970004	1435	1.435	3.156851901	1.772	0.123484321	0.001234843	0.248463718	14.82	1.170848204	NA	NA	NA	NA	NA
S338	Saltwater	saltwater_male	03/05/2018	F2-YC2_31	Hybr	Mowi	Domesticated.BC	Saltwater_Domesticated.BC	75	male	3. BANGOR 1	50.9	1.706717782	1479	1.479	3.169968174	1.907	0.128938472	0.001289385	0.280350693	14.375	1.157607853	NA	NA	NA	NA	NA
S119	Saltwater	saltwater_male	26/04/2018	F2-YC2_11	Mowi	Hybr	Domesticated.BC	Saltwater_Domesticated.BC	75	male	4. BANGOR 3	48.6	1.686636269	1341	1.341	3.127428778	1.575	0.117449664	0.001174497	0.197280558	14.678	1.166666883	NA	NA	NA	NA	NA
S120	Saltwater	saltwater_male	26/04/2018	F2-YC2_56	Mowi	Hybr	Domesticated.BC	Saltwater_Domesticated.BC	75	male	4. BANGOR 3	50.5	1.703291378	1451	1.451	3.161667412	2.183	0.150447967	0.00150448	0.339053736	14.052	1.147738141	NA	NA	NA	NA	NA
S429	Saltwater	saltwater_female	03/05/2018	F2-YC2_56	Mowi	Hybr	Domesticated.BC	Saltwater_Domesticated.BC	75	female	4. BANGOR 3	51.3	1.710117365	1516	1.516	3.180699201	1.896	0.125065963	0.00125066	0.277838333	14.853	1.171814181	NA	NA	NA	NA	NA
S163	Saltwater	saltwater_male	26/04/2018	F2-YC2_31	Hybr	Mowi	Domesticated.BC	Saltwater_Domesticated.BC	75	male	4. BANGOR 3	54	1.73239376	1784	1.784	3.25139485	2.724	0.152690583	0.001526906	0.435207103	17.905	1.252974325	NA	NA	NA	NA	NA
S340	Saltwater	saltwater_male	03/05/2018	F2-YC2_4	Hybr	Mowi	Domesticated.BC	Saltwater_Domesticated.BC	75	male	3. BANGOR 1	50.3	1.701567985	1541	1.541	3.187802639	1.857	0.120506165	0.001205062	0.268811904	15.507	1.190527787	NA	NA	NA	NA	NA
S389	Saltwater	saltwater_female	03/05/2018	F2-YC2_4	Hybr	Mowi	Domesticated.BC	Saltwater_Domesticated.BC	75	female	4. BANGOR 3	53.3	1.726727209	1794	1.794	3.253822439	2.204	0.122853958	0.00122854	0.34321159	17.71	1.248218561	NA	NA	NA	NA	NA
S18	Saltwater	saltwater_male	23/04/2018	F2-YC2_31	Hybr	Mowi	Domesticated.BC	Saltwater_Domesticated.BC	75	male	3. BANGOR 1	53.7	1.729974286	1819	1.819	3.259832699	2.354	0.129411765	0.001294118	0.371806459	19.081	1.280601132	NA	NA	NA	NA	NA
S365	Saltwater	saltwater_male	03/05/2018	F2-YC2_85	Hybr	Mowi	Domesticated.BC	Saltwater_Domesticated.BC	75	male	3. BANGOR 1	48.5	1.685741739	1322	1.322	3.121231455	1.774	0.13419062	0.001341906	0.248953615	13.259	1.122510771	NA	NA	NA	NA	NA
S406	Saltwater	saltwater_male	03/05/2018	F2-YC2_38	Mowi	Hybr	Domesticated.BC	Saltwater_Domesticated.BC	75	male	4. BANGOR 3	51.1	1.7084209	1532	1.532	3.185258765	1.669	0.108942559	0.001089426	0.222456337	16.88	1.227372442	NA	NA	NA	NA	NA
S9	Saltwater	saltwater_male	23/04/2018	F2-YC2_31	Hybr	Mowi	Domesticated.BC	Saltwater_Domesticated.BC	75	male	3. BANGOR 1	53.7	1.729974286	1815	1.815	3.258876629	2.065	0.113774105	0.001137741	0.314920056	15.509	1.190583796	NA	NA	NA	NA	NA
S144	Saltwater	saltwater_male	26/04/2018	F2-YC2_56	Mowi	Hybr	Domesticated.BC	Saltwater_Domesticated.BC	75	male	4. BANGOR 3	51.8	1.71432976	1471	1.471	3.167612673	2.087	0.141876275	0.001418763	0.319522449	13.86	1.14176323	NA	NA	NA	NA	NA
S95	Saltwater	saltwater_female	25/04/2018	F2-YC2_85	Hybr	Mowi	Domesticated.BC	Saltwater_Domesticated.BC	75	female	3. BANGOR 1	47	1.672097858	1126	1.126	3.051538391	0.998	0.088632327	0.000886323	-0.000869459	10.964	1.039969027	NA	NA	NA	NA	NA
S409	Saltwater	saltwater_male	03/05/2018	F2-YC2_85	Hybr	Mowi	Domesticated.BC	Saltwater_Domesticated.BC	75	male	4. BANGOR 3	55.2	1.741939078	1806	1.806	3.256717746	2.047	0.113344408	0.001133444	0.311117843	15.336	1.1857121	NA	NA	NA	NA	NA
S422	Saltwater	saltwater_male	03/05/2018	F2-YC2_31	Hybr	Mowi	Domesticated.BC	Saltwater_Domesticated.BC	75	male	4. BANGOR 3	50	1.698970004	1326	1.326	3.122543524	2.127	0.16040724	0.001604072	0.32776749	12.136	1.084075568	NA	NA	NA	NA	NA
S194	Saltwater	saltwater_female	27/04/2018	F2-YC2_11	Mowi	Hybr	Domesticated.BC	Saltwater_Domesticated.BC	75	female	4. BANGOR 3	48.4	1.684845362	1390	1.39	3.1430148	1.509	0.108561151	0.001085612	0.17868924	15.694	1.195733648	NA	NA	NA	NA	NA
S451	Saltwater	saltwater_female	03/05/2018	F2-YC2_56	Mowi	Hybr	Domesticated.BC	Saltwater_Domesticated.BC	75	female	3. BANGOR 1	50.8	1.705863712	1427	1.427	3.154423973	2.089	0.14639103	0.00146391	0.31993844	14.032	1.147119576	NA	NA	NA	NA	NA
S165	Saltwater	saltwater_male	26/04/2018	F2-YC2_31	Hybr	Mowi	Domesticated.BC	Saltwater_Domesticated.BC	75	male	4. BANGOR 3	50.8	1.705863712	1493	1.493	3.174059808	2.236	0.149765573	0.001497656	0.349471799	15.414	1.187915355	NA	NA	NA	NA	NA
S99	Saltwater	saltwater_male	25/04/2018	F2-YC2_85	Hybr	Mowi	Domesticated.BC	Saltwater_Domesticated.BC	75	male	3. BANGOR 1	48.6	1.686636269	1276	1.276	3.105850674	1.382	0.10830721	0.001083072	0.140508043	11.667	1.066959198	NA	NA	NA	NA	NA
S114	Saltwater	saltwater_female	25/04/2018	F2-YC2_38	Mowi	Hybr	Domesticated.BC	Saltwater_Domesticated.BC	75	female	4. BANGOR 3	49.8	1.697229343	1388	1.388	3.142389466	2.138	0.154034582	0.001540346	0.330007701	11.851	1.073754998	NA	NA	NA	NA	NA
S196	Saltwater	saltwater_male	27/04/2018	F2-YC2_31	Hybr	Mowi	Domesticated.BC	Saltwater_Domesticated.BC	75	male	4. BANGOR 3	50.6	1.704150517	1471	1.471	3.167612673	1.641	0.111556764	0.001115568	0.215108581	12.843	1.108666483	NA	NA	NA	NA	NA
S4	Saltwater	saltwater_female	23/04/2018	F2-YC2_31	Hybr	Mowi	Domesticated.BC	Saltwater_Domesticated.BC	75	female	3. BANGOR 1	46.5	1.667452953	1112	1.112	3.046104787	1.514	0.136151079	0.001361511	0.180125875	11.089	1.044892383	NA	NA	NA	NA	NA	Netting damage
S355	Saltwater	saltwater_female	03/05/2018	F2-YC2_38	Mowi	Hybr	Domesticated.BC	Saltwater_Domesticated.BC	75	female	3. BANGOR 1	45.4	1.657055853	1056	1.056	3.023663918	0.949	0.089867424	0.000898674	-0.022733788	9.971	0.998738716	NA	NA	NA	NA	NA
S384	Saltwater	saltwater_male	03/05/2018	F2-YC2_31	Hybr	Mowi	Domesticated.BC	Saltwater_Domesticated.BC	75	male	4. BANGOR 3	48.1	1.682145076	1315	1.315	3.118925753	1.952	0.148441065	0.001484411	0.290479813	13.41	1.127428778	NA	NA	NA	NA	NA
S133	Saltwater	saltwater_female	26/04/2018	F2-YC2_4	Hybr	Mowi	Domesticated.BC	Saltwater_Domesticated.BC	75	female	4. BANGOR 3	50.5	1.703291378	1488	1.488	3.172602931	NA	NA	NA	NA	12.842	1.108632666	NA	NA	NA	NA	NA
S173	Saltwater	saltwater_female	27/04/2018	F2-YC2_85	Hybr	Mowi	Domesticated.BC	Saltwater_Domesticated.BC	75	female	4. BANGOR 3	52.5	1.720159303	1515	1.515	3.180412633	1.721	0.11359736	0.001135974	0.23578087	12.584	1.09981871	NA	NA	NA	NA	NA
S78	Saltwater	saltwater_male	25/04/2018	F2-YC2_38	Mowi	Hybr	Domesticated.BC	Saltwater_Domesticated.BC	75	male	3. BANGOR 1	45.7	1.6599162	1072	1.072	3.030194785	1.19	0.111007463	0.001110075	0.075546961	10.04	1.001733713	NA	NA	NA	NA	NA
S19	Saltwater	saltwater_male	23/04/2018	F2-YC2_56	Mowi	Hybr	Domesticated.BC	Saltwater_Domesticated.BC	75	male	3. BANGOR 1	45.9	1.661812686	1192	1.192	3.076276255	1.852	0.155369128	0.001553691	0.267640982	12.409	1.093736785	NA	NA	NA	NA	NA
S439	Saltwater	saltwater_male	03/05/2018	F2-YC2_56	Mowi	Hybr	Domesticated.BC	Saltwater_Domesticated.BC	75	male	4. BANGOR 3	44.1	1.644438589	963	0.963	2.983626287	1.305	0.135514019	0.00135514	0.115610512	9.638	0.983986922	NA	NA	NA	NA	NA
S162	Saltwater	saltwater_female	26/04/2018	F2-YC2_38	Mowi	Hybr	Domesticated.BC	Saltwater_Domesticated.BC	75	female	4. BANGOR 3	48.9	1.689308859	1296	1.296	3.112605002	1.689	0.130324074	0.001303241	0.22762965	10.793	1.033142177	NA	NA	NA	NA	NA
S197	Saltwater	saltwater_male	27/04/2018	F2-YC2_38	Mowi	Hybr	Domesticated.BC	Saltwater_Domesticated.BC	75	male	4. BANGOR 3	50	1.698970004	1252	1.252	3.097604329	1.818	0.145207668	0.001452077	0.259593879	13.251	1.122248654	NA	NA	NA	NA	NA
S92	Saltwater	saltwater_female	25/04/2018	F2-YC2_85	Hybr	Mowi	Domesticated.BC	Saltwater_Domesticated.BC	75	female	3. BANGOR 1	48.6	1.686636269	1401	1.401	3.146438135	1.752	0.125053533	0.001250535	0.243534102	14.887	1.172807188	NA	NA	NA	NA	NA
S437	Saltwater	saltwater_female	03/05/2018	F2-YC2_11	Mowi	Hybr	Domesticated.BC	Saltwater_Domesticated.BC	75	female	4. BANGOR 3	43.6	1.639486489	993	0.993	2.996949248	1.017	0.102416918	0.001024169	0.007320953	9.971	0.998738716	NA	NA	NA	NA	NA
S366	Saltwater	saltwater_male	03/05/2018	F2-YC2_38	Mowi	Hybr	Domesticated.BC	Saltwater_Domesticated.BC	75	male	3. BANGOR 1	47	1.672097858	1084	1.084	3.035029282	1.82	0.167896679	0.001678967	0.260071388	9.74	0.988558957	NA	NA	NA	NA	NA
S189	Saltwater	saltwater_male	27/04/2018	F2-YC2_4	Hybr	Mowi	Domesticated.BC	Saltwater_Domesticated.BC	75	male	4. BANGOR 3	50.3	1.701567985	1596	1.596	3.203032887	2.165	0.135651629	0.001356516	0.335457901	14.156	1.150940554	NA	NA	NA	NA	NA
S370	Saltwater	saltwater_male	03/05/2018	F2-YC2_11	Mowi	Hybr	Domesticated.BC	Saltwater_Domesticated.BC	75	male	4. BANGOR 3	47.5	1.67669361	1270	1.27	3.103803721	1.483	0.116771654	0.001167717	0.171141151	13.008	1.114210528	NA	NA	NA	NA	NA
S50	Saltwater	saltwater_female	24/04/2018	F2-YC2_31	Hybr	Mowi	Domesticated.BC	Saltwater_Domesticated.BC	75	female	3. BANGOR 1	48.4	1.684845362	1258	1.258	3.099680641	1.663	0.132193959	0.00132194	0.220892249	11.787	1.071403284	NA	NA	NA	NA	NA
S374	Saltwater	saltwater_female	03/05/2018	F2-YC2_31	Hybr	Mowi	Domesticated.BC	Saltwater_Domesticated.BC	75	female	4. BANGOR 3	48.4	1.684845362	1202	1.202	3.079904468	1.664	0.13843594	0.001384359	0.221153322	10.858	1.035749837	NA	NA	NA	NA	NA
S469	Saltwater	saltwater_female	03/05/2018	F2-YC2_11	Mowi	Hybr	Domesticated.BC	Saltwater_Domesticated.BC	75	female	3. BANGOR 1	44.8	1.651278014	1085	1.085	3.035429738	1.428	0.131612903	0.001316129	0.154728207	9.918	0.996424104	NA	NA	NA	NA	NA
S65	Saltwater	saltwater_male	25/04/2018	F2-YC2_11	Mowi	Hybr	Domesticated.BC	Saltwater_Domesticated.BC	75	male	3. BANGOR 1	45.4	1.657055853	108	0.108	2.033423755	NA	NA	NA	NA	NA	NA	NA	NA	NA	NA	NA
S55	Saltwater	saltwater_male	24/04/2018	F2-YC2_4	Hybr	Mowi	Domesticated.BC	Saltwater_Domesticated.BC	75	male	3. BANGOR 1	46.1	1.663700925	1152	1.152	3.061452479	1.34	0.116319444	0.001163194	0.127104798	9.148	0.961326156	NA	NA	NA	NA	NA
S457	Saltwater	saltwater_male	03/05/2018	F2-YC2_38	Mowi	Hybr	Domesticated.BC	Saltwater_Domesticated.BC	75	male	3. BANGOR 1	43.2	1.635483747	914	0.914	2.960946196	1.345	0.147155361	0.001471554	0.128722284	8.376	0.923036669	NA	NA	NA	NA	NA
S425	Saltwater	saltwater_male	03/05/2018	F2-YC2_4	Hybr	Mowi	Domesticated.BC	Saltwater_Domesticated.BC	75	male	4. BANGOR 3	44.4	1.64738297	994	0.994	2.997386384	1.351	0.135915493	0.001359155	0.130655349	9.25	0.966141733	NA	NA	NA	NA	NA
S465	Saltwater	saltwater_male	03/05/2018	F2-YC2_56	Mowi	Hybr	Domesticated.BC	Saltwater_Domesticated.BC	75	male	3. BANGOR 1	46.4	1.666517981	1097	1.097	3.040206628	1.605	0.146308113	0.001463081	0.205475037	13.228	1.121494186	NA	NA	NA	NA	NA
S49	Saltwater	saltwater_male	24/04/2018	F2-YC2_4	Hybr	Mowi	Domesticated.BC	Saltwater_Domesticated.BC	75	male	3. BANGOR 1	45.4	1.657055853	1035	1.035	3.01494035	1.445	0.139613527	0.001396135	0.159867847	10.12	1.005180513	NA	NA	NA	NA	NA
S25	Saltwater	saltwater_female	24/04/2018	F2-YC2_56	Mowi	Hybr	Domesticated.BC	Saltwater_Domesticated.BC	75	female	3. BANGOR 1	44.6	1.649334859	1013	1.013	3.005609445	1.268	0.125172754	0.001251728	0.103119254	11.854	1.073864923	NA	NA	NA	NA	NA
S380	Saltwater	saltwater_male	03/05/2018	F2-YC2_56	Mowi	Hybr	Domesticated.BC	Saltwater_Domesticated.BC	75	male	4. BANGOR 3	45.4	1.657055853	1032	1.032	3.013679697	1.557	0.150872093	0.001508721	0.192288613	9.465	0.976120618	NA	NA	NA	NA	NA
S160	Saltwater	saltwater_male	26/04/2018	F2-YC2_85	Hybr	Mowi	Domesticated.BC	Saltwater_Domesticated.BC	75	male	4. BANGOR 3	50.5	1.703291378	1335	1.335	3.125481266	1.81	0.135580524	0.001355805	0.257678575	11.432	1.058122216	NA	NA	NA	NA	NA	Mature
S467	Saltwater	saltwater_male	03/05/2018	F2-YC2_38	Mowi	Hybr	Domesticated.BC	Saltwater_Domesticated.BC	75	male	3. BANGOR 1	39.2	1.593286067	729	0.729	2.862727528	1.133	0.155418381	0.001554184	0.05422991	8.115	0.909288524	NA	NA	NA	NA	NA
S2	Saltwater	saltwater_female	23/04/2018	F2-YC2_4	Hybr	Mowi	Domesticated.BC	Saltwater_Domesticated.BC	75	female	3. BANGOR 1	37.1	1.56937391	560	0.56	2.748188027	1.046	0.186785714	0.001867857	0.019531685	5.458	0.737033531	NA	NA	NA	NA	NA
S190	Saltwater	saltwater_female	27/04/2018	F2-YC2_56	Mowi	Hybr	Domesticated.BC	Saltwater_Domesticated.BC	75	female	4. BANGOR 3	22.6	1.354108439	132	0.132	2.120573931	0.225	0.170454545	0.001704545	-0.647817482	1.362	0.134177108	NA	NA	NA	NA	NA
S202	Saltwater	saltwater_male	30/04/2018	F2-YC2_31	Hybr	Mowi	Domesticated.BC	Saltwater_Domesticated.BC	75	male	3. BANGOR 1	51.3	1.710117365	1362	1.362	3.134177108	1.964	0.144199706	0.001441997	0.293141483	17.13	1.233757363	NA	NA	NA	NA	NA
S232	Saltwater	saltwater_male	30/04/2018	F2-YC2_38	Mowi	Hybr	Domesticated.BC	Saltwater_Domesticated.BC	75	male	3. BANGOR 1	50.4	1.702430536	1314	1.314	3.118595365	1.448	0.110197869	0.001101979	0.160768562	12.029	1.080229525	NA	NA	NA	NA	NA
S236	Saltwater	saltwater_male	30/04/2018	F2-YC2_11	Mowi	Hybr	Domesticated.BC	Saltwater_Domesticated.BC	75	male	3. BANGOR 1	49.8	1.697229343	1461	1.461	3.164650216	1.74	0.119096509	0.001190965	0.240549248	15.967	1.203223325	NA	NA	NA	NA	NA
S320	Saltwater	saltwater_male	02/05/2018	F2-YC2_85	Hybr	Mowi	Domesticated.BC	Saltwater_Domesticated.BC	75	male	4. BANGOR 3	52.5	1.720159303	1609	1.609	3.206556044	2.04	0.126786824	0.001267868	0.309630167	16.481	1.216983559	NA	NA	NA	NA	NA
S315	Saltwater	saltwater_female	02/05/2018	F2-YC2_85	Hybr	Mowi	Domesticated.BC	Saltwater_Domesticated.BC	75	female	4. BANGOR 3	51	1.707570176	1418	1.418	3.151676231	1.558	0.109873061	0.001098731	0.192567453	13.989	1.14578667	NA	NA	NA	NA	NA
S221	Saltwater	saltwater_female	30/04/2018	F2-YC2_31	Hybr	Mowi	Domesticated.BC	Saltwater_Domesticated.BC	75	female	3. BANGOR 1	48.3	1.683947131	1289	1.289	3.110252917	2.14	0.166020171	0.001660202	0.330413773	14.011	1.146469133	NA	NA	NA	NA	NA
S306	Saltwater	saltwater_male	02/05/2018	F2-YC2_11	Mowi	Hybr	Domesticated.BC	Saltwater_Domesticated.BC	75	male	4. BANGOR 3	50	1.698970004	1526	1.526	3.183554534	1.389	0.09102228	0.000910223	0.142702246	17.378	1.239999793	NA	NA	NA	NA	NA
S290	Saltwater	saltwater_male	02/05/2018	F2-YC2_11	Mowi	Hybr	Domesticated.BC	Saltwater_Domesticated.BC	75	male	4. BANGOR 3	49	1.69019608	1262	1.262	3.101059355	1.446	0.114580032	0.0011458	0.160168293	12.711	1.104179719	NA	NA	NA	NA	NA
S225	Saltwater	saltwater_male	30/04/2018	F2-YC2_4	Hybr	Mowi	Domesticated.BC	Saltwater_Domesticated.BC	75	male	3. BANGOR 1	50.3	1.701567985	1431	1.431	3.155639634	1.61	0.112508735	0.001125087	0.206825876	14.111	1.149557792	NA	NA	NA	NA	NA
S301	Saltwater	saltwater_female	02/05/2018	F2-YC2_4	Hybr	Mowi	Domesticated.BC	Saltwater_Domesticated.BC	75	female	4. BANGOR 3	50.2	1.700703717	1473	1.473	3.168202747	1.703	0.115614392	0.001156144	0.231214648	16.067	1.205934794	NA	NA	NA	NA	NA
S288	Saltwater	saltwater_female	02/05/2018	F2-YC2_4	Hybr	Mowi	Domesticated.BC	Saltwater_Domesticated.BC	75	female	4. BANGOR 3	50.5	1.703291378	1497	1.497	3.1752218	1.934	0.129191717	0.001291917	0.28645647	16.208	1.209729428	NA	NA	NA	NA	NA
S227	Saltwater	saltwater_female	30/04/2018	F2-YC2_4	Hybr	Mowi	Domesticated.BC	Saltwater_Domesticated.BC	75	female	3. BANGOR 1	45.8	1.660865478	1057	1.057	3.024074987	1.278	0.120908231	0.001209082	0.106530854	9.431	0.974557745	NA	NA	NA	NA	NA
S229	Saltwater	saltwater_male	30/04/2018	F2-YC2_4	Hybr	Mowi	Domesticated.BC	Saltwater_Domesticated.BC	75	male	3. BANGOR 1	44.2	1.645422269	979	0.979	2.990782692	1.294	0.132175689	0.001321757	0.111934276	9.253	0.966282562	NA	NA	NA	NA	NA
S279	Saltwater	saltwater_male	02/05/2018	F2-YC2_85	Hybr	Mowi	Domesticated.BC	Saltwater_Domesticated.BC	75	male	4. BANGOR 3	58	1.763427994	1226	1.226	3.08849047	1.248	0.101794454	0.001017945	0.096214585	10.799	1.033383541	NA	NA	NA	NA	NA
S309	Saltwater	saltwater_female	02/05/2018	F2-YC2_4	Hybr	Mowi	Domesticated.BC	Saltwater_Domesticated.BC	75	female	4. BANGOR 3	45.5	1.658011397	1206	1.206	3.081347308	1.473	0.122139303	0.001221393	0.168202747	8.731	0.941063988	NA	NA	NA	NA	NA
F751	Freshwater	freshwater_male	05/05/2017	F2-YC2_59	Hybr	Hybr	F2	Freshwater_F2	50	male	5. BANGOR 2	16	1.204119983	50	0.05	1.698970004	NA	NA	NA	NA	NA	NA	NA	NA	NA	NA	NA
F914	Freshwater	freshwater_male	05/05/2017	F2-YC2_86	Hybr	Hybr	F2	Freshwater_F2	50	male	5. BANGOR 2	16.3	1.212187604	50	0.05	1.698970004	NA	NA	NA	NA	NA	NA	NA	NA	NA	NA	NA
F783	Freshwater	freshwater_male	05/05/2017	F2-YC2_86	Hybr	Hybr	F2	Freshwater_F2	50	male	5. BANGOR 2	16.6	1.220108088	55	0.055	1.740362689	NA	NA	NA	NA	NA	NA	NA	NA	NA	NA	NA
F1128	Freshwater	freshwater_NA	05/05/2017	F2-YC2_59	Hybr	Hybr	F2	Freshwater_F2	50	NA	7. BANGOR 4	16.6	1.220108088	54.3	0.0543	1.73479983	NA	NA	NA	NA	NA	NA	NA	NA	NA	NA	NA
F1084	Freshwater	freshwater_female	05/05/2017	F2-YC2_14	Hybr	Hybr	F2	Freshwater_F2	50	female	7. BANGOR 4	16.7	1.222716471	58.7	0.0587	1.768638101	NA	NA	NA	NA	NA	NA	NA	NA	NA	NA	NA
F1130	Freshwater	freshwater_female	05/05/2017	F2-YC2_32	Hybr	Hybr	F2	Freshwater_F2	50	female	7. BANGOR 4	16.7	1.222716471	55	0.055	1.740362689	NA	NA	NA	NA	NA	NA	NA	NA	NA	NA	NA
F806	Freshwater	freshwater_male	05/05/2017	F2-YC2_86	Hybr	Hybr	F2	Freshwater_F2	50	male	5. BANGOR 2	17	1.230448921	55	0.055	1.740362689	NA	NA	NA	NA	NA	NA	NA	NA	NA	NA	NA
F672	Freshwater	freshwater_female	05/05/2017	F2-YC2_32	Hybr	Hybr	F2	Freshwater_F2	50	female	5. BANGOR 2	17.2	1.235528447	65	0.065	1.812913357	NA	NA	NA	NA	NA	NA	NA	NA	NA	NA	NA
F1067	Freshwater	freshwater_male	05/05/2017	F2-YC2_14	Hybr	Hybr	F2	Freshwater_F2	50	male	7. BANGOR 4	17.4	1.240549248	65.9	0.0659	1.818885415	NA	NA	NA	NA	NA	NA	NA	NA	NA	NA	NA
F1136	Freshwater	freshwater_female	05/05/2017	F2-YC2_32	Hybr	Hybr	F2	Freshwater_F2	50	female	7. BANGOR 4	17.4	1.240549248	60.9	0.0609	1.784617293	NA	NA	NA	NA	NA	NA	NA	NA	NA	NA	NA
F1180	Freshwater	freshwater_female	05/05/2017	F2-YC2_5	Hybr	Hybr	F2	Freshwater_F2	50	female	7. BANGOR 4	17.4	1.240549248	63.2	0.0632	1.800717078	NA	NA	NA	NA	NA	NA	NA	NA	NA	NA	NA
F615	Freshwater	freshwater_male	05/05/2017	F2-YC2_41	Hybr	Hybr	F2	Freshwater_F2	50	male	5. BANGOR 2	17.5	1.243038049	69	0.069	1.838849091	NA	NA	NA	NA	NA	NA	NA	NA	NA	NA	NA
F1177	Freshwater	freshwater_male	05/05/2017	F2-YC2_5	Hybr	Hybr	F2	Freshwater_F2	50	male	7. BANGOR 4	17.5	1.243038049	61.1	0.0611	1.78604121	NA	NA	NA	NA	NA	NA	NA	NA	NA	NA	NA
F899	Freshwater	freshwater_NA	05/05/2017	F2-YC2_59	Hybr	Hybr	F2	Freshwater_F2	50	NA	5. BANGOR 2	17.8	1.250420002	67	0.067	1.826074803	NA	NA	NA	NA	NA	NA	NA	NA	NA	NA	NA
F912	Freshwater	freshwater_male	05/05/2017	F2-YC2_5	Hybr	Hybr	F2	Freshwater_F2	50	male	5. BANGOR 2	17.8	1.250420002	81	0.081	1.908485019	NA	NA	NA	NA	NA	NA	NA	NA	NA	NA	NA
F1193	Freshwater	freshwater_male	05/05/2017	F2-YC2_32	Hybr	Hybr	F2	Freshwater_F2	50	male	7. BANGOR 4	17.8	1.250420002	68.1	0.0681	1.833147112	NA	NA	NA	NA	NA	NA	NA	NA	NA	NA	NA
F818	Freshwater	freshwater_female	05/05/2017	F2-YC2_5	Hybr	Hybr	F2	Freshwater_F2	50	female	5. BANGOR 2	18	1.255272505	71	0.071	1.851258349	NA	NA	NA	NA	NA	NA	NA	NA	NA	NA	NA
F922	Freshwater	freshwater_male	05/05/2017	F2-YC2_32	Hybr	Hybr	F2	Freshwater_F2	50	male	5. BANGOR 2	18	1.255272505	75	0.075	1.875061263	NA	NA	NA	NA	NA	NA	NA	NA	NA	NA	NA
F919	Freshwater	freshwater_NA	05/05/2017	F2-YC2_5	Hybr	Hybr	F2	Freshwater_F2	50	NA	5. BANGOR 2	18.2	1.260071388	69	0.069	1.838849091	NA	NA	NA	NA	NA	NA	NA	NA	NA	NA	NA
F603	Freshwater	freshwater_male	05/05/2017	F2-YC2_14	Hybr	Hybr	F2	Freshwater_F2	50	male	5. BANGOR 2	18.5	1.267171728	73	0.073	1.86332286	NA	NA	NA	NA	NA	NA	NA	NA	NA	NA	NA
F663	Freshwater	freshwater_male	05/05/2017	F2-YC2_32	Hybr	Hybr	F2	Freshwater_F2	50	male	5. BANGOR 2	18.5	1.267171728	71	0.071	1.851258349	NA	NA	NA	NA	NA	NA	NA	NA	NA	NA	NA
F699	Freshwater	freshwater_female	05/05/2017	F2-YC2_32	Hybr	Hybr	F2	Freshwater_F2	50	female	5. BANGOR 2	18.5	1.267171728	79	0.079	1.897627091	NA	NA	NA	NA	NA	NA	NA	NA	NA	NA	NA
F871	Freshwater	freshwater_male	05/05/2017	F2-YC2_5	Hybr	Hybr	F2	Freshwater_F2	50	male	5. BANGOR 2	18.5	1.267171728	74	0.074	1.86923172	NA	NA	NA	NA	NA	NA	NA	NA	NA	NA	NA
F978	Freshwater	freshwater_male	05/05/2017	F2-YC2_32	Hybr	Hybr	F2	Freshwater_F2	50	male	7. BANGOR 4	18.5	1.267171728	74	0.074	1.86923172	NA	NA	NA	NA	NA	NA	NA	NA	NA	NA	NA
F1010	Freshwater	freshwater_male	05/05/2017	F2-YC2_32	Hybr	Hybr	F2	Freshwater_F2	50	male	7. BANGOR 4	18.5	1.267171728	73	0.073	1.86332286	NA	NA	NA	NA	NA	NA	NA	NA	NA	NA	NA
F946	Freshwater	freshwater_male	05/05/2017	F2-YC2_32	Hybr	Hybr	F2	Freshwater_F2	50	male	7. BANGOR 4	18.7	1.271841607	77	0.077	1.886490725	NA	NA	NA	NA	NA	NA	NA	NA	NA	NA	NA
F1009	Freshwater	freshwater_NA	05/05/2017	F2-YC2_59	Hybr	Hybr	F2	Freshwater_F2	50	NA	7. BANGOR 4	18.7	1.271841607	82	0.082	1.913813852	NA	NA	NA	NA	NA	NA	NA	NA	NA	NA	NA
F1095	Freshwater	freshwater_male	05/05/2017	F2-YC2_14	Hybr	Hybr	F2	Freshwater_F2	50	male	7. BANGOR 4	18.7	1.271841607	79.6	0.0796	1.900913068	NA	NA	NA	NA	NA	NA	NA	NA	NA	NA	NA
F813	Freshwater	freshwater_female	05/05/2017	F2-YC2_59	Hybr	Hybr	F2	Freshwater_F2	50	female	5. BANGOR 2	18.8	1.274157849	84	0.084	1.924279286	NA	NA	NA	NA	NA	NA	NA	NA	NA	NA	NA
F1066	Freshwater	freshwater_female	05/05/2017	F2-YC2_14	Hybr	Hybr	F2	Freshwater_F2	50	female	7. BANGOR 4	18.9	1.276461804	72	0.072	1.857332496	NA	NA	NA	NA	NA	NA	NA	NA	NA	NA	NA
F1146	Freshwater	freshwater_male	05/05/2017	F2-YC2_86	Hybr	Hybr	F2	Freshwater_F2	50	male	7. BANGOR 4	18.9	1.276461804	63.6	0.0636	1.803457116	NA	NA	NA	NA	NA	NA	NA	NA	NA	NA	NA
F800	Freshwater	freshwater_male	05/05/2017	F2-YC2_32	Hybr	Hybr	F2	Freshwater_F2	50	male	5. BANGOR 2	19	1.278753601	84	0.084	1.924279286	NA	NA	NA	NA	NA	NA	NA	NA	NA	NA	NA
F816	Freshwater	freshwater_female	05/05/2017	F2-YC2_59	Hybr	Hybr	F2	Freshwater_F2	50	female	5. BANGOR 2	19	1.278753601	82	0.082	1.913813852	NA	NA	NA	NA	NA	NA	NA	NA	NA	NA	NA
F826	Freshwater	freshwater_male	05/05/2017	F2-YC2_32	Hybr	Hybr	F2	Freshwater_F2	50	male	5. BANGOR 2	19	1.278753601	83	0.083	1.919078092	NA	NA	NA	NA	NA	NA	NA	NA	NA	NA	NA
F1059	Freshwater	freshwater_female	05/05/2017	F2-YC2_86	Hybr	Hybr	F2	Freshwater_F2	50	female	7. BANGOR 4	19	1.278753601	71	0.071	1.851258349	NA	NA	NA	NA	NA	NA	NA	NA	NA	NA	NA
F607	Freshwater	freshwater_female	05/05/2017	F2-YC2_32	Hybr	Hybr	F2	Freshwater_F2	50	female	5. BANGOR 2	19.2	1.283301229	80	0.08	1.903089987	NA	NA	NA	NA	NA	NA	NA	NA	NA	NA	NA
F1034	Freshwater	freshwater_NA	05/05/2017	F2-YC2_5	Hybr	Hybr	F2	Freshwater_F2	50	NA	7. BANGOR 4	19.2	1.283301229	NA	NA	NA	NA	NA	NA	NA	NA	NA	NA	NA	NA	NA	NA	scales not working
F841	Freshwater	freshwater_female	05/05/2017	F2-YC2_59	Hybr	Hybr	F2	Freshwater_F2	50	female	5. BANGOR 2	19.4	1.28780173	87	0.087	1.939519253	NA	NA	NA	NA	NA	NA	NA	NA	NA	NA	NA
F913	Freshwater	freshwater_male	05/05/2017	F2-YC2_5	Hybr	Hybr	F2	Freshwater_F2	50	male	5. BANGOR 2	19.5	1.290034611	93	0.093	1.968482949	NA	NA	NA	NA	NA	NA	NA	NA	NA	NA	NA
F926	Freshwater	freshwater_male	05/05/2017	F2-YC2_5	Hybr	Hybr	F2	Freshwater_F2	50	male	5. BANGOR 2	19.5	1.290034611	90	0.09	1.954242509	NA	NA	NA	NA	NA	NA	NA	NA	NA	NA	NA
F956	Freshwater	freshwater_female	05/05/2017	F2-YC2_32	Hybr	Hybr	F2	Freshwater_F2	50	female	7. BANGOR 4	19.5	1.290034611	89	0.089	1.949390007	NA	NA	NA	NA	NA	NA	NA	NA	NA	NA	NA
F979	Freshwater	freshwater_female	05/05/2017	F2-YC2_86	Hybr	Hybr	F2	Freshwater_F2	50	female	7. BANGOR 4	19.5	1.290034611	89	0.089	1.949390007	NA	NA	NA	NA	NA	NA	NA	NA	NA	NA	NA
F1028	Freshwater	freshwater_male	05/05/2017	F2-YC2_59	Hybr	Hybr	F2	Freshwater_F2	50	male	7. BANGOR 4	19.5	1.290034611	NA	NA	NA	NA	NA	NA	NA	NA	NA	NA	NA	NA	NA	NA	scales not working
F605	Freshwater	freshwater_male	05/05/2017	F2-YC2_32	Hybr	Hybr	F2	Freshwater_F2	50	male	5. BANGOR 2	19.6	1.292256071	88	0.088	1.944482672	NA	NA	NA	NA	NA	NA	NA	NA	NA	NA	NA
F855	Freshwater	freshwater_NA	05/05/2017	F2-YC2_5	Hybr	Hybr	F2	Freshwater_F2	50	NA	5. BANGOR 2	19.6	1.292256071	91	0.091	1.959041392	NA	NA	NA	NA	NA	NA	NA	NA	NA	NA	NA
F940	Freshwater	freshwater_NA	05/05/2017	F2-YC2_14	Hybr	Hybr	F2	Freshwater_F2	50	NA	7. BANGOR 4	19.6	1.292256071	95	0.095	1.977723605	NA	NA	NA	NA	NA	NA	NA	NA	NA	NA	NA
F1248	Freshwater	freshwater_male	05/05/2017	F2-YC2_5	Hybr	Hybr	F2	Freshwater_F2	50	male	7. BANGOR 4	19.6	1.292256071	85.6	0.0856	1.932473765	NA	NA	NA	NA	NA	NA	NA	NA	NA	NA	NA
F732	Freshwater	freshwater_female	05/05/2017	F2-YC2_86	Hybr	Hybr	F2	Freshwater_F2	50	female	5. BANGOR 2	19.7	1.294466226	93	0.093	1.968482949	NA	NA	NA	NA	NA	NA	NA	NA	NA	NA	NA
F856	Freshwater	freshwater_female	05/05/2017	F2-YC2_14	Hybr	Hybr	F2	Freshwater_F2	50	female	5. BANGOR 2	19.7	1.294466226	97	0.097	1.986771734	NA	NA	NA	NA	NA	NA	NA	NA	NA	NA	NA
F843	Freshwater	freshwater_NA	05/05/2017	F2-YC2_41	Hybr	Hybr	F2	Freshwater_F2	50	NA	5. BANGOR 2	19.8	1.29666519	83	0.083	1.919078092	NA	NA	NA	NA	NA	NA	NA	NA	NA	NA	NA
F1019	Freshwater	freshwater_male	05/05/2017	F2-YC2_5	Hybr	Hybr	F2	Freshwater_F2	50	male	7. BANGOR 4	19.8	1.29666519	93	0.093	1.968482949	NA	NA	NA	NA	NA	NA	NA	NA	NA	NA	NA
F1249	Freshwater	freshwater_NA	05/05/2017	F2-YC2_14	Hybr	Hybr	F2	Freshwater_F2	50	NA	7. BANGOR 4	19.9	1.298853076	97.7	0.0977	1.989894564	NA	NA	NA	NA	NA	NA	NA	NA	NA	NA	NA
F764	Freshwater	freshwater_male	05/05/2017	F2-YC2_5	Hybr	Hybr	F2	Freshwater_F2	50	male	5. BANGOR 2	20	1.301029996	99	0.099	1.995635195	NA	NA	NA	NA	NA	NA	NA	NA	NA	NA	NA
F966	Freshwater	freshwater_female	05/05/2017	F2-YC2_41	Hybr	Hybr	F2	Freshwater_F2	50	female	7. BANGOR 4	20	1.301029996	92	0.092	1.963787827	NA	NA	NA	NA	NA	NA	NA	NA	NA	NA	NA
F985	Freshwater	freshwater_male	05/05/2017	F2-YC2_59	Hybr	Hybr	F2	Freshwater_F2	50	male	7. BANGOR 4	20	1.301029996	100	0.1	2	NA	NA	NA	NA	NA	NA	NA	NA	NA	NA	NA
F991	Freshwater	freshwater_female	05/05/2017	F2-YC2_32	Hybr	Hybr	F2	Freshwater_F2	50	female	7. BANGOR 4	20	1.301029996	92	0.092	1.963787827	NA	NA	NA	NA	NA	NA	NA	NA	NA	NA	NA
F1004	Freshwater	freshwater_NA	05/05/2017	F2-YC2_14	Hybr	Hybr	F2	Freshwater_F2	50	NA	7. BANGOR 4	20	1.301029996	101	0.101	2.004321374	NA	NA	NA	NA	NA	NA	NA	NA	NA	NA	NA
F1025	Freshwater	freshwater_NA	05/05/2017	F2-YC2_5	Hybr	Hybr	F2	Freshwater_F2	50	NA	7. BANGOR 4	20	1.301029996	NA	NA	NA	NA	NA	NA	NA	NA	NA	NA	NA	NA	NA	NA	scales not working
F641	Freshwater	freshwater_male	05/05/2017	F2-YC2_41	Hybr	Hybr	F2	Freshwater_F2	50	male	5. BANGOR 2	20.1	1.303196057	98	0.098	1.991226076	NA	NA	NA	NA	NA	NA	NA	NA	NA	NA	NA
F743	Freshwater	freshwater_male	05/05/2017	F2-YC2_32	Hybr	Hybr	F2	Freshwater_F2	50	male	5. BANGOR 2	20.1	1.303196057	99	0.099	1.995635195	NA	NA	NA	NA	NA	NA	NA	NA	NA	NA	NA
F614	Freshwater	freshwater_male	05/05/2017	F2-YC2_41	Hybr	Hybr	F2	Freshwater_F2	50	male	5. BANGOR 2	20.2	1.305351369	102	0.102	2.008600172	NA	NA	NA	NA	NA	NA	NA	NA	NA	NA	NA
F836	Freshwater	freshwater_female	05/05/2017	F2-YC2_59	Hybr	Hybr	F2	Freshwater_F2	50	female	5. BANGOR 2	20.2	1.305351369	103	0.103	2.012837225	NA	NA	NA	NA	NA	NA	NA	NA	NA	NA	NA
F882	Freshwater	freshwater_female	05/05/2017	F2-YC2_32	Hybr	Hybr	F2	Freshwater_F2	50	female	5. BANGOR 2	20.2	1.305351369	96	0.096	1.982271233	NA	NA	NA	NA	NA	NA	NA	NA	NA	NA	NA
F955	Freshwater	freshwater_male	05/05/2017	F2-YC2_86	Hybr	Hybr	F2	Freshwater_F2	50	male	7. BANGOR 4	20.3	1.307496038	107	0.107	2.029383778	NA	NA	NA	NA	NA	NA	NA	NA	NA	NA	NA
F973	Freshwater	freshwater_female	05/05/2017	F2-YC2_59	Hybr	Hybr	F2	Freshwater_F2	50	female	7. BANGOR 4	20.4	1.309630167	100	0.1	2	NA	NA	NA	NA	NA	NA	NA	NA	NA	NA	NA
F1072	Freshwater	freshwater_male	05/05/2017	F2-YC2_41	Hybr	Hybr	F2	Freshwater_F2	50	male	7. BANGOR 4	20.5	1.311753861	96.4	0.0964	1.984077034	NA	NA	NA	NA	NA	NA	NA	NA	NA	NA	NA
F1024	Freshwater	freshwater_NA	05/05/2017	F2-YC2_14	Hybr	Hybr	F2	Freshwater_F2	50	NA	7. BANGOR 4	20.6	1.31386722	NA	NA	NA	NA	NA	NA	NA	NA	NA	NA	NA	NA	NA	NA	scales not working
F1255	Freshwater	freshwater_NA	05/05/2017	F2-YC2_32	Hybr	Hybr	F2	Freshwater_F2	50	NA	7. BANGOR 4	20.6	1.31386722	105.7	0.1057	2.024074987	NA	NA	NA	NA	NA	NA	NA	NA	NA	NA	NA
F1148	Freshwater	freshwater_female	05/05/2017	F2-YC2_5	Hybr	Hybr	F2	Freshwater_F2	50	female	7. BANGOR 4	20.7	1.315970345	104.4	0.1044	2.018700499	NA	NA	NA	NA	NA	NA	NA	NA	NA	NA	NA
F949	Freshwater	freshwater_male	05/05/2017	F2-YC2_41	Hybr	Hybr	F2	Freshwater_F2	50	male	7. BANGOR 4	21	1.322219295	105	0.105	2.021189299	NA	NA	NA	NA	NA	NA	NA	NA	NA	NA	NA
F980	Freshwater	freshwater_male	05/05/2017	F2-YC2_41	Hybr	Hybr	F2	Freshwater_F2	50	male	7. BANGOR 4	21	1.322219295	100	0.1	2	NA	NA	NA	NA	NA	NA	NA	NA	NA	NA	NA
F1061	Freshwater	freshwater_male	05/05/2017	F2-YC2_41	Hybr	Hybr	F2	Freshwater_F2	50	male	7. BANGOR 4	21	1.322219295	92.7	0.0927	1.967079734	NA	NA	NA	NA	NA	NA	NA	NA	NA	NA	NA
F846	Freshwater	freshwater_NA	05/05/2017	F2-YC2_14	Hybr	Hybr	F2	Freshwater_F2	50	NA	5. BANGOR 2	21.2	1.326335861	122	0.122	2.086359831	NA	NA	NA	NA	NA	NA	NA	NA	NA	NA	NA
F854	Freshwater	freshwater_NA	05/05/2017	F2-YC2_41	Hybr	Hybr	F2	Freshwater_F2	50	NA	5. BANGOR 2	21.2	1.326335861	105	0.105	2.021189299	NA	NA	NA	NA	NA	NA	NA	NA	NA	NA	NA
F601	Freshwater	freshwater_male	05/05/2017	F2-YC2_86	Hybr	Hybr	F2	Freshwater_F2	50	male	5. BANGOR 2	21.3	1.328379603	111	0.111	2.045322979	NA	NA	NA	NA	NA	NA	NA	NA	NA	NA	NA
F958	Freshwater	freshwater_female	05/05/2017	F2-YC2_14	Hybr	Hybr	F2	Freshwater_F2	50	female	7. BANGOR 4	21.5	1.33243846	124	0.124	2.093421685	NA	NA	NA	NA	NA	NA	NA	NA	NA	NA	NA
F1093	Freshwater	freshwater_NA	05/05/2017	F2-YC2_41	Hybr	Hybr	F2	Freshwater_F2	50	NA	7. BANGOR 4	21.5	1.33243846	114.6	0.1146	2.059184618	NA	NA	NA	NA	NA	NA	NA	NA	NA	NA	NA
F677	Freshwater	freshwater_male	05/05/2017	F2-YC2_32	Hybr	Hybr	F2	Freshwater_F2	50	male	5. BANGOR 2	21.7	1.336459734	126	0.126	2.100370545	NA	NA	NA	NA	NA	NA	NA	NA	NA	NA	NA
F831	Freshwater	freshwater_female	05/05/2017	F2-YC2_14	Hybr	Hybr	F2	Freshwater_F2	50	female	5. BANGOR 2	21.7	1.336459734	128	0.128	2.10720997	NA	NA	NA	NA	NA	NA	NA	NA	NA	NA	NA
F833	Freshwater	freshwater_male	05/05/2017	F2-YC2_14	Hybr	Hybr	F2	Freshwater_F2	50	male	5. BANGOR 2	21.7	1.336459734	126	0.126	2.100370545	NA	NA	NA	NA	NA	NA	NA	NA	NA	NA	NA
F1109	Freshwater	freshwater_NA	05/05/2017	F2-YC2_41	Hybr	Hybr	F2	Freshwater_F2	50	NA	7. BANGOR 4	21.8	1.338456494	117.8	0.1178	2.07114529	NA	NA	NA	NA	NA	NA	NA	NA	NA	NA	NA
F1234	Freshwater	freshwater_male	05/05/2017	F2-YC2_86	Hybr	Hybr	F2	Freshwater_F2	50	male	7. BANGOR 4	21.9	1.340444115	116.5	0.1165	2.066325925	NA	NA	NA	NA	NA	NA	NA	NA	NA	NA	NA
F713	Freshwater	freshwater_female	05/05/2017	F2-YC2_86	Hybr	Hybr	F2	Freshwater_F2	50	female	5. BANGOR 2	22.1	1.344392274	136	0.136	2.133538908	NA	NA	NA	NA	NA	NA	NA	NA	NA	NA	NA
F1268	Freshwater	freshwater_male	05/05/2017	F2-YC2_41	Hybr	Hybr	F2	Freshwater_F2	50	male	7. BANGOR 4	22.1	1.344392274	125.2	0.1252	2.097604329	NA	NA	NA	NA	NA	NA	NA	NA	NA	NA	NA
F1033	Freshwater	freshwater_male	05/05/2017	F2-YC2_41	Hybr	Hybr	F2	Freshwater_F2	50	male	7. BANGOR 4	22.2	1.346352974	NA	NA	NA	NA	NA	NA	NA	NA	NA	NA	NA	NA	NA	NA	scales not working
F1275	Freshwater	freshwater_male	05/05/2017	F2-YC2_41	Hybr	Hybr	F2	Freshwater_F2	50	male	7. BANGOR 4	22.3	1.348304863	122.8	0.1228	2.089198367	NA	NA	NA	NA	NA	NA	NA	NA	NA	NA	NA
F625	Freshwater	freshwater_female	05/05/2017	F2-YC2_86	Hybr	Hybr	F2	Freshwater_F2	50	female	5. BANGOR 2	22.5	1.352182518	122	0.122	2.086359831	NA	NA	NA	NA	NA	NA	NA	NA	NA	NA	NA
F835	Freshwater	freshwater_female	05/05/2017	F2-YC2_41	Hybr	Hybr	F2	Freshwater_F2	50	female	5. BANGOR 2	22.5	1.352182518	128	0.128	2.10720997	NA	NA	NA	NA	NA	NA	NA	NA	NA	NA	NA
F613	Freshwater	freshwater_female	05/05/2017	F2-YC2_32	Hybr	Hybr	F2	Freshwater_F2	50	female	5. BANGOR 2	22.6	1.354108439	135	0.135	2.130333768	NA	NA	NA	NA	NA	NA	NA	NA	NA	NA	NA
F654	Freshwater	freshwater_female	05/05/2017	F2-YC2_5	Hybr	Hybr	F2	Freshwater_F2	50	female	5. BANGOR 2	23	1.361727836	131	0.131	2.117271296	NA	NA	NA	NA	NA	NA	NA	NA	NA	NA	NA
F793	Freshwater	freshwater_female	05/05/2017	F2-YC2_41	Hybr	Hybr	F2	Freshwater_F2	50	female	5. BANGOR 2	23.5	1.371067862	147	0.147	2.167317335	NA	NA	NA	NA	NA	NA	NA	NA	NA	NA	NA
F981	Freshwater	freshwater_female	05/05/2017	F2-YC2_14	Hybr	Hybr	F2	Freshwater_F2	50	female	7. BANGOR 4	24.3	1.385606274	163	0.163	2.212187604	NA	NA	NA	NA	NA	NA	NA	NA	NA	NA	NA
F628	Freshwater	freshwater_male	05/05/2017	F2-YC2_59	Hybr	Hybr	F2	Freshwater_F2	50	male	5. BANGOR 2	24.5	1.389166084	159	0.159	2.201397124	NA	NA	NA	NA	NA	NA	NA	NA	NA	NA	NA
F717	Freshwater	freshwater_male	05/05/2017	F2-YC2_41	Hybr	Hybr	F2	Freshwater_F2	50	male	5. BANGOR 2	26	1.414973348	199	0.199	2.298853076	NA	NA	NA	NA	NA	NA	NA	NA	NA	NA	NA
F820	Freshwater	freshwater_female	05/05/2017	F2-YC2_86	Hybr	Hybr	F2	Freshwater_F2	50	female	5. BANGOR 2	26.9	1.42975228	104	0.104	2.017033339	NA	NA	NA	NA	NA	NA	NA	NA	NA	NA	NA
F589	Freshwater	freshwater_female	05/05/2017	F2-YC2_14	Hybr	Hybr	F2	Freshwater_F2	50	female	5. BANGOR 2	27	1.431363764	240	0.24	2.380211242	0.396	0.165	0.00165	-0.402304814	2.264	0.354876423	NA	NA	NA	NA	NA
F520	Freshwater	freshwater_female	04/05/2017	F2-YC2_41	Hybr	Hybr	F2	Freshwater_F2	50	female	5. BANGOR 2	26	1.414973348	186	0.186	2.269512944	0.313	0.16827957	0.001682796	-0.504455662	1.627	0.211387553	NA	NA	NA	NA	NA
F340	Freshwater	freshwater_female	03/05/2017	F2-YC2_41	Hybr	Hybr	F2	Freshwater_F2	50	female	7. BANGOR 4	24.1	1.382017043	161	0.161	2.206825876	0.261	0.162111801	0.001621118	-0.583359493	1.401	0.146438135	NA	NA	NA	NA	NA
F563	Freshwater	freshwater_male	04/05/2017	F2-YC2_32	Hybr	Hybr	F2	Freshwater_F2	50	male	5. BANGOR 2	20.7	1.315970345	107	0.107	2.029383778	0.225	0.210280374	0.002102804	-0.647817482	0.81	-0.091514981	NA	NA	NA	NA	NA
F526	Freshwater	freshwater_female	04/05/2017	F2-YC2_41	Hybr	Hybr	F2	Freshwater_F2	50	female	5. BANGOR 2	22.6	1.354108439	131	0.131	2.117271296	0.219	0.167175573	0.001671756	-0.659555885	1.042	0.017867719	NA	NA	NA	NA	NA
F272	Freshwater	freshwater_male	03/05/2017	F2-YC2_59	Hybr	Hybr	F2	Freshwater_F2	50	male	5. BANGOR 2	21.3	1.328379603	124	0.124	2.093421685	0.216	0.174193548	0.001741935	-0.665546249	1.166	0.06669855	NA	NA	NA	NA	NA
F74	Freshwater	freshwater_male	26/04/2017	F2-YC2_86	Hybr	Hybr	F2	Freshwater_F2	50	male	7. BANGOR 4	21.6	1.334453751	100	0.1	2	0.198	0.198	0.00198	-0.70333481	0.926	-0.033389013	NA	NA	NA	NA	NA	empty stomach
F205	Freshwater	freshwater_male	02/05/2017	F2-YC2_41	Hybr	Hybr	F2	Freshwater_F2	50	male	5. BANGOR 2	21.6	1.334453751	119	0.119	2.075546961	0.196	0.164705882	0.001647059	-0.707743929	1.064	0.026941628	NA	NA	NA	NA	NA
F493	Freshwater	freshwater_male	04/05/2017	F2-YC2_5	Hybr	Hybr	F2	Freshwater_F2	50	male	7. BANGOR 4	20.3	1.307496038	100	0.1	2	0.194	0.194	0.00194	-0.71219827	0.942	-0.025949097	NA	NA	NA	NA	NA
F466	Freshwater	freshwater_male	04/05/2017	F2-YC2_59	Hybr	Hybr	F2	Freshwater_F2	50	male	7. BANGOR 4	18.5	1.267171728	76	0.076	1.880813592	0.193	0.253947368	0.002539474	-0.714442691	0.712	-0.147520006	NA	NA	NA	NA	NA
F453	Freshwater	freshwater_male	04/05/2017	F2-YC2_59	Hybr	Hybr	F2	Freshwater_F2	50	male	7. BANGOR 4	21	1.322219295	115	0.115	2.06069784	0.192	0.166956522	0.001669565	-0.716698771	0.76	-0.119186408	NA	NA	NA	NA	NA
F439	Freshwater	freshwater_male	04/05/2017	F2-YC2_59	Hybr	Hybr	F2	Freshwater_F2	50	male	7. BANGOR 4	21.7	1.336459734	136	0.136	2.133538908	0.187	0.1375	0.001375	-0.728158393	1.415	0.15075644	NA	NA	NA	NA	NA
F566	Freshwater	freshwater_male	04/05/2017	F2-YC2_59	Hybr	Hybr	F2	Freshwater_F2	50	male	5. BANGOR 2	20.6	1.31386722	110	0.11	2.041392685	0.181	0.164545455	0.001645455	-0.742321425	0.838	-0.076755981	NA	NA	NA	NA	NA
F192	Freshwater	freshwater_male	28/04/2017	F2-YC2_59	Hybr	Hybr	F2	Freshwater_F2	50	male	5. BANGOR 2	21.4	1.330413773	117	0.117	2.068185862	0.178	0.152136752	0.001521368	-0.749579998	1.226	0.08849047	NA	NA	NA	NA	NA	liver sample 192
F594	Freshwater	freshwater_female	05/05/2017	F2-YC2_59	Hybr	Hybr	F2	Freshwater_F2	50	female	5. BANGOR 2	21	1.322219295	108	0.108	2.033423755	0.177	0.163888889	0.001638889	-0.752026734	0.738	-0.131943638	NA	NA	NA	NA	NA
F297	Freshwater	freshwater_male	03/05/2017	F2-YC2_41	Hybr	Hybr	F2	Freshwater_F2	50	male	5. BANGOR 2	20.5	1.311753861	92	0.092	1.963787827	0.175	0.190217391	0.001902174	-0.756961951	0.796	-0.099086932	NA	NA	NA	NA	NA
F529	Freshwater	freshwater_female	04/05/2017	F2-YC2_59	Hybr	Hybr	F2	Freshwater_F2	50	female	5. BANGOR 2	20.3	1.307496038	99	0.099	1.995635195	0.175	0.176767677	0.001767677	-0.756961951	0.743	-0.129011186	NA	NA	NA	NA	NA
F266	Freshwater	freshwater_female	03/05/2017	F2-YC2_14	Hybr	Hybr	F2	Freshwater_F2	50	female	5. BANGOR 2	20.4	1.309630167	104	0.104	2.017033339	0.175	0.168269231	0.001682692	-0.756961951	0.818	-0.087246696	NA	NA	NA	NA	NA
F127	Freshwater	freshwater_female	27/04/2017	F2-YC2_41	Hybr	Hybr	F2	Freshwater_F2	50	female	5. BANGOR 2	19.8	1.29666519	90	0.09	1.954242509	0.172	0.191111111	0.001911111	-0.764471553	0.801	-0.096367484	NA	NA	NA	NA	NA
F91	Freshwater	freshwater_NA	27/04/2017	F2-YC2_59	Hybr	Hybr	F2	Freshwater_F2	50	NA	7. BANGOR 4	21.2	1.326335861	121	0.121	2.08278537	0.17	0.140495868	0.001404959	-0.769551079	1.076	0.031812271	NA	NA	NA	NA	NA
F316	Freshwater	freshwater_male	03/05/2017	F2-YC2_41	Hybr	Hybr	F2	Freshwater_F2	50	male	7. BANGOR 4	20.7	1.315970345	98	0.098	1.991226076	0.169	0.17244898	0.00172449	-0.772113295	0.959	-0.018181393	NA	NA	NA	NA	NA
F599	Freshwater	freshwater_male	05/05/2017	F2-YC2_86	Hybr	Hybr	F2	Freshwater_F2	50	male	5. BANGOR 2	20.8	1.318063335	106	0.106	2.025305865	0.168	0.158490566	0.001584906	-0.774690718	0.873	-0.058985756	NA	NA	NA	NA	NA
F386	Freshwater	freshwater_male	03/05/2017	F2-YC2_5	Hybr	Hybr	F2	Freshwater_F2	50	male	7. BANGOR 4	19.7	1.294466226	92	0.092	1.963787827	0.167	0.181521739	0.001815217	-0.777283529	0.813	-0.089909454	NA	NA	NA	NA	NA
F379	Freshwater	freshwater_male	03/05/2017	F2-YC2_32	Hybr	Hybr	F2	Freshwater_F2	50	male	7. BANGOR 4	19.2	1.283301229	91	0.091	1.959041392	0.166	0.182417582	0.001824176	-0.779891912	0.897	-0.047207557	NA	NA	NA	NA	NA
F253	Freshwater	freshwater_male	02/05/2017	F2-YC2_32	Hybr	Hybr	F2	Freshwater_F2	50	male	5. BANGOR 2	20.7	1.315970345	115	0.115	2.06069784	0.165	0.143478261	0.001434783	-0.782516056	0.821	-0.085656843	NA	NA	NA	NA	NA
F243	Freshwater	freshwater_male	02/05/2017	F2-YC2_5	Hybr	Hybr	F2	Freshwater_F2	50	male	5. BANGOR 2	19	1.278753601	81	0.081	1.908485019	0.164	0.202469136	0.002024691	-0.785156152	0.64	-0.193820026	NA	NA	NA	NA	NA
F387	Freshwater	freshwater_male	03/05/2017	F2-YC2_32	Hybr	Hybr	F2	Freshwater_F2	50	male	7. BANGOR 4	20.6	1.31386722	113	0.113	2.053078443	0.164	0.145132743	0.001451327	-0.785156152	1.018	0.007747778	NA	NA	NA	NA	NA
F542	Freshwater	freshwater_male	04/05/2017	F2-YC2_5	Hybr	Hybr	F2	Freshwater_F2	50	male	5. BANGOR 2	20	1.301029996	98	0.098	1.991226076	0.163	0.166326531	0.001663265	-0.787812396	0.772	-0.1123827	NA	NA	NA	NA	NA
F533	Freshwater	freshwater_female	04/05/2017	F2-YC2_41	Hybr	Hybr	F2	Freshwater_F2	50	female	5. BANGOR 2	21.2	1.326335861	107	0.107	2.029383778	0.162	0.151401869	0.001514019	-0.790484985	0.804	-0.094743951	NA	NA	NA	NA	NA
F145	Freshwater	freshwater_female	28/04/2017	F2-YC2_14	Hybr	Hybr	F2	Freshwater_F2	50	female	5. BANGOR 2	19.8	1.29666519	96	0.096	1.982271233	0.162	0.16875	0.0016875	-0.790484985	0.89	-0.050609993	NA	NA	NA	NA	NA
F220	Freshwater	freshwater_female	02/05/2017	F2-YC2_86	Hybr	Hybr	F2	Freshwater_F2	50	female	5. BANGOR 2	20.1	1.303196057	101	0.101	2.004321374	0.162	0.16039604	0.00160396	-0.790484985	0.947	-0.023650021	NA	NA	NA	NA	NA
F222	Freshwater	freshwater_male	02/05/2017	F2-YC2_59	Hybr	Hybr	F2	Freshwater_F2	50	male	5. BANGOR 2	19.5	1.290034611	86	0.086	1.934498451	0.158	0.18372093	0.001837209	-0.801342913	1.246	0.095518042	NA	NA	NA	NA	NA
F528	Freshwater	freshwater_male	04/05/2017	F2-YC2_86	Hybr	Hybr	F2	Freshwater_F2	50	male	5. BANGOR 2	20.3	1.307496038	99	0.099	1.995635195	0.153	0.154545455	0.001545455	-0.815308569	0.725	-0.139661993	NA	NA	NA	NA	NA
F64	Freshwater	freshwater_NA	26/04/2017	F2-YC2_41	Hybr	Hybr	F2	Freshwater_F2	50	NA	7. BANGOR 4	21.6	1.334453751	119	0.119	2.075546961	0.151	0.126890756	0.001268908	-0.821023053	1.27	0.103803721	NA	NA	NA	NA	NA
F389	Freshwater	freshwater_female	03/05/2017	F2-YC2_5	Hybr	Hybr	F2	Freshwater_F2	50	female	7. BANGOR 4	20.1	1.303196057	92	0.092	1.963787827	0.15	0.163043478	0.001630435	-0.823908741	0.767	-0.115204636	NA	NA	NA	NA	NA
F362	Freshwater	freshwater_female	03/05/2017	F2-YC2_32	Hybr	Hybr	F2	Freshwater_F2	50	female	7. BANGOR 4	19.7	1.294466226	89	0.089	1.949390007	0.147	0.165168539	0.001651685	-0.832682665	0.735	-0.133712661	NA	NA	NA	NA	NA
F441	Freshwater	freshwater_male	04/05/2017	F2-YC2_86	Hybr	Hybr	F2	Freshwater_F2	50	male	7. BANGOR 4	20	1.301029996	94	0.094	1.973127854	0.147	0.156382979	0.00156383	-0.832682665	0.709	-0.149353765	NA	NA	NA	NA	NA
F356	Freshwater	freshwater_male	03/05/2017	F2-YC2_32	Hybr	Hybr	F2	Freshwater_F2	50	male	7. BANGOR 4	18.7	1.271841607	83	0.083	1.919078092	0.145	0.174698795	0.001746988	-0.838631998	0.672	-0.172630727	NA	NA	NA	NA	NA
F191	Freshwater	freshwater_male	28/04/2017	F2-YC2_59	Hybr	Hybr	F2	Freshwater_F2	50	male	5. BANGOR 2	20	1.301029996	100	0.1	2	0.145	0.145	0.00145	-0.838631998	1.009	0.003891166	NA	NA	NA	NA	NA	liver sample 191
F473	Freshwater	freshwater_female	04/05/2017	F2-YC2_14	Hybr	Hybr	F2	Freshwater_F2	50	female	7. BANGOR 4	20.6	1.31386722	113	0.113	2.053078443	0.142	0.125663717	0.001256637	-0.847711656	1.102	0.042181595	NA	NA	NA	NA	NA
F68	Freshwater	freshwater_male	26/04/2017	F2-YC2_14	Hybr	Hybr	F2	Freshwater_F2	50	male	7. BANGOR 4	17.8	1.250420002	74	0.074	1.86923172	0.14	0.189189189	0.001891892	-0.853871964	0.655	-0.1837587	NA	NA	NA	NA	NA
F106	Freshwater	freshwater_male	27/04/2017	F2-YC2_5	Hybr	Hybr	F2	Freshwater_F2	50	male	5. BANGOR 2	19.8	1.29666519	97	0.097	1.986771734	0.14	0.144329897	0.001443299	-0.853871964	0.953	-0.020907099	NA	NA	NA	NA	NA
F75	Freshwater	freshwater_male	26/04/2017	F2-YC2_41	Hybr	Hybr	F2	Freshwater_F2	50	male	7. BANGOR 4	20.7	1.315970345	105	0.105	2.021189299	0.137	0.13047619	0.001304762	-0.863279433	0.882	-0.054531415	NA	NA	NA	NA	NA
F332	Freshwater	freshwater_male	03/05/2017	F2-YC2_5	Hybr	Hybr	F2	Freshwater_F2	50	male	7. BANGOR 4	19.1	1.281033367	84	0.084	1.924279286	0.137	0.163095238	0.001630952	-0.863279433	0.7	-0.15490196	NA	NA	NA	NA	NA
F29	Freshwater	freshwater_female	26/04/2017	F2-YC2_32	Hybr	Hybr	F2	Freshwater_F2	50	female	7. BANGOR 4	19.4	1.28780173	90	0.09	1.954242509	0.136	0.151111111	0.001511111	-0.866461092	0.84	-0.075720714	NA	NA	NA	NA	NA
F375	Freshwater	freshwater_male	03/05/2017	F2-YC2_86	Hybr	Hybr	F2	Freshwater_F2	50	male	7. BANGOR 4	18	1.255272505	71	0.071	1.851258349	0.135	0.190140845	0.001901408	-0.869666232	0.681	-0.166852888	NA	NA	NA	NA	NA
F333	Freshwater	freshwater_female	03/05/2017	F2-YC2_59	Hybr	Hybr	F2	Freshwater_F2	50	female	7. BANGOR 4	19	1.278753601	84	0.084	1.924279286	0.135	0.160714286	0.001607143	-0.869666232	0.796	-0.099086932	NA	NA	NA	NA	NA
F307	Freshwater	freshwater_male	03/05/2017	F2-YC2_32	Hybr	Hybr	F2	Freshwater_F2	50	male	7. BANGOR 4	19.3	1.285557309	87	0.087	1.939519253	0.133	0.152873563	0.001528736	-0.876148359	0.846	-0.072629637	NA	NA	NA	NA	NA
F407	Freshwater	freshwater_male	04/05/2017	F2-YC2_5	Hybr	Hybr	F2	Freshwater_F2	50	male	7. BANGOR 4	19.5	1.290034611	87	0.087	1.939519253	0.132	0.151724138	0.001517241	-0.879426069	0.915	-0.038578906	NA	NA	NA	NA	NA
F345	Freshwater	freshwater_male	03/05/2017	F2-YC2_14	Hybr	Hybr	F2	Freshwater_F2	50	male	7. BANGOR 4	19.4	1.28780173	86	0.086	1.934498451	0.132	0.153488372	0.001534884	-0.879426069	0.778	-0.109020403	NA	NA	NA	NA	NA
F289	Freshwater	freshwater_male	03/05/2017	F2-YC2_59	Hybr	Hybr	F2	Freshwater_F2	50	male	5. BANGOR 2	19.2	1.283301229	82	0.082	1.913813852	0.131	0.159756098	0.001597561	-0.882728704	0.566	-0.247183569	NA	NA	NA	NA	NA
F321	Freshwater	freshwater_female	03/05/2017	F2-YC2_5	Hybr	Hybr	F2	Freshwater_F2	50	female	7. BANGOR 4	18.4	1.264817823	76	0.076	1.880813592	0.131	0.172368421	0.001723684	-0.882728704	0.945	-0.024568191	NA	NA	NA	NA	NA
F28	Freshwater	freshwater_female	26/04/2017	F2-YC2_5	Hybr	Hybr	F2	Freshwater_F2	50	female	7. BANGOR 4	20.4	1.309630167	102	0.102	2.008600172	0.131	0.128431373	0.001284314	-0.882728704	0.99	-0.004364805	NA	NA	NA	NA	NA
F586	Freshwater	freshwater_female	05/05/2017	F2-YC2_14	Hybr	Hybr	F2	Freshwater_F2	50	female	5. BANGOR 2	20.7	1.315970345	100	0.1	2	0.131	0.131	0.00131	-0.882728704	0.766	-0.11577123	NA	NA	NA	NA	NA
F463	Freshwater	freshwater_female	04/05/2017	F2-YC2_59	Hybr	Hybr	F2	Freshwater_F2	50	female	7. BANGOR 4	19.5	1.290034611	85	0.085	1.929418926	0.128	0.150588235	0.001505882	-0.89279003	0.737	-0.132532512	NA	NA	NA	NA	NA
F521	Freshwater	freshwater_male	04/05/2017	F2-YC2_5	Hybr	Hybr	F2	Freshwater_F2	50	male	5. BANGOR 2	18.1	1.257678575	74	0.074	1.86923172	0.128	0.172972973	0.00172973	-0.89279003	0.672	-0.172630727	NA	NA	NA	NA	NA
F125	Freshwater	freshwater_female	27/04/2017	F2-YC2_14	Hybr	Hybr	F2	Freshwater_F2	50	female	5. BANGOR 2	18.8	1.274157849	84	0.084	1.924279286	0.128	0.152380952	0.00152381	-0.89279003	0.933	-0.030118356	NA	NA	NA	NA	NA
F557	Freshwater	freshwater_male	04/05/2017	F2-YC2_41	Hybr	Hybr	F2	Freshwater_F2	50	male	5. BANGOR 2	20.4	1.309630167	103	0.103	2.012837225	0.126	0.122330097	0.001223301	-0.899629455	0.697	-0.156767222	NA	NA	NA	NA	NA
F545	Freshwater	freshwater_male	04/05/2017	F2-YC2_86	Hybr	Hybr	F2	Freshwater_F2	50	male	5. BANGOR 2	18.2	1.260071388	77	0.077	1.886490725	0.125	0.162337662	0.001623377	-0.903089987	0.609	-0.215382707	NA	NA	NA	NA	NA
F94	Freshwater	freshwater_male	27/04/2017	F2-YC2_59	Hybr	Hybr	F2	Freshwater_F2	50	male	7. BANGOR 4	19	1.278753601	87	0.087	1.939519253	0.122	0.140229885	0.001402299	-0.913640169	0.84	-0.075720714	NA	NA	NA	NA	NA
F417	Freshwater	freshwater_male	04/05/2017	F2-YC2_5	Hybr	Hybr	F2	Freshwater_F2	50	male	7. BANGOR 4	17.9	1.252853031	66	0.066	1.819543936	0.118	0.178787879	0.001787879	-0.928117993	0.657	-0.18243463	NA	NA	NA	NA	NA
F482	Freshwater	freshwater_female	04/05/2017	F2-YC2_59	Hybr	Hybr	F2	Freshwater_F2	50	female	7. BANGOR 4	18	1.255272505	70	0.07	1.84509804	0.117	0.167142857	0.001671429	-0.931814138	0.593	-0.226945307	NA	NA	NA	NA	NA
F421	Freshwater	freshwater_female	04/05/2017	F2-YC2_14	Hybr	Hybr	F2	Freshwater_F2	50	female	7. BANGOR 4	17.5	1.243038049	67	0.067	1.826074803	0.117	0.174626866	0.001746269	-0.931814138	0.546	-0.262807357	NA	NA	NA	NA	NA
F464	Freshwater	freshwater_female	04/05/2017	F2-YC2_59	Hybr	Hybr	F2	Freshwater_F2	50	female	7. BANGOR 4	16.5	1.217483944	62	0.062	1.792391689	0.116	0.187096774	0.001870968	-0.935542011	0.461	-0.336299075	NA	NA	NA	NA	NA
F134	Freshwater	freshwater_male	27/04/2017	F2-YC2_14	Hybr	Hybr	F2	Freshwater_F2	50	male	5. BANGOR 2	18.8	1.274157849	80	0.08	1.903089987	0.116	0.145	0.00145	-0.935542011	0.704	-0.152427341	NA	NA	NA	NA	NA
F27	Freshwater	freshwater_female	26/04/2017	F2-YC2_41	Hybr	Hybr	F2	Freshwater_F2	50	female	7. BANGOR 4	20.3	1.307496038	95	0.095	1.977723605	0.116	0.122105263	0.001221053	-0.935542011	0.78	-0.107905397	NA	NA	NA	NA	NA	SMALL FECAL SAMPLE + CALCULATE HG
F7	Freshwater	freshwater_female	24/04/2017	F2-YC2_86	Hybr	Hybr	F2	Freshwater_F2	50	female	7. BANGOR 4	19.3	1.285557309	86	0.086	1.934498451	0.115	0.13372093	0.001337209	-0.93930216	NA	NA	NA	NA	NA	NA	NA
F429	Freshwater	freshwater_male	04/05/2017	F2-YC2_86	Hybr	Hybr	F2	Freshwater_F2	50	male	7. BANGOR 4	19.1	1.281033367	86	0.086	1.934498451	0.115	0.13372093	0.001337209	-0.93930216	0.81	-0.091514981	NA	NA	NA	NA	NA
F478	Freshwater	freshwater_male	04/05/2017	F2-YC2_5	Hybr	Hybr	F2	Freshwater_F2	50	male	7. BANGOR 4	18.1	1.257678575	71	0.071	1.851258349	0.114	0.16056338	0.001605634	-0.943095149	0.707	-0.150580586	NA	NA	NA	NA	NA
F184	Freshwater	freshwater_female	28/04/2017	F2-YC2_86	Hybr	Hybr	F2	Freshwater_F2	50	female	5. BANGOR 2	20	1.301029996	99	0.099	1.995635195	0.114	0.115151515	0.001151515	-0.943095149	0.888	-0.051587034	NA	NA	NA	NA	NA	liver sample 184
F369	Freshwater	freshwater_female	03/05/2017	F2-YC2_14	Hybr	Hybr	F2	Freshwater_F2	50	female	7. BANGOR 4	18.9	1.276461804	86	0.086	1.934498451	0.113	0.131395349	0.001313953	-0.946921557	0.792	-0.101274818	NA	NA	NA	NA	NA
F565	Freshwater	freshwater_male	04/05/2017	F2-YC2_41	Hybr	Hybr	F2	Freshwater_F2	50	male	5. BANGOR 2	17.5	1.243038049	62	0.062	1.792391689	0.112	0.180645161	0.001806452	-0.950781977	0.588	-0.230622674	NA	NA	NA	NA	NA
F118	Freshwater	freshwater_male	27/04/2017	F2-YC2_59	Hybr	Hybr	F2	Freshwater_F2	50	male	5. BANGOR 2	18.6	1.269512944	79	0.079	1.897627091	0.112	0.141772152	0.001417722	-0.950781977	0.916	-0.038104526	NA	NA	NA	NA	NA
F128	Freshwater	freshwater_female	27/04/2017	F2-YC2_14	Hybr	Hybr	F2	Freshwater_F2	50	female	5. BANGOR 2	19	1.278753601	66	0.066	1.819543936	0.111	0.168181818	0.001681818	-0.954677021	0.527	-0.278189385	NA	NA	NA	NA	NA
F1292	Freshwater	freshwater_male	07/05/2017	F2-YC2_86	Hybr	Hybr	F2	Freshwater_F2	50	male	7. BANGOR 4	19.4	1.28780173	89.7	0.0897	1.952792443	0.111	0.123745819	0.001237458	-0.954677021	0.79	-0.102372909	NA	NA	NA	NA	NA
F548	Freshwater	freshwater_female	04/05/2017	F2-YC2_5	Hybr	Hybr	F2	Freshwater_F2	50	female	5. BANGOR 2	17.5	1.243038049	62	0.062	1.792391689	0.11	0.177419355	0.001774194	-0.958607315	0.512	-0.290730039	NA	NA	NA	NA	NA
F446	Freshwater	freshwater_female	04/05/2017	F2-YC2_59	Hybr	Hybr	F2	Freshwater_F2	50	female	7. BANGOR 4	18	1.255272505	74	0.074	1.86923172	0.11	0.148648649	0.001486486	-0.958607315	0.744	-0.128427064	NA	NA	NA	NA	NA
F547	Freshwater	freshwater_female	04/05/2017	F2-YC2_5	Hybr	Hybr	F2	Freshwater_F2	50	female	5. BANGOR 2	17	1.230448921	57	0.057	1.755874856	0.109	0.19122807	0.001912281	-0.962573502	0.462	-0.335358024	NA	NA	NA	NA	NA
F133	Freshwater	freshwater_female	27/04/2017	F2-YC2_5	Hybr	Hybr	F2	Freshwater_F2	50	female	5. BANGOR 2	17.5	1.243038049	66	0.066	1.819543936	0.109	0.165151515	0.001651515	-0.962573502	0.51	-0.292429824	NA	NA	NA	NA	NA
F367	Freshwater	freshwater_female	03/05/2017	F2-YC2_5	Hybr	Hybr	F2	Freshwater_F2	50	female	7. BANGOR 4	18.5	1.267171728	73	0.073	1.86332286	0.108	0.147945205	0.001479452	-0.966576245	0.618	-0.209011525	NA	NA	NA	NA	NA
F196	Freshwater	freshwater_female	28/04/2017	F2-YC2_59	Hybr	Hybr	F2	Freshwater_F2	50	female	5. BANGOR 2	17.7	1.247973266	68	0.068	1.832508913	0.107	0.157352941	0.001573529	-0.970616222	0.605	-0.218244625	NA	NA	NA	NA	NA
F571	Freshwater	freshwater_female	04/05/2017	F2-YC2_86	Hybr	Hybr	F2	Freshwater_F2	50	female	5. BANGOR 2	15.8	1.198657087	48	0.048	1.681241237	0.107	0.222916667	0.002229167	-0.970616222	0.416	-0.380906669	NA	NA	NA	NA	NA
F450	Freshwater	freshwater_female	04/05/2017	F2-YC2_5	Hybr	Hybr	F2	Freshwater_F2	50	female	7. BANGOR 4	18.6	1.269512944	79	0.079	1.897627091	0.097	0.12278481	0.001227848	-1.013228266	1.055	0.02325246	NA	NA	NA	NA	NA
F86	Freshwater	freshwater_female	27/04/2017	F2-YC2_32	Hybr	Hybr	F2	Freshwater_F2	50	female	7. BANGOR 4	18	1.255272505	69	0.069	1.838849091	0.091	0.131884058	0.001318841	-1.040958608	0.587	-0.231361899	NA	NA	NA	NA	NA
F583	Freshwater	freshwater_female	05/05/2017	F2-YC2_41	Hybr	Hybr	F2	Freshwater_F2	50	female	5. BANGOR 2	19	1.278753601	74	0.074	1.86923172	0.091	0.122972973	0.00122973	-1.040958608	0.607	-0.216811309	NA	NA	NA	NA	NA
F364	Freshwater	freshwater_male	03/05/2017	F2-YC2_86	Hybr	Hybr	F2	Freshwater_F2	50	male	7. BANGOR 4	16.7	1.222716471	55	0.055	1.740362689	0.087	0.158181818	0.001581818	-1.060480747	0.427	-0.369572125	NA	NA	NA	NA	NA
F188	Freshwater	freshwater_male	28/04/2017	F2-YC2_32	Hybr	Hybr	F2	Freshwater_F2	50	male	5. BANGOR 2	16.9	1.227886705	59	0.059	1.770852012	0.081	0.137288136	0.001372881	-1.091514981	0.546	-0.262807357	NA	NA	NA	NA	NA	blood in stomach
F309	Freshwater	freshwater_male	03/05/2017	F2-YC2_59	Hybr	Hybr	F2	Freshwater_F2	50	male	7. BANGOR 4	17.2	1.235528447	62	0.062	1.792391689	0.08	0.129032258	0.001290323	-1.096910013	0.718	-0.143875556	NA	NA	NA	NA	NA
F185	Freshwater	freshwater_male	28/04/2017	F2-YC2_32	Hybr	Hybr	F2	Freshwater_F2	50	male	5. BANGOR 2	17.4	1.240549248	70	0.07	1.84509804	0.079	0.112857143	0.001128571	-1.102372909	0.799	-0.097453221	NA	NA	NA	NA	NA
F588	Freshwater	freshwater_female	05/05/2017	F2-YC2_5	Hybr	Hybr	F2	Freshwater_F2	50	female	5. BANGOR 2	18.5	1.267171728	69	0.069	1.838849091	0.078	0.113043478	0.001130435	-1.107905397	0.526	-0.279014256	NA	NA	NA	NA	NA
F471	Freshwater	freshwater_female	04/05/2017	F2-YC2_59	Hybr	Hybr	F2	Freshwater_F2	50	female	7. BANGOR 4	16.4	1.214843848	52	0.052	1.716003344	0.07	0.134615385	0.001346154	-1.15490196	0.472	-0.326058001	NA	NA	NA	NA	NA
F475	Freshwater	freshwater_male	04/05/2017	F2-YC2_32	Hybr	Hybr	F2	Freshwater_F2	50	male	7. BANGOR 4	16.3	1.212187604	53	0.053	1.72427587	0.065	0.122641509	0.001226415	-1.187086643	0.476	-0.322393047	NA	NA	NA	NA	NA
F89	Freshwater	freshwater_female	27/04/2017	F2-YC2_5	Hybr	Hybr	F2	Freshwater_F2	50	female	7. BANGOR 4	16.2	1.209515015	52	0.052	1.716003344	0.06	0.115384615	0.001153846	-1.22184875	0.495	-0.305394801	NA	NA	NA	NA	NA
F274	Freshwater	freshwater_female	03/05/2017	F2-YC2_14	Hybr	Hybr	F2	Freshwater_F2	50	female	5. BANGOR 2	14.5	1.161368002	31	0.031	1.491361694	0.037	0.119354839	0.001193548	-1.431798276	0.175	-0.756961951	NA	NA	NA	NA	NA
F180	Freshwater	freshwater_male	28/04/2017	F2-YC2_86	Hybr	Hybr	F2	Freshwater_F2	50	male	5. BANGOR 2	10.8	1.033423755	10	0.01	1	0.013	0.13	0.0013	-1.886056648	0.093	-1.031517051	NA	NA	NA	NA	NA	deformed gill cover
S931	Saltwater	saltwater_female	04/05/2018	F2-YC2_59	Hybr	Hybr	F2	Saltwater_F2	50	female	4. BANGOR 3	54.2	1.733999287	95	0.095	1.977723605	NA	NA	NA	NA	NA	NA	NA	NA	NA	NA	NA
S535	Saltwater	saltwater_female	04/05/2018	F2-YC2_32	Hybr	Hybr	F2	Saltwater_F2	50	female	3. BANGOR 1	34.8	1.541579244	463	0.463	2.665580991	NA	NA	NA	NA	NA	NA	NA	NA	NA	NA	NA
S524	Saltwater	saltwater_male	04/05/2018	F2-YC2_14	Hybr	Hybr	F2	Saltwater_F2	50	male	3. BANGOR 1	36.7	1.564666064	503	0.503	2.701567985	NA	NA	NA	NA	NA	NA	NA	NA	NA	NA	NA
S756	Saltwater	saltwater_male	04/05/2018	F2-YC2_14	Hybr	Hybr	F2	Saltwater_F2	50	male	3. BANGOR 1	36.2	1.558708571	513	0.513	2.710117365	NA	NA	NA	NA	NA	NA	NA	NA	NA	NA	NA
S879	Saltwater	saltwater_male	04/05/2018	F2-YC2_41	Hybr	Hybr	F2	Saltwater_F2	50	male	4. BANGOR 3	35	1.544068044	518	0.518	2.71432976	NA	NA	NA	NA	NA	NA	NA	NA	NA	NA	NA
S1116	Saltwater	saltwater_female	04/05/2018	F2-YC2_59	Hybr	Hybr	F2	Saltwater_F2	50	female	4. BANGOR 3	37.1	1.56937391	532	0.532	2.725911632	NA	NA	NA	NA	NA	NA	NA	NA	NA	NA	NA
S990	Saltwater	saltwater_female	04/05/2018	F2-YC2_41	Hybr	Hybr	F2	Saltwater_F2	50	female	4. BANGOR 3	40.3	1.605305046	574	0.574	2.758911892	NA	NA	NA	NA	NA	NA	NA	NA	NA	NA	NA
S717	Saltwater	saltwater_male	04/05/2018	F2-YC2_14	Hybr	Hybr	F2	Saltwater_F2	50	male	3. BANGOR 1	38.7	1.587710965	609	0.609	2.784617293	NA	NA	NA	NA	NA	NA	NA	NA	NA	NA	NA
S540	Saltwater	saltwater_male	04/05/2018	F2-YC2_32	Hybr	Hybr	F2	Saltwater_F2	50	male	3. BANGOR 1	39.1	1.592176757	621	0.621	2.7930916	NA	NA	NA	NA	NA	NA	NA	NA	NA	NA	NA
S967	Saltwater	saltwater_male	04/05/2018	F2-YC2_59	Hybr	Hybr	F2	Saltwater_F2	50	male	4. BANGOR 3	39.3	1.59439255	633	0.633	2.80140371	NA	NA	NA	NA	NA	NA	NA	NA	NA	NA	NA
S685	Saltwater	saltwater_male	04/05/2018	F2-YC2_59	Hybr	Hybr	F2	Saltwater_F2	50	male	3. BANGOR 1	39.2	1.593286067	662	0.662	2.820857989	NA	NA	NA	NA	NA	NA	NA	NA	NA	NA	NA
S491	Saltwater	saltwater_male	04/05/2018	F2-YC2_86	Hybr	Hybr	F2	Saltwater_F2	50	male	3. BANGOR 1	38.9	1.589949601	669	0.669	2.825426118	NA	NA	NA	NA	NA	NA	NA	NA	NA	NA	NA
S498	Saltwater	saltwater_male	04/05/2018	F2-YC2_86	Hybr	Hybr	F2	Saltwater_F2	50	male	3. BANGOR 1	39.2	1.593286067	671	0.671	2.82672252	NA	NA	NA	NA	NA	NA	NA	NA	NA	NA	NA
S659	Saltwater	saltwater_female	04/05/2018	F2-YC2_59	Hybr	Hybr	F2	Saltwater_F2	50	female	3. BANGOR 1	41	1.612783857	703	0.703	2.846955325	NA	NA	NA	NA	NA	NA	NA	NA	NA	NA	NA
S629	Saltwater	saltwater_female	04/05/2018	F2-YC2_86	Hybr	Hybr	F2	Saltwater_F2	50	female	3. BANGOR 1	41.1	1.613841822	739	0.739	2.868644438	NA	NA	NA	NA	NA	NA	NA	NA	NA	NA	NA
S1047	Saltwater	saltwater_female	04/05/2018	F2-YC2_86	Hybr	Hybr	F2	Saltwater_F2	50	female	4. BANGOR 3	41.2	1.614897216	756	0.756	2.878521796	NA	NA	NA	NA	NA	NA	NA	NA	NA	NA	NA
S482	Saltwater	saltwater_female	04/05/2018	F2-YC2_59	Hybr	Hybr	F2	Saltwater_F2	50	female	3. BANGOR 1	41.4	1.617000341	766	0.766	2.88422877	NA	NA	NA	NA	NA	NA	NA	NA	NA	NA	NA
S750	Saltwater	saltwater_female	04/05/2018	F2-YC2_32	Hybr	Hybr	F2	Saltwater_F2	50	female	3. BANGOR 1	48.9	1.689308859	775	0.775	2.889301703	NA	NA	NA	NA	NA	NA	NA	NA	NA	NA	NA
S618	Saltwater	saltwater_female	04/05/2018	F2-YC2_86	Hybr	Hybr	F2	Saltwater_F2	50	female	3. BANGOR 1	41.6	1.619093331	782	0.782	2.893206753	NA	NA	NA	NA	NA	NA	NA	NA	NA	NA	NA
S1104	Saltwater	saltwater_male	04/05/2018	F2-YC2_5	Hybr	Hybr	F2	Saltwater_F2	50	male	4. BANGOR 3	42	1.62324929	795	0.795	2.900367129	NA	NA	NA	NA	NA	NA	NA	NA	NA	NA	NA
S479	Saltwater	saltwater_female	04/05/2018	F2-YC2_14	Hybr	Hybr	F2	Saltwater_F2	50	female	3. BANGOR 1	41.2	1.614897216	799	0.799	2.902546779	NA	NA	NA	NA	NA	NA	NA	NA	NA	NA	NA
S753	Saltwater	saltwater_female	04/05/2018	F2-YC2_59	Hybr	Hybr	F2	Saltwater_F2	50	female	3. BANGOR 1	31.7	1.501059262	804	0.804	2.905256049	NA	NA	NA	NA	NA	NA	NA	NA	NA	NA	NA
S712	Saltwater	saltwater_male	04/05/2018	F2-YC2_14	Hybr	Hybr	F2	Saltwater_F2	50	male	3. BANGOR 1	42.1	1.624282096	812	0.812	2.909556029	NA	NA	NA	NA	NA	NA	NA	NA	NA	NA	NA
S977	Saltwater	saltwater_female	04/05/2018	F2-YC2_59	Hybr	Hybr	F2	Saltwater_F2	50	female	4. BANGOR 3	42.1	1.624282096	814	0.814	2.910624405	NA	NA	NA	NA	NA	NA	NA	NA	NA	NA	NA
S488	Saltwater	saltwater_female	04/05/2018	F2-YC2_41	Hybr	Hybr	F2	Saltwater_F2	50	female	3. BANGOR 1	42.8	1.631443769	838	0.838	2.923244019	NA	NA	NA	NA	NA	NA	NA	NA	NA	NA	NA
S668	Saltwater	saltwater_female	04/05/2018	F2-YC2_86	Hybr	Hybr	F2	Saltwater_F2	50	female	3. BANGOR 1	41.2	1.614897216	869	0.869	2.939019776	NA	NA	NA	NA	NA	NA	NA	NA	NA	NA	NA
S941	Saltwater	saltwater_female	04/05/2018	F2-YC2_5	Hybr	Hybr	F2	Saltwater_F2	50	female	4. BANGOR 3	42.6	1.629409599	875	0.875	2.942008053	NA	NA	NA	NA	NA	NA	NA	NA	NA	NA	NA
S721	Saltwater	saltwater_female	04/05/2018	F2-YC2_41	Hybr	Hybr	F2	Saltwater_F2	50	female	3. BANGOR 1	44.3	1.646403726	876	0.876	2.942504106	NA	NA	NA	NA	NA	NA	NA	NA	NA	NA	NA
S1134	Saltwater	saltwater_female	04/05/2018	F2-YC2_86	Hybr	Hybr	F2	Saltwater_F2	50	female	4. BANGOR 3	44.2	1.645422269	895	0.895	2.951823035	NA	NA	NA	NA	NA	NA	NA	NA	NA	NA	NA
S631	Saltwater	saltwater_female	04/05/2018	F2-YC2_5	Hybr	Hybr	F2	Saltwater_F2	50	female	3. BANGOR 1	44.5	1.648360011	899	0.899	2.953759692	NA	NA	NA	NA	NA	NA	NA	NA	NA	NA	NA
S838	Saltwater	saltwater_female	04/05/2018	F2-YC2_32	Hybr	Hybr	F2	Saltwater_F2	50	female	4. BANGOR 3	42.5	1.62838893	902	0.902	2.955206538	NA	NA	NA	NA	NA	NA	NA	NA	NA	NA	NA
S1085	Saltwater	saltwater_female	04/05/2018	F2-YC2_59	Hybr	Hybr	F2	Saltwater_F2	50	female	4. BANGOR 3	43.2	1.635483747	903	0.903	2.95568775	NA	NA	NA	NA	NA	NA	NA	NA	NA	NA	NA
S881	Saltwater	saltwater_male	04/05/2018	F2-YC2_86	Hybr	Hybr	F2	Saltwater_F2	50	male	4. BANGOR 3	42	1.62324929	908	0.908	2.958085849	NA	NA	NA	NA	NA	NA	NA	NA	NA	NA	NA
S1000	Saltwater	saltwater_female	04/05/2018	F2-YC2_59	Hybr	Hybr	F2	Saltwater_F2	50	female	4. BANGOR 3	43.5	1.638489257	915	0.915	2.961421094	NA	NA	NA	NA	NA	NA	NA	NA	NA	NA	NA
S744	Saltwater	saltwater_female	04/05/2018	F2-YC2_5	Hybr	Hybr	F2	Saltwater_F2	50	female	3. BANGOR 1	43.5	1.638489257	917	0.917	2.962369336	NA	NA	NA	NA	NA	NA	NA	NA	NA	NA	NA
S984	Saltwater	saltwater_male	04/05/2018	F2-YC2_5	Hybr	Hybr	F2	Saltwater_F2	50	male	4. BANGOR 3	43.5	1.638489257	926	0.926	2.966610987	NA	NA	NA	NA	NA	NA	NA	NA	NA	NA	NA
S886	Saltwater	saltwater_female	04/05/2018	F2-YC2_59	Hybr	Hybr	F2	Saltwater_F2	50	female	4. BANGOR 3	44.6	1.649334859	928	0.928	2.967547976	NA	NA	NA	NA	NA	NA	NA	NA	NA	NA	NA
S514	Saltwater	saltwater_female	04/05/2018	F2-YC2_5	Hybr	Hybr	F2	Saltwater_F2	50	female	3. BANGOR 1	44.1	1.644438589	934	0.934	2.970346876	NA	NA	NA	NA	NA	NA	NA	NA	NA	NA	NA
S532	Saltwater	saltwater_male	04/05/2018	F2-YC2_59	Hybr	Hybr	F2	Saltwater_F2	50	male	3. BANGOR 1	43.8	1.641474111	950	0.95	2.977723605	NA	NA	NA	NA	NA	NA	NA	NA	NA	NA	NA
S1041	Saltwater	saltwater_male	04/05/2018	F2-YC2_5	Hybr	Hybr	F2	Saltwater_F2	50	male	4. BANGOR 3	44.5	1.648360011	950	0.95	2.977723605	NA	NA	NA	NA	NA	NA	NA	NA	NA	NA	NA
S822	Saltwater	saltwater_female	04/05/2018	F2-YC2_86	Hybr	Hybr	F2	Saltwater_F2	50	female	4. BANGOR 3	43.5	1.638489257	974	0.974	2.988558957	NA	NA	NA	NA	NA	NA	NA	NA	NA	NA	NA
S929	Saltwater	saltwater_female	04/05/2018	F2-YC2_14	Hybr	Hybr	F2	Saltwater_F2	50	female	4. BANGOR 3	45.1	1.654176542	985	0.985	2.99343623	NA	NA	NA	NA	NA	NA	NA	NA	NA	NA	NA
S609	Saltwater	saltwater_female	04/05/2018	F2-YC2_5	Hybr	Hybr	F2	Saltwater_F2	50	female	3. BANGOR 1	43.9	1.64246452	998	0.998	2.999130541	NA	NA	NA	NA	NA	NA	NA	NA	NA	NA	NA
S1078	Saltwater	saltwater_female	04/05/2018	F2-YC2_32	Hybr	Hybr	F2	Saltwater_F2	50	female	4. BANGOR 3	45.5	1.658011397	1006	1.006	3.002597981	NA	NA	NA	NA	NA	NA	NA	NA	NA	NA	NA
S1111	Saltwater	saltwater_male	04/05/2018	F2-YC2_5	Hybr	Hybr	F2	Saltwater_F2	50	male	4. BANGOR 3	44.5	1.648360011	1007	1.007	3.003029471	NA	NA	NA	NA	NA	NA	NA	NA	NA	NA	NA
S522	Saltwater	saltwater_female	04/05/2018	F2-YC2_5	Hybr	Hybr	F2	Saltwater_F2	50	female	3. BANGOR 1	44.5	1.648360011	1009	1.009	3.003891166	NA	NA	NA	NA	NA	NA	NA	NA	NA	NA	NA
S817	Saltwater	saltwater_male	04/05/2018	F2-YC2_86	Hybr	Hybr	F2	Saltwater_F2	50	male	4. BANGOR 3	44.1	1.644438589	1011	1.011	3.004751156	NA	NA	NA	NA	NA	NA	NA	NA	NA	NA	NA
S549	Saltwater	saltwater_male	04/05/2018	F2-YC2_32	Hybr	Hybr	F2	Saltwater_F2	50	male	3. BANGOR 1	46.1	1.663700925	1020	1.02	3.008600172	NA	NA	NA	NA	NA	NA	NA	NA	NA	NA	NA
S1075	Saltwater	saltwater_female	04/05/2018	F2-YC2_5	Hybr	Hybr	F2	Saltwater_F2	50	female	4. BANGOR 3	45.5	1.658011397	1030	1.03	3.012837225	NA	NA	NA	NA	NA	NA	NA	NA	NA	NA	NA
S944	Saltwater	saltwater_female	04/05/2018	F2-YC2_41	Hybr	Hybr	F2	Saltwater_F2	50	female	4. BANGOR 3	46.7	1.669316881	1047	1.047	3.019946682	NA	NA	NA	NA	NA	NA	NA	NA	NA	NA	NA
S757	Saltwater	saltwater_male	04/05/2018	F2-YC2_41	Hybr	Hybr	F2	Saltwater_F2	50	male	3. BANGOR 1	44.1	1.644438589	1056	1.056	3.023663918	NA	NA	NA	NA	NA	NA	NA	NA	NA	NA	NA
S1130	Saltwater	saltwater_male	04/05/2018	F2-YC2_41	Hybr	Hybr	F2	Saltwater_F2	50	male	4. BANGOR 3	45.2	1.655138435	1057	1.057	3.024074987	NA	NA	NA	NA	NA	NA	NA	NA	NA	NA	NA
S988	Saltwater	saltwater_male	04/05/2018	F2-YC2_14	Hybr	Hybr	F2	Saltwater_F2	50	male	4. BANGOR 3	46.2	1.664641976	1078	1.078	3.032618761	NA	NA	NA	NA	NA	NA	NA	NA	NA	NA	NA
S1081	Saltwater	saltwater_female	04/05/2018	F2-YC2_14	Hybr	Hybr	F2	Saltwater_F2	50	female	4. BANGOR 3	46.2	1.664641976	1080	1.08	3.033423755	NA	NA	NA	NA	NA	NA	NA	NA	NA	NA	NA
S602	Saltwater	saltwater_female	04/05/2018	F2-YC2_32	Hybr	Hybr	F2	Saltwater_F2	50	female	3. BANGOR 1	45.7	1.6599162	1101	1.101	3.041787319	NA	NA	NA	NA	NA	NA	NA	NA	NA	NA	NA
S1049	Saltwater	saltwater_female	04/05/2018	F2-YC2_32	Hybr	Hybr	F2	Saltwater_F2	50	female	4. BANGOR 3	47.5	1.67669361	1103	1.103	3.042575512	NA	NA	NA	NA	NA	NA	NA	NA	NA	NA	NA
S1144	Saltwater	saltwater_female	04/05/2018	F2-YC2_5	Hybr	Hybr	F2	Saltwater_F2	50	female	4. BANGOR 3	45.9	1.661812686	1108	1.108	3.04453976	NA	NA	NA	NA	NA	NA	NA	NA	NA	NA	NA
S1050	Saltwater	saltwater_NA	04/05/2018	F2-YC2_32	Hybr	Hybr	F2	Saltwater_F2	50	NA	4. BANGOR 3	46.5	1.667452953	1116	1.116	3.047664195	NA	NA	NA	NA	NA	NA	NA	NA	NA	NA	NA
S748	Saltwater	saltwater_female	04/05/2018	F2-YC2_41	Hybr	Hybr	F2	Saltwater_F2	50	female	3. BANGOR 1	47.6	1.677606953	1123	1.123	3.050379756	NA	NA	NA	NA	NA	NA	NA	NA	NA	NA	NA
S825	Saltwater	saltwater_male	04/05/2018	F2-YC2_59	Hybr	Hybr	F2	Saltwater_F2	50	male	4. BANGOR 3	46	1.662757832	1138	1.138	3.056142262	NA	NA	NA	NA	NA	NA	NA	NA	NA	NA	NA
S634	Saltwater	saltwater_female	04/05/2018	F2-YC2_41	Hybr	Hybr	F2	Saltwater_F2	50	female	3. BANGOR 1	47.8	1.679427897	1146	1.146	3.059184618	NA	NA	NA	NA	NA	NA	NA	NA	NA	NA	NA
S938	Saltwater	saltwater_male	04/05/2018	F2-YC2_86	Hybr	Hybr	F2	Saltwater_F2	50	male	4. BANGOR 3	47.1	1.673020907	1175	1.175	3.070037867	NA	NA	NA	NA	NA	NA	NA	NA	NA	NA	NA
S1107	Saltwater	saltwater_male	04/05/2018	F2-YC2_86	Hybr	Hybr	F2	Saltwater_F2	50	male	4. BANGOR 3	45.2	1.655138435	1177	1.177	3.070776463	NA	NA	NA	NA	NA	NA	NA	NA	NA	NA	NA
S585	Saltwater	saltwater_female	04/05/2018	F2-YC2_14	Hybr	Hybr	F2	Saltwater_F2	50	female	3. BANGOR 1	46.8	1.670245853	1177	1.177	3.070776463	NA	NA	NA	NA	NA	NA	NA	NA	NA	NA	NA
S1020	Saltwater	saltwater_male	04/05/2018	F2-YC2_5	Hybr	Hybr	F2	Saltwater_F2	50	male	4. BANGOR 3	48.4	1.684845362	1179	1.179	3.071513805	NA	NA	NA	NA	NA	NA	NA	NA	NA	NA	NA
S477	Saltwater	saltwater_male	04/05/2018	F2-YC2_14	Hybr	Hybr	F2	Saltwater_F2	50	male	3. BANGOR 1	46	1.662757832	1187	1.187	3.074450719	NA	NA	NA	NA	NA	NA	NA	NA	NA	NA	NA
S998	Saltwater	saltwater_female	04/05/2018	F2-YC2_14	Hybr	Hybr	F2	Saltwater_F2	50	female	4. BANGOR 3	47	1.672097858	1195	1.195	3.077367905	NA	NA	NA	NA	NA	NA	NA	NA	NA	NA	NA
S661	Saltwater	saltwater_female	04/05/2018	F2-YC2_41	Hybr	Hybr	F2	Saltwater_F2	50	female	3. BANGOR 1	47.4	1.675778342	1197	1.197	3.07809415	NA	NA	NA	NA	NA	NA	NA	NA	NA	NA	NA
S519	Saltwater	saltwater_male	04/05/2018	F2-YC2_32	Hybr	Hybr	F2	Saltwater_F2	50	male	3. BANGOR 1	47.2	1.673941999	1209	1.209	3.082426301	NA	NA	NA	NA	NA	NA	NA	NA	NA	NA	NA
S555	Saltwater	saltwater_female	04/05/2018	F2-YC2_41	Hybr	Hybr	F2	Saltwater_F2	50	female	3. BANGOR 1	49.6	1.695481676	1209	1.209	3.082426301	NA	NA	NA	NA	NA	NA	NA	NA	NA	NA	NA
S1052	Saltwater	saltwater_female	04/05/2018	F2-YC2_14	Hybr	Hybr	F2	Saltwater_F2	50	female	4. BANGOR 3	48	1.681241237	1215	1.215	3.084576278	NA	NA	NA	NA	NA	NA	NA	NA	NA	NA	NA
S935	Saltwater	saltwater_female	04/05/2018	F2-YC2_32	Hybr	Hybr	F2	Saltwater_F2	50	female	4. BANGOR 3	47.1	1.673020907	1221	1.221	3.086715664	NA	NA	NA	NA	NA	NA	NA	NA	NA	NA	NA
S633	Saltwater	saltwater_female	04/05/2018	F2-YC2_5	Hybr	Hybr	F2	Saltwater_F2	50	female	3. BANGOR 1	48.6	1.686636269	1221	1.221	3.086715664	NA	NA	NA	NA	NA	NA	NA	NA	NA	NA	NA
S893	Saltwater	saltwater_male	04/05/2018	F2-YC2_32	Hybr	Hybr	F2	Saltwater_F2	50	male	4. BANGOR 3	47.7	1.678518379	1224	1.224	3.087781418	NA	NA	NA	NA	NA	NA	NA	NA	NA	NA	NA
S1071	Saltwater	saltwater_female	04/05/2018	F2-YC2_32	Hybr	Hybr	F2	Saltwater_F2	50	female	4. BANGOR 3	47.9	1.680335513	1226	1.226	3.08849047	NA	NA	NA	NA	NA	NA	NA	NA	NA	NA	NA
S624	Saltwater	saltwater_male	04/05/2018	F2-YC2_41	Hybr	Hybr	F2	Saltwater_F2	50	male	3. BANGOR 1	50	1.698970004	1227	1.227	3.088844563	NA	NA	NA	NA	NA	NA	NA	NA	NA	NA	NA
S1106	Saltwater	saltwater_male	04/05/2018	F2-YC2_14	Hybr	Hybr	F2	Saltwater_F2	50	male	4. BANGOR 3	48.2	1.683047038	1229	1.229	3.089551883	NA	NA	NA	NA	NA	NA	NA	NA	NA	NA	NA
S1001	Saltwater	saltwater_NA	04/05/2018	F2-YC2_32	Hybr	Hybr	F2	Saltwater_F2	50	NA	4. BANGOR 3	47.7	1.678518379	1233	1.233	3.090963077	NA	NA	NA	NA	NA	NA	NA	NA	NA	NA	NA
S914	Saltwater	saltwater_male	04/05/2018	F2-YC2_32	Hybr	Hybr	F2	Saltwater_F2	50	male	4. BANGOR 3	48.4	1.684845362	1248	1.248	3.096214585	NA	NA	NA	NA	NA	NA	NA	NA	NA	NA	NA
S921	Saltwater	saltwater_female	04/05/2018	F2-YC2_41	Hybr	Hybr	F2	Saltwater_F2	50	female	4. BANGOR 3	38.8	1.588831726	1253	1.253	3.097951071	NA	NA	NA	NA	NA	NA	NA	NA	NA	NA	NA
S707	Saltwater	saltwater_male	04/05/2018	F2-YC2_41	Hybr	Hybr	F2	Saltwater_F2	50	male	3. BANGOR 1	48.2	1.683047038	1275	1.275	3.105510185	NA	NA	NA	NA	NA	NA	NA	NA	NA	NA	NA
S508	Saltwater	saltwater_male	04/05/2018	F2-YC2_32	Hybr	Hybr	F2	Saltwater_F2	50	male	3. BANGOR 1	50	1.698970004	1291	1.291	3.110926242	NA	NA	NA	NA	NA	NA	NA	NA	NA	NA	NA
S991	Saltwater	saltwater_female	04/05/2018	F2-YC2_5	Hybr	Hybr	F2	Saltwater_F2	50	female	4. BANGOR 3	48.5	1.685741739	1295	1.295	3.112269768	NA	NA	NA	NA	NA	NA	NA	NA	NA	NA	NA
S835	Saltwater	saltwater_male	04/05/2018	F2-YC2_5	Hybr	Hybr	F2	Saltwater_F2	50	male	4. BANGOR 3	48.3	1.683947131	1311	1.311	3.117602692	NA	NA	NA	NA	NA	NA	NA	NA	NA	NA	NA
S819	Saltwater	saltwater_female	04/05/2018	F2-YC2_5	Hybr	Hybr	F2	Saltwater_F2	50	female	4. BANGOR 3	50	1.698970004	1328	1.328	3.123198075	NA	NA	NA	NA	NA	NA	NA	NA	NA	NA	NA
S567	Saltwater	saltwater_male	04/05/2018	F2-YC2_5	Hybr	Hybr	F2	Saltwater_F2	50	male	3. BANGOR 1	48	1.681241237	1331	1.331	3.124178055	NA	NA	NA	NA	NA	NA	NA	NA	NA	NA	NA
S534	Saltwater	saltwater_female	04/05/2018	F2-YC2_5	Hybr	Hybr	F2	Saltwater_F2	50	female	3. BANGOR 1	49.6	1.695481676	1339	1.339	3.126780577	NA	NA	NA	NA	NA	NA	NA	NA	NA	NA	NA
S559	Saltwater	saltwater_female	04/05/2018	F2-YC2_59	Hybr	Hybr	F2	Saltwater_F2	50	female	3. BANGOR 1	48.2	1.683047038	1345	1.345	3.128722284	NA	NA	NA	NA	NA	NA	NA	NA	NA	NA	NA
S946	Saltwater	saltwater_male	04/05/2018	F2-YC2_5	Hybr	Hybr	F2	Saltwater_F2	50	male	4. BANGOR 3	48.6	1.686636269	1365	1.365	3.135132651	NA	NA	NA	NA	NA	NA	NA	NA	NA	NA	NA
S1109	Saltwater	saltwater_male	04/05/2018	F2-YC2_32	Hybr	Hybr	F2	Saltwater_F2	50	male	4. BANGOR 3	50.1	1.699837726	1403	1.403	3.147057671	NA	NA	NA	NA	NA	NA	NA	NA	NA	NA	NA
S521	Saltwater	saltwater_male	04/05/2018	F2-YC2_41	Hybr	Hybr	F2	Saltwater_F2	50	male	3. BANGOR 1	50.3	1.701567985	1424	1.424	3.153509989	NA	NA	NA	NA	NA	NA	NA	NA	NA	NA	NA
S743	Saltwater	saltwater_female	04/05/2018	F2-YC2_14	Hybr	Hybr	F2	Saltwater_F2	50	female	3. BANGOR 1	49.8	1.697229343	1441	1.441	3.158663981	NA	NA	NA	NA	NA	NA	NA	NA	NA	NA	NA
S891	Saltwater	saltwater_male	04/05/2018	F2-YC2_86	Hybr	Hybr	F2	Saltwater_F2	50	male	4. BANGOR 3	48.6	1.686636269	1457	1.457	3.163459552	NA	NA	NA	NA	NA	NA	NA	NA	NA	NA	NA
S533	Saltwater	saltwater_male	04/05/2018	F2-YC2_41	Hybr	Hybr	F2	Saltwater_F2	50	male	3. BANGOR 1	51	1.707570176	1481	1.481	3.170555059	NA	NA	NA	NA	NA	NA	NA	NA	NA	NA	NA
S958	Saltwater	saltwater_male	04/05/2018	F2-YC2_5	Hybr	Hybr	F2	Saltwater_F2	50	male	4. BANGOR 3	51.8	1.71432976	1515	1.515	3.180412633	NA	NA	NA	NA	NA	NA	NA	NA	NA	NA	NA
S1105	Saltwater	saltwater_male	04/05/2018	F2-YC2_41	Hybr	Hybr	F2	Saltwater_F2	50	male	4. BANGOR 3	51	1.707570176	1551	1.551	3.190611798	NA	NA	NA	NA	NA	NA	NA	NA	NA	NA	NA
S876	Saltwater	saltwater_male	04/05/2018	F2-YC2_32	Hybr	Hybr	F2	Saltwater_F2	50	male	4. BANGOR 3	51.4	1.710963119	1577	1.577	3.197831693	NA	NA	NA	NA	NA	NA	NA	NA	NA	NA	NA
S690	Saltwater	saltwater_male	04/05/2018	F2-YC2_5	Hybr	Hybr	F2	Saltwater_F2	50	male	3. BANGOR 1	51.9	1.715167358	1592	1.592	3.201943063	NA	NA	NA	NA	NA	NA	NA	NA	NA	NA	NA
S1058	Saltwater	saltwater_NA	04/05/2018	F2-YC2_41	Hybr	Hybr	F2	Saltwater_F2	50	NA	4. BANGOR 3	54	1.73239376	1673	1.673	3.223495941	NA	NA	NA	NA	NA	NA	NA	NA	NA	NA	NA
S976	Saltwater	saltwater_female	04/05/2018	F2-YC2_32	Hybr	Hybr	F2	Saltwater_F2	50	female	4. BANGOR 3	54.8	1.738780558	1959	1.959	3.292034436	NA	NA	NA	NA	NA	NA	NA	NA	NA	NA	NA
S771	Saltwater	saltwater_female	04/05/2018	F2-YC2_5	Hybr	Hybr	F2	Saltwater_F2	50	female	4. BANGOR 3	49.3	1.692846919	1328	1.328	3.123198075	NA	NA	NA	NA	NA	NA	NA	NA	NA	NA	NA
S808	Saltwater	saltwater_male	04/05/2018	F2-YC2_14	Hybr	Hybr	F2	Saltwater_F2	50	male	4. BANGOR 3	44	1.643452676	88	0.088	1.944482672	NA	NA	NA	NA	NA	NA	NA	NA	NA	NA	NA
S803	Saltwater	saltwater_female	04/05/2018	F2-YC2_59	Hybr	Hybr	F2	Saltwater_F2	50	female	4. BANGOR 3	43.2	1.635483747	953	0.953	2.979092901	NA	NA	NA	NA	NA	NA	NA	NA	NA	NA	NA
S774	Saltwater	saltwater_male	04/05/2018	F2-YC2_59	Hybr	Hybr	F2	Saltwater_F2	50	male	4. BANGOR 3	42.6	1.629409599	874	0.874	2.941511433	NA	NA	NA	NA	NA	NA	NA	NA	NA	NA	NA
S794	Saltwater	saltwater_male	04/05/2018	F2-YC2_86	Hybr	Hybr	F2	Saltwater_F2	50	male	4. BANGOR 3	41.1	1.613841822	756	0.756	2.878521796	NA	NA	NA	NA	NA	NA	NA	NA	NA	NA	NA
S418	Saltwater	saltwater_male	03/05/2018	F2-YC2_41	Hybr	Hybr	F2	Saltwater_F2	50	male	4. BANGOR 3	49.5	1.694605199	1461	1.461	3.164650216	1.81	0.123887748	0.001238877	0.257678575	23.734	1.375370938	NA	NA	NA	NA	NA
S375	Saltwater	saltwater_male	03/05/2018	F2-YC2_32	Hybr	Hybr	F2	Saltwater_F2	50	male	4. BANGOR 3	52.1	1.716837723	1759	1.759	3.245265839	2.215	0.12592382	0.001259238	0.345373731	25.928	1.413769018	NA	NA	NA	NA	NA
S322	Saltwater	saltwater_female	03/05/2018	F2-YC2_32	Hybr	Hybr	F2	Saltwater_F2	50	female	3. BANGOR 1	45.3	1.656098202	1171	1.171	3.068556895	1.879	0.160461144	0.001604611	0.27392678	12.677	1.10301649	NA	NA	NA	NA	NA
S349	Saltwater	saltwater_male	03/05/2018	F2-YC2_5	Hybr	Hybr	F2	Saltwater_F2	50	male	3. BANGOR 1	49	1.69019608	1356	1.356	3.13225969	2.031	0.149778761	0.001497788	0.307709923	NA	NA	NA	NA	NA	NA	NA
S350	Saltwater	saltwater_male	03/05/2018	F2-YC2_59	Hybr	Hybr	F2	Saltwater_F2	50	male	3. BANGOR 1	45.6	1.658964843	1147	1.147	3.059563418	1.753	0.152833479	0.001528335	0.243781916	14.516	1.16184696	NA	NA	NA	NA	NA
S413	Saltwater	saltwater_female	03/05/2018	F2-YC2_41	Hybr	Hybr	F2	Saltwater_F2	50	female	4. BANGOR 3	52.6	1.720985744	1472	1.472	3.16790781	1.608	0.10923913	0.001092391	0.206286044	14.488	1.161008437	NA	NA	NA	NA	NA
S5	Saltwater	saltwater_female	23/04/2018	F2-YC2_14	Hybr	Hybr	F2	Saltwater_F2	50	female	3. BANGOR 1	50	1.698970004	1497	1.497	3.1752218	1.683	0.11242485	0.001124248	0.226084116	14.493	1.161158292	NA	NA	NA	NA	NA
S27	Saltwater	saltwater_male	24/04/2018	F2-YC2_32	Hybr	Hybr	F2	Saltwater_F2	50	male	3. BANGOR 1	49.5	1.694605199	1352	1.352	3.130976692	1.695	0.125369822	0.001253698	0.229169703	13.868	1.142013833	NA	NA	NA	NA	NA
S394	Saltwater	saltwater_female	03/05/2018	F2-YC2_86	Hybr	Hybr	F2	Saltwater_F2	50	female	4. BANGOR 3	46.6	1.668385917	1131	1.131	3.053462605	1.334	0.117948718	0.001179487	0.12515583	11.544	1.062356318	NA	NA	NA	NA	NA
S17	Saltwater	saltwater_female	23/04/2018	F2-YC2_32	Hybr	Hybr	F2	Saltwater_F2	50	female	3. BANGOR 1	47.6	1.677606953	1232	1.232	3.090610708	1.803	0.146347403	0.001463474	0.255995727	14.501	1.161397953	NA	NA	NA	NA	NA	CH MG taken from single caeca
S401	Saltwater	saltwater_male	03/05/2018	F2-YC2_86	Hybr	Hybr	F2	Saltwater_F2	50	male	4. BANGOR 3	40.9	1.611723308	866	0.866	2.937517892	0.98	0.113163972	0.00113164	-0.008773924	11.74	1.069668097	NA	NA	NA	NA	NA
S339	Saltwater	saltwater_female	03/05/2018	F2-YC2_41	Hybr	Hybr	F2	Saltwater_F2	50	female	3. BANGOR 1	51.7	1.713490543	1463	1.463	3.165244326	1.625	0.111073137	0.001110731	0.210853365	14.836	1.171316825	NA	NA	NA	NA	NA
S417	Saltwater	saltwater_female	03/05/2018	F2-YC2_41	Hybr	Hybr	F2	Saltwater_F2	50	female	4. BANGOR 3	50.9	1.706717782	1389	1.389	3.142702246	1.546	0.111303096	0.001113031	0.18920949	13.23	1.121559844	NA	NA	NA	NA	NA
S344	Saltwater	saltwater_male	03/05/2018	F2-YC2_86	Hybr	Hybr	F2	Saltwater_F2	50	male	3. BANGOR 1	40.8	1.610660163	841	0.841	2.924795996	0.804	0.095600476	0.000956005	-0.094743951	10.237	1.010172703	NA	NA	NA	NA	NA
S41	Saltwater	saltwater_male	24/04/2018	F2-YC2_86	Hybr	Hybr	F2	Saltwater_F2	50	male	3. BANGOR 1	39	1.591064607	796	0.796	2.900913068	0.977	0.122738693	0.001227387	-0.010105436	9.652	0.984617313	NA	NA	NA	NA	NA
S359	Saltwater	saltwater_male	03/05/2018	F2-YC2_86	Hybr	Hybr	F2	Saltwater_F2	50	male	3. BANGOR 1	43.7	1.640481437	1024	1.024	3.010299957	1.48	0.14453125	0.001445313	0.170261715	12.288	1.089481203	NA	NA	NA	NA	NA
S459	Saltwater	saltwater_female	03/05/2018	F2-YC2_32	Hybr	Hybr	F2	Saltwater_F2	50	female	3. BANGOR 1	47	1.672097858	1143	1.143	3.05804623	1.431	0.12519685	0.001251969	0.155639634	12.817	1.107786384	NA	NA	NA	NA	NA
S325	Saltwater	saltwater_female	03/05/2018	F2-YC2_86	Hybr	Hybr	F2	Saltwater_F2	50	female	3. BANGOR 1	45.2	1.655138435	1156	1.156	3.062957834	1.72	0.148788927	0.001487889	0.235528447	11.325	1.054038211	NA	NA	NA	NA	NA
S23	Saltwater	saltwater_male	24/04/2018	F2-YC2_59	Hybr	Hybr	F2	Saltwater_F2	50	male	3. BANGOR 1	43.9	1.64246452	941	0.941	2.973589623	1.419	0.150797024	0.00150797	0.151982395	9.941	0.997430074	NA	NA	NA	NA	NA
S178	Saltwater	saltwater_male	27/04/2018	F2-YC2_41	Hybr	Hybr	F2	Saltwater_F2	50	male	4. BANGOR 3	53.1	1.725094521	1735	1.735	3.239299479	2.022	0.116541787	0.001165418	0.305781151	17.656	1.24689232	NA	NA	NA	NA	NA
S48	Saltwater	saltwater_female	24/04/2018	F2-YC2_5	Hybr	Hybr	F2	Saltwater_F2	50	female	3. BANGOR 1	48.5	1.685741739	1144	1.144	3.058426024	2.013	0.175961538	0.001759615	0.303843775	11.849	1.073681699	NA	NA	NA	NA	NA
S79	Saltwater	saltwater_male	25/04/2018	F2-YC2_59	Hybr	Hybr	F2	Saltwater_F2	50	male	3. BANGOR 1	44	1.643452676	998	0.998	2.999130541	1.248	0.1250501	0.001250501	0.096214585	12.539	1.098262902	NA	NA	NA	NA	NA
S137	Saltwater	saltwater_female	26/04/2018	F2-YC2_86	Hybr	Hybr	F2	Saltwater_F2	50	female	4. BANGOR 3	44.1	1.644438589	982	0.982	2.992111488	1.659	0.168940937	0.001689409	0.219846386	10.242	1.010384771	NA	NA	NA	NA	NA
S333	Saltwater	saltwater_female	03/05/2018	F2-YC2_86	Hybr	Hybr	F2	Saltwater_F2	50	female	3. BANGOR 1	42.6	1.629409599	892	0.892	2.950364854	1.116	0.125112108	0.001251121	0.047664195	9.39	0.972665592	NA	NA	NA	NA	NA
S420	Saltwater	saltwater_male	03/05/2018	F2-YC2_5	Hybr	Hybr	F2	Saltwater_F2	50	male	4. BANGOR 3	47.5	1.67669361	1152	1.152	3.061452479	1.833	0.159114583	0.001591146	0.263162465	10.007	1.0003039	NA	NA	NA	NA	NA
S155	Saltwater	saltwater_male	26/04/2018	F2-YC2_86	Hybr	Hybr	F2	Saltwater_F2	50	male	4. BANGOR 3	46.8	1.670245853	1121	1.121	3.049605613	1.271	0.11338091	0.001133809	0.104145551	10.052	1.00225248	NA	NA	NA	NA	NA
S200	Saltwater	saltwater_female	27/04/2018	F2-YC2_32	Hybr	Hybr	F2	Saltwater_F2	50	female	4. BANGOR 3	45.7	1.6599162	1248	1.248	3.096214585	1.695	0.135817308	0.001358173	0.229169703	14.775	1.16952749	NA	NA	NA	NA	NA
S146	Saltwater	saltwater_male	26/04/2018	F2-YC2_59	Hybr	Hybr	F2	Saltwater_F2	50	male	4. BANGOR 3	44.6	1.649334859	1003	1.003	3.001300933	1.813	0.180757727	0.001807577	0.258397804	11.007	1.041668966	NA	NA	NA	NA	NA
S341	Saltwater	saltwater_male	03/05/2018	F2-YC2_14	Hybr	Hybr	F2	Saltwater_F2	50	male	3. BANGOR 1	42.3	1.626340367	903	0.903	2.95568775	1.066	0.118050941	0.001180509	0.027757205	9.076	0.957894487	NA	NA	NA	NA	NA
S323	Saltwater	saltwater_female	03/05/2018	F2-YC2_32	Hybr	Hybr	F2	Saltwater_F2	50	female	3. BANGOR 1	46.4	1.666517981	1109	1.109	3.044931546	1.297	0.116952209	0.001169522	0.112939976	10.87	1.036229544	NA	NA	NA	NA	NA
S151	Saltwater	saltwater_male	26/04/2018	F2-YC2_86	Hybr	Hybr	F2	Saltwater_F2	50	male	4. BANGOR 3	44.4	1.64738297	934	0.934	2.970346876	1.015	0.108672377	0.001086724	0.006466042	8.307	0.91944421	NA	NA	NA	NA	NA
S452	Saltwater	saltwater_male	03/05/2018	F2-YC2_5	Hybr	Hybr	F2	Saltwater_F2	50	male	3. BANGOR 1	49.2	1.691965103	1295	1.295	3.112269768	1.781	0.137528958	0.00137529	0.250663919	12.33	1.090963077	NA	NA	NA	NA	NA
S345	Saltwater	saltwater_male	03/05/2018	F2-YC2_41	Hybr	Hybr	F2	Saltwater_F2	50	male	3. BANGOR 1	40.5	1.607455023	753	0.753	2.876794976	1.008	0.133864542	0.001338645	0.003460532	10.621	1.026165409	NA	NA	NA	NA	NA
S45	Saltwater	saltwater_female	24/04/2018	F2-YC2_41	Hybr	Hybr	F2	Saltwater_F2	50	female	3. BANGOR 1	50.2	1.700703717	1192	1.192	3.076276255	1.571	0.131795302	0.001317953	0.196176185	11.172	1.048130927	NA	NA	NA	NA	NA
S71	Saltwater	saltwater_female	25/04/2018	F2-YC2_41	Hybr	Hybr	F2	Saltwater_F2	50	female	3. BANGOR 1	46.6	1.668385917	1057	1.057	3.024074987	1.228	0.116177862	0.001161779	0.089198367	11.898	1.075473965	NA	NA	NA	NA	NA
S84	Saltwater	saltwater_female	25/04/2018	F2-YC2_32	Hybr	Hybr	F2	Saltwater_F2	50	female	3. BANGOR 1	43.5	1.638489257	966	0.966	2.984977126	1.117	0.11563147	0.001156315	0.048053173	9.467	0.976212377	NA	NA	NA	NA	NA
S108	Saltwater	saltwater_female	25/04/2018	F2-YC2_5	Hybr	Hybr	F2	Saltwater_F2	50	female	4. BANGOR 3	50	1.698970004	1463	1.463	3.165244326	1.726	0.11797676	0.001179768	0.237040791	13.771	1.138965478	NA	NA	NA	NA	NA
S11	Saltwater	saltwater_male	23/04/2018	F2-YC2_14	Hybr	Hybr	F2	Saltwater_F2	50	male	3. BANGOR 1	42	1.62324929	840	0.84	2.924279286	1.038	0.123571429	0.001235714	0.016197354	6.662	0.823604628	NA	NA	NA	NA	NA
S36	Saltwater	saltwater_male	24/04/2018	F2-YC2_59	Hybr	Hybr	F2	Saltwater_F2	50	male	3. BANGOR 1	34.5	1.537819095	979	0.979	2.990782692	1.048	0.107048008	0.00107048	0.020361283	10.864	1.035989757	NA	NA	NA	NA	NA
S455	Saltwater	saltwater_male	03/05/2018	F2-YC2_5	Hybr	Hybr	F2	Saltwater_F2	50	male	3. BANGOR 1	46.9	1.671172843	1162	1.162	3.065206128	1.683	0.144836489	0.001448365	0.226084116	12.922	1.111329737	NA	NA	NA	NA	NA
S402	Saltwater	saltwater_female	03/05/2018	F2-YC2_41	Hybr	Hybr	F2	Saltwater_F2	50	female	4. BANGOR 3	50.4	1.702430536	1327	1.327	3.122870923	1.658	0.124943482	0.001249435	0.219584526	13.465	1.129206358	NA	NA	NA	NA	NA
S181	Saltwater	saltwater_female	27/04/2018	F2-YC2_41	Hybr	Hybr	F2	Saltwater_F2	50	female	4. BANGOR 3	48.1	1.682145076	1121	1.121	3.049605613	1.208	0.107760928	0.001077609	0.082066934	11.57	1.063333359	NA	NA	NA	NA	NA
S143	Saltwater	saltwater_male	26/04/2018	F2-YC2_41	Hybr	Hybr	F2	Saltwater_F2	50	male	4. BANGOR 3	48.9	1.689308859	1204	1.204	3.080626487	1.752	0.14551495	0.00145515	0.243534102	14.137	1.150357258	NA	NA	NA	NA	NA
S132	Saltwater	saltwater_male	26/04/2018	F2-YC2_32	Hybr	Hybr	F2	Saltwater_F2	50	male	4. BANGOR 3	45.5	1.658011397	1066	1.066	3.027757205	1.311	0.122983114	0.001229831	0.117602692	10.988	1.040918651	NA	NA	NA	NA	NA
S368	Saltwater	saltwater_female	03/05/2018	F2-YC2_14	Hybr	Hybr	F2	Saltwater_F2	50	female	4. BANGOR 3	44.9	1.652246341	1044	1.044	3.018700499	1.255	0.120210728	0.001202107	0.098643726	9.057	0.956984368	NA	NA	NA	NA	NA
S10	Saltwater	saltwater_male	23/04/2018	F2-YC2_5	Hybr	Hybr	F2	Saltwater_F2	50	male	3. BANGOR 1	44.5	1.648360011	1033	1.033	3.014100322	1.646	0.159341723	0.001593417	0.216429831	11.415	1.057475916	NA	NA	NA	NA	NA
S185	Saltwater	saltwater_female	27/04/2018	F2-YC2_41	Hybr	Hybr	F2	Saltwater_F2	50	female	4. BANGOR 3	47.5	1.67669361	1165	1.165	3.066325925	1.302	0.111759657	0.001117597	0.114610984	10.934	1.03877907	NA	NA	NA	NA	NA
S170	Saltwater	saltwater_female	27/04/2018	F2-YC2_41	Hybr	Hybr	F2	Saltwater_F2	50	female	4. BANGOR 3	47.6	1.677606953	1062	1.062	3.026124517	1.279	0.120433145	0.001204331	0.106870544	11.703	1.068297205	NA	NA	NA	NA	NA
S327	Saltwater	saltwater_female	03/05/2018	F2-YC2_86	Hybr	Hybr	F2	Saltwater_F2	50	female	3. BANGOR 1	43.6	1.639486489	913	0.913	2.960470778	0.847	0.092771084	0.000927711	-0.07211659	9.528	0.979001748	NA	NA	NA	NA	NA
S466	Saltwater	saltwater_female	03/05/2018	F2-YC2_5	Hybr	Hybr	F2	Saltwater_F2	50	female	3. BANGOR 1	44.9	1.652246341	1042	1.042	3.017867719	1.365	0.130998081	0.001309981	0.135132651	10.681	1.028611915	NA	NA	NA	NA	NA
S105	Saltwater	saltwater_male	25/04/2018	F2-YC2_86	Hybr	Hybr	F2	Saltwater_F2	50	male	4. BANGOR 3	41.8	1.621176282	841	0.841	2.924795996	1.109	0.131866825	0.001318668	0.044931546	7.116	0.852235939	NA	NA	NA	NA	NA
S57	Saltwater	saltwater_female	24/04/2018	F2-YC2_86	Hybr	Hybr	F2	Saltwater_F2	50	female	3. BANGOR 1	42.1	1.624282096	832	0.832	2.920123326	0.937	0.112620192	0.001126202	-0.028260409	8.404	0.924486044	NA	NA	NA	NA	NA
S332	Saltwater	saltwater_male	03/05/2018	F2-YC2_59	Hybr	Hybr	F2	Saltwater_F2	50	male	3. BANGOR 1	36.5	1.562292864	579	0.579	2.762678564	1.066	0.184110535	0.001841105	0.027757205	8.894	0.949097125	NA	NA	NA	NA	NA
S125	Saltwater	saltwater_male	26/04/2018	F2-YC2_5	Hybr	Hybr	F2	Saltwater_F2	50	male	4. BANGOR 3	45.3	1.656098202	1032	1.032	3.013679697	1.345	0.130329457	0.001303295	0.128722284	8.8	0.944482672	NA	NA	NA	NA	NA
S140	Saltwater	saltwater_male	26/04/2018	F2-YC2_14	Hybr	Hybr	F2	Saltwater_F2	50	male	4. BANGOR 3	40.3	1.605305046	79	0.079	1.897627091	0.894	1.13164557	0.011316456	-0.048662481	NA	NA	NA	NA	NA	NA	NA
S159	Saltwater	saltwater_male	26/04/2018	F2-YC2_59	Hybr	Hybr	F2	Saltwater_F2	50	male	4. BANGOR 3	40.6	1.608526034	728	0.728	2.862131379	0.995	0.136675824	0.001366758	-0.002176919	7.174	0.855761372	NA	NA	NA	NA	NA
S103	Saltwater	saltwater_female	25/04/2018	F2-YC2_14	Hybr	Hybr	F2	Saltwater_F2	50	female	4. BANGOR 3	43.7	1.640481437	880	0.88	2.944482672	1.262	0.143409091	0.001434091	0.101059355	8.192	0.913389944	NA	NA	NA	NA	NA
S34	Saltwater	saltwater_female	24/04/2018	F2-YC2_86	Hybr	Hybr	F2	Saltwater_F2	50	female	3. BANGOR 1	40.7	1.609594409	772	0.772	2.8876173	0.926	0.119948187	0.001199482	-0.033389013	7.833	0.893928127	NA	NA	NA	NA	NA
S90	Saltwater	saltwater_female	25/04/2018	F2-YC2_59	Hybr	Hybr	F2	Saltwater_F2	50	female	3. BANGOR 1	44	1.643452676	894	0.894	2.951337519	1.215	0.13590604	0.00135906	0.084576278	10.123	1.005309237	NA	NA	NA	NA	NA
S85	Saltwater	saltwater_male	25/04/2018	F2-YC2_59	Hybr	Hybr	F2	Saltwater_F2	50	male	3. BANGOR 1	36.6	1.563481085	548	0.548	2.738780558	0.846	0.154379562	0.001543796	-0.072629637	7.733	0.88834801	NA	NA	NA	NA	NA
S180	Saltwater	saltwater_male	27/04/2018	F2-YC2_41	Hybr	Hybr	F2	Saltwater_F2	50	male	4. BANGOR 3	42.8	1.631443769	838	0.838	2.923244019	1.22	0.145584726	0.001455847	0.086359831	9.003	0.95438725	NA	NA	NA	NA	NA
S195	Saltwater	saltwater_male	27/04/2018	F2-YC2_14	Hybr	Hybr	F2	Saltwater_F2	50	male	4. BANGOR 3	41.4	1.617000341	1296	1.296	3.112605002	0.89	0.06867284	0.000686728	-0.050609993	NA	NA	NA	NA	NA	NA	NA
S26	Saltwater	saltwater_male	24/04/2018	F2-YC2_5	Hybr	Hybr	F2	Saltwater_F2	50	male	3. BANGOR 1	41.5	1.618048097	878	0.878	2.943494516	1.156	0.13166287	0.001316629	0.062957834	9.373	0.971878617	NA	NA	NA	NA	NA
S348	Saltwater	saltwater_male	03/05/2018	F2-YC2_32	Hybr	Hybr	F2	Saltwater_F2	50	male	3. BANGOR 1	41.4	1.617000341	765	0.765	2.883661435	1.156	0.151111111	0.001511111	0.062957834	7.781	0.891035415	NA	NA	NA	NA	NA
S199	Saltwater	saltwater_female	27/04/2018	F2-YC2_14	Hybr	Hybr	F2	Saltwater_F2	50	female	4. BANGOR 3	45.1	1.654176542	953	0.953	2.979092901	1.383	0.145120672	0.001451207	0.14082218	8.326	0.920436407	NA	NA	NA	NA	NA
S72	Saltwater	saltwater_female	25/04/2018	F2-YC2_14	Hybr	Hybr	F2	Saltwater_F2	50	female	3. BANGOR 1	41.8	1.621176282	748	0.748	2.873901598	1.004	0.134224599	0.001342246	0.001733713	7.689	0.885869861	NA	NA	NA	NA	NA
S244	Saltwater	saltwater_NA	30/04/2018	F2-YC2_86	Hybr	Hybr	F2	Saltwater_F2	50	NA	3. BANGOR 1	45.9	1.661812686	1084	1.084	3.035029282	1.359	0.125369004	0.00125369	0.133219457	13.753	1.138397443	NA	NA	NA	NA	NA
S257	Saltwater	saltwater_male	02/05/2018	F2-YC2_32	Hybr	Hybr	F2	Saltwater_F2	50	male	4. BANGOR 3	50.5	1.703291378	1553	1.553	3.191171456	2.15	0.138441726	0.001384417	0.33243846	14.521	1.161996525	NA	NA	NA	NA	NA
S275	Saltwater	saltwater_female	02/05/2018	F2-YC2_14	Hybr	Hybr	F2	Saltwater_F2	50	female	4. BANGOR 3	49.2	1.691965103	1340	1.34	3.127104798	1.432	0.106865672	0.001068657	0.155943018	11.976	1.078311787	NA	NA	NA	NA	NA
S261	Saltwater	saltwater_female	02/05/2018	F2-YC2_59	Hybr	Hybr	F2	Saltwater_F2	50	female	4. BANGOR 3	47.8	1.679427897	1202	1.202	3.079904468	1.712	0.142429285	0.001424293	0.23350376	15.492	1.190107488	NA	NA	NA	NA	NA
S203	Saltwater	saltwater_female	30/04/2018	F2-YC2_32	Hybr	Hybr	F2	Saltwater_F2	50	female	3. BANGOR 1	48.1	1.682145076	1226	1.226	3.08849047	1.306	0.106525285	0.001065253	0.115943177	12.614	1.100852827	NA	NA	NA	NA	NA
S264	Saltwater	saltwater_female	02/05/2018	F2-YC2_14	Hybr	Hybr	F2	Saltwater_F2	50	female	4. BANGOR 3	44	1.643452676	937	0.937	2.971739591	1.175	0.125400213	0.001254002	0.070037867	8.224	0.915083102	NA	NA	NA	NA	NA
S269	Saltwater	saltwater_female	02/05/2018	F2-YC2_86	Hybr	Hybr	F2	Saltwater_F2	50	female	4. BANGOR 3	44.9	1.652246341	1111	1.111	3.045714059	1.26	0.113411341	0.001134113	0.100370545	10.009	1.000390689	NA	NA	NA	NA	NA
S214	Saltwater	saltwater_female	30/04/2018	F2-YC2_14	Hybr	Hybr	F2	Saltwater_F2	50	female	3. BANGOR 1	44	1.643452676	955	0.955	2.980003372	0.942	0.098638743	0.000986387	-0.025949097	7.861	0.895477796	NA	NA	NA	NA	NA
S286	Saltwater	saltwater_female	02/05/2018	F2-YC2_5	Hybr	Hybr	F2	Saltwater_F2	50	female	4. BANGOR 3	54.2	1.733999287	1825	1.825	3.261262869	2.019	0.110630137	0.001106301	0.305136319	21.311	1.328603829	NA	NA	NA	NA	NA
S292	Saltwater	saltwater_female	02/05/2018	F2-YC2_41	Hybr	Hybr	F2	Saltwater_F2	50	female	4. BANGOR 3	50.5	1.703291378	1282	1.282	3.107888025	1.396	0.108892356	0.001088924	0.144885418	15.571	1.192316505	NA	NA	NA	NA	NA
S210	Saltwater	saltwater_male	30/04/2018	F2-YC2_32	Hybr	Hybr	F2	Saltwater_F2	50	male	3. BANGOR 1	40.1	1.603144373	707	0.707	2.849419414	1.023	0.144695898	0.001446959	0.009875634	7.401	0.869290404	NA	NA	NA	NA	NA
S222	Saltwater	saltwater_female	30/04/2018	F2-YC2_5	Hybr	Hybr	F2	Saltwater_F2	50	female	3. BANGOR 1	49.5	1.694605199	1457	1.457	3.163459552	2.148	0.147426218	0.001474262	0.332034277	16.513	1.217825981	NA	NA	NA	NA	NA
S250	Saltwater	saltwater_male	30/04/2018	F2-YC2_59	Hybr	Hybr	F2	Saltwater_F2	50	male	3. BANGOR 1	42.8	1.631443769	904	0.904	2.95616843	1.052	0.116371681	0.001163717	0.02201574	10.657	1.027634966	NA	NA	NA	NA	NA
S228	Saltwater	saltwater_male	30/04/2018	F2-YC2_14	Hybr	Hybr	F2	Saltwater_F2	50	male	3. BANGOR 1	41.3	1.615950052	764	0.764	2.883093359	0.986	0.129057592	0.001290576	-0.006123085	6.973	0.843419665	NA	NA	NA	NA	NA
S321	Saltwater	saltwater_male	02/05/2018	F2-YC2_59	Hybr	Hybr	F2	Saltwater_F2	50	male	4. BANGOR 3	42.4	1.627365857	839	0.839	2.923761961	1.562	0.186174017	0.00186174	0.19368103	8.069	0.906819715	NA	NA	NA	NA	NA
S238	Saltwater	saltwater_male	30/04/2018	F2-YC2_86	Hybr	Hybr	F2	Saltwater_F2	50	male	3. BANGOR 1	40.5	1.607455023	793	0.793	2.899273187	1.201	0.151450189	0.001514502	0.079543007	8.569	0.932930143	NA	NA	NA	NA	NA
S241	Saltwater	saltwater_male	30/04/2018	F2-YC2_14	Hybr	Hybr	F2	Saltwater_F2	50	male	3. BANGOR 1	41.9	1.622214023	755	0.755	2.877946952	0.86	0.113907285	0.001139073	-0.065501549	6.882	0.837714668	NA	NA	NA	NA	NA
S317	Saltwater	saltwater_male	02/05/2018	F2-YC2_5	Hybr	Hybr	F2	Saltwater_F2	50	male	4. BANGOR 3	47	1.672097858	1188	1.188	3.074816441	1.316	0.110774411	0.001107744	0.119255889	12.06	1.081347308	NA	NA	NA	NA	NA
S243	Saltwater	saltwater_female	30/04/2018	F2-YC2_86	Hybr	Hybr	F2	Saltwater_F2	50	female	3. BANGOR 1	40.5	1.607455023	643	0.643	2.808210973	0.691	0.107465008	0.00107465	-0.160521953	7.487	0.874307833	NA	NA	NA	NA	NA
S230	Saltwater	saltwater_female	30/04/2018	F2-YC2_59	Hybr	Hybr	F2	Saltwater_F2	50	female	3. BANGOR 1	39	1.591064607	658	0.658	2.818225894	0.987	0.15	0.0015	-0.005682847	7.001	0.845160078	NA	NA	NA	NA	NA
S278	Saltwater	saltwater_male	02/05/2018	F2-YC2_59	Hybr	Hybr	F2	Saltwater_F2	50	male	4. BANGOR 3	41	1.612783857	764	0.764	2.883093359	0.928	0.121465969	0.00121466	-0.032452024	7.304	0.863560765	NA	NA	NA	NA	NA
S277	Saltwater	saltwater_female	02/05/2018	F2-YC2_59	Hybr	Hybr	F2	Saltwater_F2	50	female	4. BANGOR 3	39	1.591064607	658	0.658	2.818225894	0.836	0.127051672	0.001270517	-0.077793723	6.512	0.813714392	NA	NA	NA	NA	NA
S216	Saltwater	saltwater_male	30/04/2018	F2-YC2_14	Hybr	Hybr	F2	Saltwater_F2	50	male	3. BANGOR 1	34.3	1.53529412	450	0.45	2.653212514	0.571	0.126888889	0.001268889	-0.243363892	3.628	0.559667278	NA	NA	NA	NA	NA
S996	Saltwater	saltwater_female	04/05/2018	F2-YC2_10	Mowi	Mowi	Farm	Saltwater_Farm	100	female	4. BANGOR 3	48.4	1.684845362	1361	1.361	3.133858125	NA	NA	NA	NA	NA	NA	NA	NA	NA	NA	NA
S1024	Saltwater	saltwater_NA	04/05/2018	F2-YC2_37	Mowi	Mowi	Farm	Saltwater_Farm	100	NA	4. BANGOR 3	49.2	1.691965103	1443	1.443	3.159266331	NA	NA	NA	NA	NA	NA	NA	NA	NA	NA	NA
S960	Saltwater	saltwater_female	04/05/2018	F2-YC2_10	Mowi	Mowi	Farm	Saltwater_Farm	100	female	4. BANGOR 3	51.2	1.709269961	1673	1.673	3.223495941	NA	NA	NA	NA	NA	NA	NA	NA	NA	NA	NA
S979	Saltwater	saltwater_female	04/05/2018	F2-YC2_37	Mowi	Mowi	Farm	Saltwater_Farm	100	female	4. BANGOR 3	54.5	1.736396502	1885	1.885	3.275311355	NA	NA	NA	NA	NA	NA	NA	NA	NA	NA	NA
S950	Saltwater	saltwater_female	04/05/2018	F2-YC2_28	Mowi	Mowi	Farm	Saltwater_Farm	100	female	4. BANGOR 3	55	1.740362689	1944	1.944	3.288696261	NA	NA	NA	NA	NA	NA	NA	NA	NA	NA	NA
S970	Saltwater	saltwater_female	04/05/2018	F2-YC2_55	Mowi	Mowi	Farm	Saltwater_Farm	100	female	4. BANGOR 3	57	1.755874856	2011	2.011	3.303412071	NA	NA	NA	NA	NA	NA	NA	NA	NA	NA	NA
S994	Saltwater	saltwater_male	04/05/2018	F2-YC2_1	Mowi	Mowi	Farm	Saltwater_Farm	100	male	4. BANGOR 3	56.4	1.751279104	2315	2.315	3.364550995	NA	NA	NA	NA	NA	NA	NA	NA	NA	NA	NA
S947	Saltwater	saltwater_male	04/05/2018	F2-YC2_1	Mowi	Mowi	Farm	Saltwater_Farm	100	male	4. BANGOR 3	61.1	1.78604121	2618	2.618	3.417969642	NA	NA	NA	NA	NA	NA	NA	NA	NA	NA	NA
S965	Saltwater	saltwater_female	04/05/2018	F2-YC2_4	Hybr	Mowi	Farm.BC	Saltwater_Farm.BC	75	female	4. BANGOR 3	46.4	1.666517981	1063	1.063	3.026533265	NA	NA	NA	NA	NA	NA	NA	NA	NA	NA	NA
S959	Saltwater	saltwater_male	04/05/2018	F2-YC2_11	Mowi	Hybr	Farm.BC	Saltwater_Farm.BC	75	male	4. BANGOR 3	45.3	1.656098202	1085	1.085	3.035429738	NA	NA	NA	NA	NA	NA	NA	NA	NA	NA	NA
S964	Saltwater	saltwater_male	04/05/2018	F2-YC2_85	Hybr	Mowi	Farm.BC	Saltwater_Farm.BC	75	male	4. BANGOR 3	48.5	1.685741739	1250	1.25	3.096910013	NA	NA	NA	NA	NA	NA	NA	NA	NA	NA	NA
S992	Saltwater	saltwater_female	04/05/2018	F2-YC2_85	Hybr	Mowi	Farm.BC	Saltwater_Farm.BC	75	female	4. BANGOR 3	49.1	1.691081492	1338	1.338	3.126456113	NA	NA	NA	NA	NA	NA	NA	NA	NA	NA	NA
S1007	Saltwater	saltwater_male	04/05/2018	F2-YC2_4	Hybr	Mowi	Farm.BC	Saltwater_Farm.BC	75	male	4. BANGOR 3	51.2	1.709269961	1437	1.437	3.157456768	NA	NA	NA	NA	NA	NA	NA	NA	NA	NA	NA
S1009	Saltwater	saltwater_male	04/05/2018	F2-YC2_11	Mowi	Hybr	Farm.BC	Saltwater_Farm.BC	75	male	4. BANGOR 3	49.5	1.694605199	1450	1.45	3.161368002	NA	NA	NA	NA	NA	NA	NA	NA	NA	NA	NA
S1030	Saltwater	saltwater_female	04/05/2018	F2-YC2_31	Hybr	Mowi	Farm.BC	Saltwater_Farm.BC	75	female	4. BANGOR 3	51	1.707570176	1488	1.488	3.172602931	NA	NA	NA	NA	NA	NA	NA	NA	NA	NA	NA
S1008	Saltwater	saltwater_female	04/05/2018	F2-YC2_31	Hybr	Mowi	Farm.BC	Saltwater_Farm.BC	75	female	4. BANGOR 3	52	1.716003344	1499	1.499	3.175801633	NA	NA	NA	NA	NA	NA	NA	NA	NA	NA	NA
S1028	Saltwater	saltwater_male	04/05/2018	F2-YC2_4	Hybr	Mowi	Farm.BC	Saltwater_Farm.BC	75	male	4. BANGOR 3	51.5	1.711807229	1523	1.523	3.182699903	NA	NA	NA	NA	NA	NA	NA	NA	NA	NA	NA
S1026	Saltwater	saltwater_male	04/05/2018	F2-YC2_56	Mowi	Hybr	Farm.BC	Saltwater_Farm.BC	75	male	4. BANGOR 3	53	1.72427587	1546	1.546	3.18920949	NA	NA	NA	NA	NA	NA	NA	NA	NA	NA	NA
S993	Saltwater	saltwater_male	04/05/2018	F2-YC2_11	Mowi	Hybr	Farm.BC	Saltwater_Farm.BC	75	male	4. BANGOR 3	50.2	1.700703717	1622	1.622	3.21005085	NA	NA	NA	NA	NA	NA	NA	NA	NA	NA	NA
S989	Saltwater	saltwater_male	04/05/2018	F2-YC2_56	Mowi	Hybr	Farm.BC	Saltwater_Farm.BC	75	male	4. BANGOR 3	51	1.707570176	1667	1.667	3.2219356	NA	NA	NA	NA	NA	NA	NA	NA	NA	NA	NA
S945	Saltwater	saltwater_female	04/05/2018	F2-YC2_31	Hybr	Mowi	Farm.BC	Saltwater_Farm.BC	75	female	4. BANGOR 3	53.2	1.725911632	1691	1.691	3.228143608	NA	NA	NA	NA	NA	NA	NA	NA	NA	NA	NA
F99	Freshwater	freshwater_male	27/04/2017	F2-YC2_16	Figgjo	Mowi	Hybrid.FM	Freshwater_Hybrid.FM	50	male	7. BANGOR 4	10.8	1.033423755	16	0.016	1.204119983	0.026	0.1625	0.001625	-1.585026652	0.236	-0.627087997	3.58	0.553883027	2.88	0.459392488	1.243055556
F49	Freshwater	freshwater_male	26/04/2017	F2-YC2_61	Figgjo	Mowi	Hybrid.FM	Freshwater_Hybrid.FM	50	male	7. BANGOR 4	17.3	1.238046103	60	0.06	1.77815125	0.093	0.155	0.00155	-1.031517051	0.534	-0.272458743	4.81	0.682145076	4.71	0.673020907	1.021231423
F59	Freshwater	freshwater_male	26/04/2017	F2-YC2_43	Figgjo	Mowi	Hybrid.FM	Freshwater_Hybrid.FM	50	male	7. BANGOR 4	16.4	1.214843848	50	0.05	1.698970004	0.075	0.15	0.0015	-1.124938737	0.431	-0.36552273	5.08	0.705863712	4.72	0.673941999	1.076271186
F77	Freshwater	freshwater_male	26/04/2017	F2-YC2_43	Figgjo	Mowi	Hybrid.FM	Freshwater_Hybrid.FM	50	male	7. BANGOR 4	17.8	1.250420002	65	0.065	1.812913357	0.061	0.093846154	0.000938462	-1.214670165	0.513	-0.289882635	6.05	0.781755375	5.01	0.699837726	1.20758483
F194	Freshwater	freshwater_male	28/04/2017	F2-YC2_43	Figgjo	Mowi	Hybrid.FM	Freshwater_Hybrid.FM	50	male	5. BANGOR 2	19.5	1.290034611	93	0.093	1.968482949	0.119	0.127956989	0.00127957	-0.924453039	0.937	-0.028260409	5.43	0.73479983	5.02	0.700703717	1.081673307
F147	Freshwater	freshwater_male	28/04/2017	F2-YC2_43	Figgjo	Mowi	Hybrid.FM	Freshwater_Hybrid.FM	50	male	5. BANGOR 2	17.4	1.240549248	60	0.06	1.77815125	0.118	0.196666667	0.001966667	-0.928117993	0.648	-0.188424994	5.13	0.710117365	5.1	0.707570176	1.005882353
F85	Freshwater	freshwater_male	27/04/2017	F2-YC2_16	Figgjo	Mowi	Hybrid.FM	Freshwater_Hybrid.FM	50	male	7. BANGOR 4	18	1.255272505	71	0.071	1.851258349	0.124	0.174647887	0.001746479	-0.906578315	0.651	-0.186419011	5.63	0.750508395	5.22	0.717670503	1.078544061
F48	Freshwater	freshwater_male	26/04/2017	F2-YC2_16	Figgjo	Mowi	Hybrid.FM	Freshwater_Hybrid.FM	50	male	7. BANGOR 4	19.1	1.281033367	190	0.19	2.278753601	0.126	0.066315789	0.000663158	-0.899629455	NA	NA	6.15	0.788875116	5.31	0.725094521	1.15819209
F116	Freshwater	freshwater_female	27/04/2017	F2-YC2_16	Figgjo	Mowi	Hybrid.FM	Freshwater_Hybrid.FM	50	female	5. BANGOR 2	19.4	1.28780173	92	0.092	1.963787827	0.161	0.175	0.00175	-0.793174124	0.873	-0.058985756	6.09	0.784617293	5.42	0.733999287	1.123616236
F13	Freshwater	freshwater_male	24/04/2017	F2-YC2_43	Figgjo	Mowi	Hybrid.FM	Freshwater_Hybrid.FM	50	male	7. BANGOR 4	20.7	1.315970345	110	0.11	2.041392685	0.1	0.090909091	0.000909091	-1	1.1	0.041392685	6.18	0.790988475	5.43	0.73479983	1.138121547
F83	Freshwater	freshwater_male	27/04/2017	F2-YC2_61	Figgjo	Mowi	Hybrid.FM	Freshwater_Hybrid.FM	50	male	7. BANGOR 4	22.6	1.354108439	135	0.135	2.130333768	0.216	0.16	0.0016	-0.665546249	1.321	0.120902818	6.73	0.828015064	5.71	0.756636108	1.178633975
F92	Freshwater	freshwater_male	27/04/2017	F2-YC2_61	Figgjo	Mowi	Hybrid.FM	Freshwater_Hybrid.FM	50	male	7. BANGOR 4	19.5	1.290034611	88	0.088	1.944482672	0.152	0.172727273	0.001727273	-0.818156412	0.583	-0.234331445	6.2	0.792391689	5.72	0.757396029	1.083916084
F107	Freshwater	freshwater_male	27/04/2017	F2-YC2_61	Figgjo	Mowi	Hybrid.FM	Freshwater_Hybrid.FM	50	male	5. BANGOR 2	20.3	1.307496038	97	0.097	1.986771734	0.153	0.157731959	0.00157732	-0.815308569	0.865	-0.062983893	5.74	0.758911892	5.87	0.768638101	0.977853492
F155	Freshwater	freshwater_male	28/04/2017	F2-YC2_16	Figgjo	Mowi	Hybrid.FM	Freshwater_Hybrid.FM	50	male	5. BANGOR 2	20.4	1.309630167	107	0.107	2.029383778	0.16	0.14953271	0.001495327	-0.795880017	1.164	0.06595298	7.01	0.845718018	5.88	0.769377326	1.192176871
F156	Freshwater	freshwater_male	28/04/2017	F2-YC2_61	Figgjo	Mowi	Hybrid.FM	Freshwater_Hybrid.FM	50	male	5. BANGOR 2	19.5	1.290034611	87	0.087	1.939519253	0.163	0.187356322	0.001873563	-0.787812396	0.746	-0.127261173	5.86	0.767897616	6	0.77815125	0.976666667
F627	Freshwater	freshwater_male	05/05/2017	F2-YC2_61	Figgjo	Mowi	Hybrid.FM	Freshwater_Hybrid.FM	50	male	5. BANGOR 2	16.3	1.212187604	44	0.044	1.643452676	NA	NA	NA	NA	NA	NA	NA	NA	NA	NA	NA
F619	Freshwater	freshwater_female	05/05/2017	F2-YC2_61	Figgjo	Mowi	Hybrid.FM	Freshwater_Hybrid.FM	50	female	5. BANGOR 2	17	1.230448921	59	0.059	1.770852012	NA	NA	NA	NA	NA	NA	NA	NA	NA	NA	NA
F1120	Freshwater	freshwater_male	05/05/2017	F2-YC2_16	Figgjo	Mowi	Hybrid.FM	Freshwater_Hybrid.FM	50	male	7. BANGOR 4	17.3	1.238046103	64.2	0.0642	1.807535028	NA	NA	NA	NA	NA	NA	NA	NA	NA	NA	NA
F655	Freshwater	freshwater_male	05/05/2017	F2-YC2_16	Figgjo	Mowi	Hybrid.FM	Freshwater_Hybrid.FM	50	male	5. BANGOR 2	18	1.255272505	69	0.069	1.838849091	NA	NA	NA	NA	NA	NA	NA	NA	NA	NA	NA
F741	Freshwater	freshwater_male	05/05/2017	F2-YC2_16	Figgjo	Mowi	Hybrid.FM	Freshwater_Hybrid.FM	50	male	5. BANGOR 2	18	1.255272505	68	0.068	1.832508913	NA	NA	NA	NA	NA	NA	NA	NA	NA	NA	NA
F839	Freshwater	freshwater_female	05/05/2017	F2-YC2_43	Figgjo	Mowi	Hybrid.FM	Freshwater_Hybrid.FM	50	female	5. BANGOR 2	18	1.255272505	76	0.076	1.880813592	NA	NA	NA	NA	NA	NA	NA	NA	NA	NA	NA
F929	Freshwater	freshwater_male	05/05/2017	F2-YC2_43	Figgjo	Mowi	Hybrid.FM	Freshwater_Hybrid.FM	50	male	5. BANGOR 2	18	1.255272505	73	0.073	1.86332286	NA	NA	NA	NA	NA	NA	NA	NA	NA	NA	NA
F1007	Freshwater	freshwater_male	05/05/2017	F2-YC2_16	Figgjo	Mowi	Hybrid.FM	Freshwater_Hybrid.FM	50	male	7. BANGOR 4	18.2	1.260071388	73	0.073	1.86332286	NA	NA	NA	NA	NA	NA	NA	NA	NA	NA	NA
F1226	Freshwater	freshwater_male	05/05/2017	F2-YC2_43	Figgjo	Mowi	Hybrid.FM	Freshwater_Hybrid.FM	50	male	7. BANGOR 4	18.5	1.267171728	74.7	0.0747	1.873320602	NA	NA	NA	NA	NA	NA	NA	NA	NA	NA	NA
F617	Freshwater	freshwater_male	05/05/2017	F2-YC2_16	Figgjo	Mowi	Hybrid.FM	Freshwater_Hybrid.FM	50	male	5. BANGOR 2	18.6	1.269512944	69	0.069	1.838849091	NA	NA	NA	NA	NA	NA	NA	NA	NA	NA	NA
F1119	Freshwater	freshwater_male	05/05/2017	F2-YC2_16	Figgjo	Mowi	Hybrid.FM	Freshwater_Hybrid.FM	50	male	7. BANGOR 4	18.6	1.269512944	79.3	0.0793	1.899273187	NA	NA	NA	NA	NA	NA	NA	NA	NA	NA	NA
F1040	Freshwater	freshwater_male	05/05/2017	F2-YC2_61	Figgjo	Mowi	Hybrid.FM	Freshwater_Hybrid.FM	50	male	7. BANGOR 4	18.7	1.271841607	NA	NA	NA	NA	NA	NA	NA	NA	NA	NA	NA	NA	NA	NA	scales not working
F812	Freshwater	freshwater_male	05/05/2017	F2-YC2_16	Figgjo	Mowi	Hybrid.FM	Freshwater_Hybrid.FM	50	male	5. BANGOR 2	19	1.278753601	82	0.082	1.913813852	NA	NA	NA	NA	NA	NA	NA	NA	NA	NA	NA
F669	Freshwater	freshwater_female	05/05/2017	F2-YC2_16	Figgjo	Mowi	Hybrid.FM	Freshwater_Hybrid.FM	50	female	5. BANGOR 2	19.2	1.283301229	90	0.09	1.954242509	NA	NA	NA	NA	NA	NA	NA	NA	NA	NA	NA
F695	Freshwater	freshwater_male	05/05/2017	F2-YC2_16	Figgjo	Mowi	Hybrid.FM	Freshwater_Hybrid.FM	50	male	5. BANGOR 2	19.2	1.283301229	87	0.087	1.939519253	NA	NA	NA	NA	NA	NA	NA	NA	NA	NA	NA
F959	Freshwater	freshwater_male	05/05/2017	F2-YC2_43	Figgjo	Mowi	Hybrid.FM	Freshwater_Hybrid.FM	50	male	7. BANGOR 4	19.2	1.283301229	90	0.09	1.954242509	NA	NA	NA	NA	NA	NA	NA	NA	NA	NA	NA
F1065	Freshwater	freshwater_NA	05/05/2017	F2-YC2_61	Figgjo	Mowi	Hybrid.FM	Freshwater_Hybrid.FM	50	NA	7. BANGOR 4	19.2	1.283301229	86.3	0.0863	1.936010796	NA	NA	NA	NA	NA	NA	NA	NA	NA	NA	NA
F1184	Freshwater	freshwater_male	05/05/2017	F2-YC2_61	Figgjo	Mowi	Hybrid.FM	Freshwater_Hybrid.FM	50	male	7. BANGOR 4	19.3	1.285557309	83.8	0.0838	1.923244019	NA	NA	NA	NA	NA	NA	NA	NA	NA	NA	NA
F852	Freshwater	freshwater_male	05/05/2017	F2-YC2_43	Figgjo	Mowi	Hybrid.FM	Freshwater_Hybrid.FM	50	male	5. BANGOR 2	19.4	1.28780173	86	0.086	1.934498451	NA	NA	NA	NA	NA	NA	NA	NA	NA	NA	NA
F616	Freshwater	freshwater_male	05/05/2017	F2-YC2_61	Figgjo	Mowi	Hybrid.FM	Freshwater_Hybrid.FM	50	male	5. BANGOR 2	19.5	1.290034611	83	0.083	1.919078092	NA	NA	NA	NA	NA	NA	NA	NA	NA	NA	NA
F848	Freshwater	freshwater_NA	05/05/2017	F2-YC2_61	Figgjo	Mowi	Hybrid.FM	Freshwater_Hybrid.FM	50	NA	5. BANGOR 2	19.5	1.290034611	93	0.093	1.968482949	NA	NA	NA	NA	NA	NA	NA	NA	NA	NA	NA
F903	Freshwater	freshwater_male	05/05/2017	F2-YC2_61	Figgjo	Mowi	Hybrid.FM	Freshwater_Hybrid.FM	50	male	5. BANGOR 2	19.5	1.290034611	88	0.088	1.944482672	NA	NA	NA	NA	NA	NA	NA	NA	NA	NA	NA
F909	Freshwater	freshwater_male	05/05/2017	F2-YC2_16	Figgjo	Mowi	Hybrid.FM	Freshwater_Hybrid.FM	50	male	5. BANGOR 2	19.6	1.292256071	91	0.091	1.959041392	NA	NA	NA	NA	NA	NA	NA	NA	NA	NA	NA
F1124	Freshwater	freshwater_female	05/05/2017	F2-YC2_43	Figgjo	Mowi	Hybrid.FM	Freshwater_Hybrid.FM	50	female	7. BANGOR 4	19.6	1.292256071	97.6	0.0976	1.989449818	NA	NA	NA	NA	NA	NA	NA	NA	NA	NA	NA
F748	Freshwater	freshwater_female	05/05/2017	F2-YC2_61	Figgjo	Mowi	Hybrid.FM	Freshwater_Hybrid.FM	50	female	5. BANGOR 2	20.3	1.307496038	93	0.093	1.968482949	NA	NA	NA	NA	NA	NA	NA	NA	NA	NA	NA
F715	Freshwater	freshwater_female	05/05/2017	F2-YC2_16	Figgjo	Mowi	Hybrid.FM	Freshwater_Hybrid.FM	50	female	5. BANGOR 2	20.4	1.309630167	98	0.098	1.991226076	NA	NA	NA	NA	NA	NA	NA	NA	NA	NA	NA
F779	Freshwater	freshwater_female	05/05/2017	F2-YC2_61	Figgjo	Mowi	Hybrid.FM	Freshwater_Hybrid.FM	50	female	5. BANGOR 2	20.4	1.309630167	98	0.098	1.991226076	NA	NA	NA	NA	NA	NA	NA	NA	NA	NA	NA
F995	Freshwater	freshwater_male	05/05/2017	F2-YC2_61	Figgjo	Mowi	Hybrid.FM	Freshwater_Hybrid.FM	50	male	7. BANGOR 4	20.4	1.309630167	102	0.102	2.008600172	NA	NA	NA	NA	NA	NA	NA	NA	NA	NA	NA
F718	Freshwater	freshwater_female	05/05/2017	F2-YC2_61	Figgjo	Mowi	Hybrid.FM	Freshwater_Hybrid.FM	50	female	5. BANGOR 2	20.5	1.311753861	102	0.102	2.008600172	NA	NA	NA	NA	NA	NA	NA	NA	NA	NA	NA
F1270	Freshwater	freshwater_NA	05/05/2017	F2-YC2_61	Figgjo	Mowi	Hybrid.FM	Freshwater_Hybrid.FM	50	NA	7. BANGOR 4	20.5	1.311753861	102.2	0.1022	2.009450896	NA	NA	NA	NA	NA	NA	NA	NA	NA	NA	NA
F851	Freshwater	freshwater_male	05/05/2017	F2-YC2_61	Figgjo	Mowi	Hybrid.FM	Freshwater_Hybrid.FM	50	male	5. BANGOR 2	20.6	1.31386722	100	0.1	2	NA	NA	NA	NA	NA	NA	NA	NA	NA	NA	NA
F1023	Freshwater	freshwater_male	05/05/2017	F2-YC2_16	Figgjo	Mowi	Hybrid.FM	Freshwater_Hybrid.FM	50	male	7. BANGOR 4	20.6	1.31386722	NA	NA	NA	NA	NA	NA	NA	NA	NA	NA	NA	NA	NA	NA	scales not working
F814	Freshwater	freshwater_male	05/05/2017	F2-YC2_61	Figgjo	Mowi	Hybrid.FM	Freshwater_Hybrid.FM	50	male	5. BANGOR 2	21	1.322219295	104	0.104	2.017033339	NA	NA	NA	NA	NA	NA	NA	NA	NA	NA	NA
F1195	Freshwater	freshwater_female	05/05/2017	F2-YC2_43	Figgjo	Mowi	Hybrid.FM	Freshwater_Hybrid.FM	50	female	7. BANGOR 4	21	1.322219295	117	0.117	2.068185862	NA	NA	NA	NA	NA	NA	NA	NA	NA	NA	NA
F1008	Freshwater	freshwater_NA	05/05/2017	F2-YC2_61	Figgjo	Mowi	Hybrid.FM	Freshwater_Hybrid.FM	50	NA	7. BANGOR 4	21.5	1.33243846	115	0.115	2.06069784	NA	NA	NA	NA	NA	NA	NA	NA	NA	NA	NA
F1098	Freshwater	freshwater_male	05/05/2017	F2-YC2_61	Figgjo	Mowi	Hybrid.FM	Freshwater_Hybrid.FM	50	male	7. BANGOR 4	21.5	1.33243846	109.7	0.1097	2.040206628	NA	NA	NA	NA	NA	NA	NA	NA	NA	NA	NA
F1196	Freshwater	freshwater_female	05/05/2017	F2-YC2_61	Figgjo	Mowi	Hybrid.FM	Freshwater_Hybrid.FM	50	female	7. BANGOR 4	21.5	1.33243846	120.5	0.1205	2.080987047	NA	NA	NA	NA	NA	NA	NA	NA	NA	NA	NA
F668	Freshwater	freshwater_female	05/05/2017	F2-YC2_16	Figgjo	Mowi	Hybrid.FM	Freshwater_Hybrid.FM	50	female	5. BANGOR 2	21.6	1.334453751	133	0.133	2.123851641	NA	NA	NA	NA	NA	NA	NA	NA	NA	NA	NA
F771	Freshwater	freshwater_female	05/05/2017	F2-YC2_43	Figgjo	Mowi	Hybrid.FM	Freshwater_Hybrid.FM	50	female	5. BANGOR 2	22.4	1.350248018	117	0.117	2.068185862	NA	NA	NA	NA	NA	NA	NA	NA	NA	NA	NA
F658	Freshwater	freshwater_male	05/05/2017	F2-YC2_16	Figgjo	Mowi	Hybrid.FM	Freshwater_Hybrid.FM	50	male	5. BANGOR 2	22.5	1.352182518	130	0.13	2.113943352	NA	NA	NA	NA	NA	NA	NA	NA	NA	NA	NA
F765	Freshwater	freshwater_female	05/05/2017	F2-YC2_61	Figgjo	Mowi	Hybrid.FM	Freshwater_Hybrid.FM	50	female	5. BANGOR 2	23	1.361727836	95	0.095	1.977723605	NA	NA	NA	NA	NA	NA	NA	NA	NA	NA	NA
F761	Freshwater	freshwater_female	05/05/2017	F2-YC2_43	Figgjo	Mowi	Hybrid.FM	Freshwater_Hybrid.FM	50	female	5. BANGOR 2	25.4	1.404833717	125	0.125	2.096910013	NA	NA	NA	NA	NA	NA	NA	NA	NA	NA	NA
F626	Freshwater	freshwater_male	05/05/2017	F2-YC2_43	Figgjo	Mowi	Hybrid.FM	Freshwater_Hybrid.FM	50	male	5. BANGOR 2	29.4	1.46834733	254	0.254	2.404833717	NA	NA	NA	NA	NA	NA	NA	NA	NA	NA	NA
F582	Freshwater	freshwater_female	05/05/2017	F2-YC2_16	Figgjo	Mowi	Hybrid.FM	Freshwater_Hybrid.FM	50	female	5. BANGOR 2	25.4	1.404833717	178	0.178	2.250420002	0.28	0.157303371	0.001573034	-0.552841969	1.389	0.142702246	NA	NA	NA	NA	NA
F249	Freshwater	freshwater_female	02/05/2017	F2-YC2_16	Figgjo	Mowi	Hybrid.FM	Freshwater_Hybrid.FM	50	female	5. BANGOR 2	22.2	1.346352974	146	0.146	2.164352856	0.263	0.180136986	0.00180137	-0.580044252	1.182	0.072617477	NA	NA	NA	NA	NA
F413	Freshwater	freshwater_female	04/05/2017	F2-YC2_61	Figgjo	Mowi	Hybrid.FM	Freshwater_Hybrid.FM	50	female	7. BANGOR 4	20	1.301029996	93	0.093	1.968482949	0.229	0.246236559	0.002462366	-0.640164518	0.723	-0.140861703	NA	NA	NA	NA	NA
F324	Freshwater	freshwater_male	03/05/2017	F2-YC2_61	Figgjo	Mowi	Hybrid.FM	Freshwater_Hybrid.FM	50	male	7. BANGOR 4	21.1	1.324282455	115	0.115	2.06069784	0.208	0.180869565	0.001808696	-0.681936665	0.908	-0.041914151	NA	NA	NA	NA	NA
F546	Freshwater	freshwater_female	04/05/2017	F2-YC2_61	Figgjo	Mowi	Hybrid.FM	Freshwater_Hybrid.FM	50	female	5. BANGOR 2	17.4	1.240549248	84	0.084	1.924279286	0.197	0.23452381	0.002345238	-0.705533774	0.604	-0.218963061	NA	NA	NA	NA	NA
F489	Freshwater	freshwater_female	04/05/2017	F2-YC2_61	Figgjo	Mowi	Hybrid.FM	Freshwater_Hybrid.FM	50	female	7. BANGOR 4	20.1	1.303196057	96	0.096	1.982271233	0.193	0.201041667	0.002010417	-0.714442691	0.829	-0.081445469	NA	NA	NA	NA	NA
F517	Freshwater	freshwater_male	04/05/2017	F2-YC2_61	Figgjo	Mowi	Hybrid.FM	Freshwater_Hybrid.FM	50	male	5. BANGOR 2	21	1.322219295	108	0.108	2.033423755	0.19	0.175925926	0.001759259	-0.721246399	0.877	-0.057000407	NA	NA	NA	NA	NA
F319	Freshwater	freshwater_female	03/05/2017	F2-YC2_16	Figgjo	Mowi	Hybrid.FM	Freshwater_Hybrid.FM	50	female	7. BANGOR 4	20.5	1.311753861	109	0.109	2.037426498	0.186	0.170642202	0.001706422	-0.730487056	0.955	-0.019996628	NA	NA	NA	NA	NA
F323	Freshwater	freshwater_male	03/05/2017	F2-YC2_61	Figgjo	Mowi	Hybrid.FM	Freshwater_Hybrid.FM	50	male	7. BANGOR 4	20.4	1.309630167	100	0.1	2	0.184	0.184	0.00184	-0.735182177	0.866	-0.062482108	NA	NA	NA	NA	NA
F287	Freshwater	freshwater_female	03/05/2017	F2-YC2_16	Figgjo	Mowi	Hybrid.FM	Freshwater_Hybrid.FM	50	female	5. BANGOR 2	21.3	1.328379603	115	0.115	2.06069784	0.183	0.159130435	0.001591304	-0.73754891	0.786	-0.104577454	NA	NA	NA	NA	NA
F238	Freshwater	freshwater_male	02/05/2017	F2-YC2_61	Figgjo	Mowi	Hybrid.FM	Freshwater_Hybrid.FM	50	male	5. BANGOR 2	18.5	1.267171728	73	0.073	1.86332286	0.18	0.246575342	0.002465753	-0.744727495	0.585	-0.232844134	NA	NA	NA	NA	NA
F296	Freshwater	freshwater_male	03/05/2017	F2-YC2_61	Figgjo	Mowi	Hybrid.FM	Freshwater_Hybrid.FM	50	male	5. BANGOR 2	21.5	1.33243846	105	0.105	2.021189299	0.179	0.17047619	0.001704762	-0.747146969	0.804	-0.094743951	NA	NA	NA	NA	NA
F452	Freshwater	freshwater_female	04/05/2017	F2-YC2_16	Figgjo	Mowi	Hybrid.FM	Freshwater_Hybrid.FM	50	female	7. BANGOR 4	20.6	1.31386722	106	0.106	2.025305865	0.175	0.16509434	0.001650943	-0.756961951	0.903	-0.04431225	NA	NA	NA	NA	NA
F314	Freshwater	freshwater_male	03/05/2017	F2-YC2_43	Figgjo	Mowi	Hybrid.FM	Freshwater_Hybrid.FM	50	male	7. BANGOR 4	21.5	1.33243846	123	0.123	2.089905111	0.17	0.138211382	0.001382114	-0.769551079	0.991	-0.003926346	NA	NA	NA	NA	NA
F410	Freshwater	freshwater_female	04/05/2017	F2-YC2_61	Figgjo	Mowi	Hybrid.FM	Freshwater_Hybrid.FM	50	female	7. BANGOR 4	20.6	1.31386722	101	0.101	2.004321374	0.166	0.164356436	0.001643564	-0.779891912	0.807	-0.093126465	NA	NA	NA	NA	NA
F291	Freshwater	freshwater_female	03/05/2017	F2-YC2_61	Figgjo	Mowi	Hybrid.FM	Freshwater_Hybrid.FM	50	female	5. BANGOR 2	20.5	1.311753861	94	0.094	1.973127854	0.162	0.172340426	0.001723404	-0.790484985	0.649	-0.187755303	NA	NA	NA	NA	NA
F126	Freshwater	freshwater_male	27/04/2017	F2-YC2_16	Figgjo	Mowi	Hybrid.FM	Freshwater_Hybrid.FM	50	male	5. BANGOR 2	19.4	1.28780173	94	0.094	1.973127854	0.162	0.172340426	0.001723404	-0.790484985	0.724	-0.140261434	NA	NA	NA	NA	NA
F383	Freshwater	freshwater_male	03/05/2017	F2-YC2_43	Figgjo	Mowi	Hybrid.FM	Freshwater_Hybrid.FM	50	male	7. BANGOR 4	20.2	1.305351369	103	0.103	2.012837225	0.161	0.15631068	0.001563107	-0.793174124	0.875	-0.057991947	NA	NA	NA	NA	NA
F283	Freshwater	freshwater_female	03/05/2017	F2-YC2_16	Figgjo	Mowi	Hybrid.FM	Freshwater_Hybrid.FM	50	female	5. BANGOR 2	19.3	1.285557309	96	0.096	1.982271233	0.158	0.164583333	0.001645833	-0.801342913	0.929	-0.031984286	NA	NA	NA	NA	NA
F230	Freshwater	freshwater_female	02/05/2017	F2-YC2_43	Figgjo	Mowi	Hybrid.FM	Freshwater_Hybrid.FM	50	female	5. BANGOR 2	19.6	1.292256071	90	0.09	1.954242509	0.157	0.174444444	0.001744444	-0.804100348	0.695	-0.158015195	NA	NA	NA	NA	NA
F445	Freshwater	freshwater_female	04/05/2017	F2-YC2_61	Figgjo	Mowi	Hybrid.FM	Freshwater_Hybrid.FM	50	female	7. BANGOR 4	20.4	1.309630167	102	0.102	2.008600172	0.154	0.150980392	0.001509804	-0.812479279	0.788	-0.103473783	NA	NA	NA	NA	NA
F377	Freshwater	freshwater_male	03/05/2017	F2-YC2_61	Figgjo	Mowi	Hybrid.FM	Freshwater_Hybrid.FM	50	male	7. BANGOR 4	18.7	1.271841607	76	0.076	1.880813592	0.151	0.198684211	0.001986842	-0.821023053	0.631	-0.199970641	NA	NA	NA	NA	NA
F252	Freshwater	freshwater_male	02/05/2017	F2-YC2_43	Figgjo	Mowi	Hybrid.FM	Freshwater_Hybrid.FM	50	male	5. BANGOR 2	20.6	1.31386722	112	0.112	2.049218023	0.149	0.133035714	0.001330357	-0.826813732	0.928	-0.032452024	NA	NA	NA	NA	NA
F306	Freshwater	freshwater_male	03/05/2017	F2-YC2_61	Figgjo	Mowi	Hybrid.FM	Freshwater_Hybrid.FM	50	male	7. BANGOR 4	21.2	1.326335861	124	0.124	2.093421685	0.148	0.119354839	0.001193548	-0.829738285	0.898	-0.046723663	NA	NA	NA	NA	NA
F358	Freshwater	freshwater_female	03/05/2017	F2-YC2_43	Figgjo	Mowi	Hybrid.FM	Freshwater_Hybrid.FM	50	female	7. BANGOR 4	19.6	1.292256071	94	0.094	1.973127854	0.144	0.153191489	0.001531915	-0.841637508	0.796	-0.099086932	NA	NA	NA	NA	NA
F428	Freshwater	freshwater_female	04/05/2017	F2-YC2_61	Figgjo	Mowi	Hybrid.FM	Freshwater_Hybrid.FM	50	female	7. BANGOR 4	19.7	1.294466226	89	0.089	1.949390007	0.142	0.159550562	0.001595506	-0.847711656	0.764	-0.116906641	NA	NA	NA	NA	NA
F221	Freshwater	freshwater_male	02/05/2017	F2-YC2_16	Figgjo	Mowi	Hybrid.FM	Freshwater_Hybrid.FM	50	male	5. BANGOR 2	18.4	1.264817823	77	0.077	1.886490725	0.135	0.175324675	0.001753247	-0.869666232	0.599	-0.222573178	NA	NA	NA	NA	NA
F360	Freshwater	freshwater_male	03/05/2017	F2-YC2_16	Figgjo	Mowi	Hybrid.FM	Freshwater_Hybrid.FM	50	male	7. BANGOR 4	18.4	1.264817823	79	0.079	1.897627091	0.135	0.170886076	0.001708861	-0.869666232	0.69	-0.161150909	NA	NA	NA	NA	NA
F262	Freshwater	freshwater_female	03/05/2017	F2-YC2_43	Figgjo	Mowi	Hybrid.FM	Freshwater_Hybrid.FM	50	female	5. BANGOR 2	19.7	1.294466226	87	0.087	1.939519253	0.134	0.154022989	0.00154023	-0.872895202	0.616	-0.210419288	NA	NA	NA	NA	NA	fat left on the gut samples
F385	Freshwater	freshwater_male	03/05/2017	F2-YC2_43	Figgjo	Mowi	Hybrid.FM	Freshwater_Hybrid.FM	50	male	7. BANGOR 4	19.3	1.285557309	93	0.093	1.968482949	0.133	0.143010753	0.001430108	-0.876148359	0.495	-0.305394801	NA	NA	NA	NA	NA
F264	Freshwater	freshwater_male	03/05/2017	F2-YC2_43	Figgjo	Mowi	Hybrid.FM	Freshwater_Hybrid.FM	50	male	5. BANGOR 2	20.3	1.307496038	100	0.1	2	0.13	0.13	0.0013	-0.886056648	0.717	-0.144480844	NA	NA	NA	NA	NA
F456	Freshwater	freshwater_male	04/05/2017	F2-YC2_43	Figgjo	Mowi	Hybrid.FM	Freshwater_Hybrid.FM	50	male	7. BANGOR 4	18.1	1.257678575	66	0.066	1.819543936	0.127	0.192424242	0.001924242	-0.896196279	0.668	-0.175223538	NA	NA	NA	NA	NA
F406	Freshwater	freshwater_male	04/05/2017	F2-YC2_16	Figgjo	Mowi	Hybrid.FM	Freshwater_Hybrid.FM	50	male	7. BANGOR 4	18.2	1.260071388	76	0.076	1.880813592	0.124	0.163157895	0.001631579	-0.906578315	0.713	-0.14691047	NA	NA	NA	NA	NA
S61	Saltwater	saltwater_male	24/04/2018	F2-YC2_43	Figgjo	Mowi	Hybrid.FM	Saltwater_Hybrid.FM	50	male	3. BANGOR 1	40.5	1.607455023	791	0.791	2.898176483	1.219	0.154108723	0.001541087	0.086003706	8.934	0.951045948	9	0.954242509	12.2	1.086359831	0.737704918
F370	Freshwater	freshwater_female	03/05/2017	F2-YC2_43	Figgjo	Mowi	Hybrid.FM	Freshwater_Hybrid.FM	50	female	7. BANGOR 4	18.7	1.271841607	79	0.079	1.897627091	0.121	0.153164557	0.001531646	-0.91721463	0.702	-0.153662888	NA	NA	NA	NA	NA
F15	Freshwater	freshwater_female	24/04/2017	F2-YC2_16	Figgjo	Mowi	Hybrid.FM	Freshwater_Hybrid.FM	50	female	7. BANGOR 4	18.5	1.267171728	80	0.08	1.903089987	0.12	0.15	0.0015	-0.920818754	0.77	-0.113509275	NA	NA	NA	NA	NA
F388	Freshwater	freshwater_male	03/05/2017	F2-YC2_16	Figgjo	Mowi	Hybrid.FM	Freshwater_Hybrid.FM	50	male	7. BANGOR 4	19.5	1.290034611	88	0.088	1.944482672	0.118	0.134090909	0.001340909	-0.928117993	0.74	-0.13076828	NA	NA	NA	NA	NA
F290	Freshwater	freshwater_female	03/05/2017	F2-YC2_43	Figgjo	Mowi	Hybrid.FM	Freshwater_Hybrid.FM	50	female	5. BANGOR 2	19	1.278753601	82	0.082	1.913813852	0.115	0.140243902	0.001402439	-0.93930216	0.522	-0.282329497	NA	NA	NA	NA	NA
F394	Freshwater	freshwater_female	03/05/2017	F2-YC2_16	Figgjo	Mowi	Hybrid.FM	Freshwater_Hybrid.FM	50	female	7. BANGOR 4	18.5	1.267171728	82	0.082	1.913813852	0.114	0.13902439	0.001390244	-0.943095149	0.732	-0.135488919	NA	NA	NA	NA	NA
F498	Freshwater	freshwater_female	04/05/2017	F2-YC2_16	Figgjo	Mowi	Hybrid.FM	Freshwater_Hybrid.FM	50	female	7. BANGOR 4	17.1	1.23299611	60	0.06	1.77815125	0.104	0.173333333	0.001733333	-0.982966661	0.581	-0.235823868	NA	NA	NA	NA	NA
F286	Freshwater	freshwater_female	03/05/2017	F2-YC2_43	Figgjo	Mowi	Hybrid.FM	Freshwater_Hybrid.FM	50	female	5. BANGOR 2	19.9	1.298853076	95	0.095	1.977723605	0.095	0.1	0.001	-1.022276395	NA	NA	NA	NA	NA	NA	NA
F58	Freshwater	freshwater_male	26/04/2017	F2-YC2_16	Figgjo	Mowi	Hybrid.FM	Freshwater_Hybrid.FM	50	male	7. BANGOR 4	16.7	1.222716471	56	0.056	1.748188027	0.093	0.166071429	0.001660714	-1.031517051	0.549	-0.260427656	NA	NA	NA	NA	NA
F175	Freshwater	freshwater_female	28/04/2017	F2-YC2_16	Figgjo	Mowi	Hybrid.FM	Freshwater_Hybrid.FM	50	female	5. BANGOR 2	16.8	1.225309282	55	0.055	1.740362689	0.092	0.167272727	0.001672727	-1.036212173	0.502	-0.299296283	NA	NA	NA	NA	NA
F328	Freshwater	freshwater_male	03/05/2017	F2-YC2_16	Figgjo	Mowi	Hybrid.FM	Freshwater_Hybrid.FM	50	male	7. BANGOR 4	17	1.230448921	58	0.058	1.763427994	0.09	0.155172414	0.001551724	-1.045757491	0.584	-0.233587153	NA	NA	NA	NA	NA
S115	Saltwater	saltwater_female	25/04/2018	F2-YC2_16	Figgjo	Mowi	Hybrid.FM	Saltwater_Hybrid.FM	50	female	4. BANGOR 3	45.6	1.658964843	1147	1.147	3.059563418	1.727	0.150566696	0.001505667	0.237292338	12.04	1.080626487	10.62	1.026124517	13.68	1.136086097	0.776315789
F560	Freshwater	freshwater_NA	04/05/2017	F2-YC2_43	Figgjo	Mowi	Hybrid.FM	Freshwater_Hybrid.FM	50	NA	5. BANGOR 2	17.5	1.243038049	62	0.062	1.792391689	0.078	0.125806452	0.001258065	-1.107905397	0.401	-0.396855627	NA	NA	NA	NA	NA
S126	Saltwater	saltwater_male	26/04/2018	F2-YC2_16	Figgjo	Mowi	Hybrid.FM	Saltwater_Hybrid.FM	50	male	4. BANGOR 3	44.4	1.64738297	1035	1.035	3.01494035	1.493	0.144251208	0.001442512	0.174059808	11.072	1.044226077	11.42	1.057666104	14.57	1.163459552	0.783802334
S91	Saltwater	saltwater_male	25/04/2018	F2-YC2_61	Figgjo	Mowi	Hybrid.FM	Saltwater_Hybrid.FM	50	male	3. BANGOR 1	37.4	1.572871602	608	0.608	2.783903579	0.912	0.15	0.0015	-0.040005162	6.455	0.809896247	10.53	1.022428371	12.61	1.100715087	0.835051546
S21	Saltwater	saltwater_male	24/04/2018	F2-YC2_61	Figgjo	Mowi	Hybrid.FM	Saltwater_Hybrid.FM	50	male	3. BANGOR 1	40	1.602059991	732	0.732	2.864511081	1.803	0.246311475	0.002463115	0.255995727	5.821	0.764997599	11.03	1.042575512	12.71	1.104145551	0.867820614
S58	Saltwater	saltwater_female	24/04/2018	F2-YC2_61	Figgjo	Mowi	Hybrid.FM	Saltwater_Hybrid.FM	50	female	3. BANGOR 1	42.4	1.627365857	833	0.833	2.920645001	1.03	0.12364946	0.001236495	0.012837225	8.641	0.936564005	11.84	1.073351702	13.56	1.13225969	0.873156342
S154	Saltwater	saltwater_male	26/04/2018	F2-YC2_16	Figgjo	Mowi	Hybrid.FM	Saltwater_Hybrid.FM	50	male	4. BANGOR 3	47.1	1.673020907	1333	1.333	3.124830149	1.547	0.116054014	0.00116054	0.189490314	16.936	1.228810845	13.41	1.127428778	14.71	1.167612673	0.911624745
S118	Saltwater	saltwater_male	26/04/2018	F2-YC2_43	Figgjo	Mowi	Hybrid.FM	Saltwater_Hybrid.FM	50	male	4. BANGOR 3	44.6	1.649334859	1023	1.023	3.009875634	1.355	0.132453568	0.001324536	0.131939295	13.431	1.128108349	13.01	1.114277297	13.54	1.131618664	0.960856721
S179	Saltwater	saltwater_male	27/04/2018	F2-YC2_16	Figgjo	Mowi	Hybrid.FM	Saltwater_Hybrid.FM	50	male	4. BANGOR 3	45.3	1.656098202	1051	1.051	3.021602716	1.534	0.145956232	0.001459562	0.18582536	8.614	0.935204867	13.46	1.12904506	13.93	1.143951116	0.966259871
S148	Saltwater	saltwater_female	26/04/2018	F2-YC2_43	Figgjo	Mowi	Hybrid.FM	Saltwater_Hybrid.FM	50	female	4. BANGOR 3	48.8	1.688419822	1259	1.259	3.10002573	1.594	0.126608419	0.001266084	0.202488317	11.834	1.073131565	14.25	1.153814864	14.27	1.154423973	0.998598458
S86	Saltwater	saltwater_male	25/04/2018	F2-YC2_16	Figgjo	Mowi	Hybrid.FM	Saltwater_Hybrid.FM	50	male	3. BANGOR 1	40.8	1.610660163	794	0.794	2.899820502	1.085	0.136649874	0.001366499	0.035429738	7.994	0.902764144	12.73	1.104828404	12.64	1.101747074	1.007120253
S20	Saltwater	saltwater_male	23/04/2018	F2-YC2_16	Figgjo	Mowi	Hybrid.FM	Saltwater_Hybrid.FM	50	male	3. BANGOR 1	45.2	1.655138435	1025	1.025	3.010723865	1.527	0.14897561	0.001489756	0.183839037	9.444	0.975155978	14.24	1.153509989	13.9	1.1430148	1.024460432
S124	Saltwater	saltwater_female	26/04/2018	F2-YC2_61	Figgjo	Mowi	Hybrid.FM	Saltwater_Hybrid.FM	50	female	4. BANGOR 3	36.5	1.562292864	545	0.545	2.736396502	0.705	0.129357798	0.001293578	-0.151810883	4.252	0.628593256	10.13	1.005609445	9.76	0.989449818	1.037909836
S83	Saltwater	saltwater_female	25/04/2018	F2-YC2_61	Figgjo	Mowi	Hybrid.FM	Saltwater_Hybrid.FM	50	female	3. BANGOR 1	37.4	1.572871602	600	0.6	2.77815125	0.82	0.136666667	0.001366667	-0.086186148	7.314	0.864154956	11.43	1.05804623	10.83	1.034628457	1.055401662
S198	Saltwater	saltwater_female	27/04/2018	F2-YC2_43	Figgjo	Mowi	Hybrid.FM	Saltwater_Hybrid.FM	50	female	4. BANGOR 3	52.9	1.723455672	879	0.879	2.943988875	1.242	0.141296928	0.001412969	0.094121596	8	0.903089987	13.21	1.120902818	12.49	1.096562438	1.057646117
S191	Saltwater	saltwater_female	27/04/2018	F2-YC2_43	Figgjo	Mowi	Hybrid.FM	Saltwater_Hybrid.FM	50	female	4. BANGOR 3	50.7	1.705007959	1442	1.442	3.15896526	1.915	0.132801664	0.001328017	0.282168778	13.062	1.116009679	14.92	1.173768823	14.1	1.149219113	1.058156028
S145	Saltwater	saltwater_male	26/04/2018	F2-YC2_43	Figgjo	Mowi	Hybrid.FM	Saltwater_Hybrid.FM	50	male	4. BANGOR 3	45	1.653212514	989	0.989	2.995196292	1.273	0.128715875	0.001287159	0.104828404	9.16	0.961895474	14.08	1.148602655	13.29	1.123524981	1.05944319
S150	Saltwater	saltwater_female	26/04/2018	F2-YC2_16	Figgjo	Mowi	Hybrid.FM	Saltwater_Hybrid.FM	50	female	4. BANGOR 3	46.6	1.668385917	1257	1.257	3.099335278	1.47	0.116945107	0.001169451	0.167317335	13.157	1.119156875	14.04	1.147367108	12.96	1.112605002	1.083333333
S164	Saltwater	saltwater_female	26/04/2018	F2-YC2_16	Figgjo	Mowi	Hybrid.FM	Saltwater_Hybrid.FM	50	female	4. BANGOR 3	37.9	1.57863921	671	0.671	2.82672252	0.979	0.145901639	0.001459016	-0.009217308	5.824	0.765221366	12.59	1.10002573	11.54	1.062205809	1.090987868
S176	Saltwater	saltwater_male	27/04/2018	F2-YC2_43	Figgjo	Mowi	Hybrid.FM	Saltwater_Hybrid.FM	50	male	4. BANGOR 3	43.7	1.640481437	985	0.985	2.99343623	1.259	0.127817259	0.001278173	0.10002573	10.719	1.030154271	13.61	1.133858125	12.25	1.088136089	1.111020408	Short snout
S136	Saltwater	saltwater_male	26/04/2018	F2-YC2_16	Figgjo	Mowi	Hybrid.FM	Saltwater_Hybrid.FM	50	male	4. BANGOR 3	44	1.643452676	1142	1.142	3.057666104	1.683	0.14737303	0.00147373	0.226084116	14.972	1.175279818	16.18	1.208978517	13.28	1.123198075	1.218373494
S127	Saltwater	saltwater_male	26/04/2018	F2-YC2_43	Figgjo	Mowi	Hybrid.FM	Saltwater_Hybrid.FM	50	male	4. BANGOR 3	48.9	1.689308859	1280	1.28	3.10720997	1.992	0.155625	0.00155625	0.299289334	12.17	1.085290578	15.29	1.184407485	12.51	1.09725731	1.222222222
S1083	Saltwater	saltwater_female	04/05/2018	F2-YC2_61	Figgjo	Mowi	Hybrid.FM	Saltwater_Hybrid.FM	50	female	4. BANGOR 3	32.3	1.509202522	338	0.338	2.5289167	NA	NA	NA	NA	NA	NA	NA	NA	NA	NA	NA
S762	Saltwater	saltwater_male	04/05/2018	F2-YC2_61	Figgjo	Mowi	Hybrid.FM	Saltwater_Hybrid.FM	50	male	3. BANGOR 1	32.2	1.507855872	355	0.355	2.550228353	NA	NA	NA	NA	NA	NA	NA	NA	NA	NA	NA
S738	Saltwater	saltwater_NA	04/05/2018	F2-YC2_61	Figgjo	Mowi	Hybrid.FM	Saltwater_Hybrid.FM	50	NA	3. BANGOR 1	34.7	1.540329475	431	0.431	2.63447727	NA	NA	NA	NA	NA	NA	NA	NA	NA	NA	NA
S599	Saltwater	saltwater_female	04/05/2018	F2-YC2_61	Figgjo	Mowi	Hybrid.FM	Saltwater_Hybrid.FM	50	female	3. BANGOR 1	35	1.544068044	458	0.458	2.660865478	NA	NA	NA	NA	NA	NA	NA	NA	NA	NA	NA
S1125	Saltwater	saltwater_male	04/05/2018	F2-YC2_61	Figgjo	Mowi	Hybrid.FM	Saltwater_Hybrid.FM	50	male	4. BANGOR 3	36.9	1.567026366	520	0.52	2.716003344	NA	NA	NA	NA	NA	NA	NA	NA	NA	NA	NA
S666	Saltwater	saltwater_male	04/05/2018	F2-YC2_61	Figgjo	Mowi	Hybrid.FM	Saltwater_Hybrid.FM	50	male	3. BANGOR 1	38.2	1.582063363	609	0.609	2.784617293	NA	NA	NA	NA	NA	NA	NA	NA	NA	NA	NA
S598	Saltwater	saltwater_male	04/05/2018	F2-YC2_16	Figgjo	Mowi	Hybrid.FM	Saltwater_Hybrid.FM	50	male	3. BANGOR 1	38.9	1.589949601	613	0.613	2.787460475	NA	NA	NA	NA	NA	NA	NA	NA	NA	NA	NA
S486	Saltwater	saltwater_male	04/05/2018	F2-YC2_61	Figgjo	Mowi	Hybrid.FM	Saltwater_Hybrid.FM	50	male	3. BANGOR 1	38.2	1.582063363	623	0.623	2.794488047	NA	NA	NA	NA	NA	NA	NA	NA	NA	NA	NA
S706	Saltwater	saltwater_male	04/05/2018	F2-YC2_16	Figgjo	Mowi	Hybrid.FM	Saltwater_Hybrid.FM	50	male	3. BANGOR 1	38.8	1.588831726	640	0.64	2.806179974	NA	NA	NA	NA	NA	NA	NA	NA	NA	NA	NA
S980	Saltwater	saltwater_male	04/05/2018	F2-YC2_61	Figgjo	Mowi	Hybrid.FM	Saltwater_Hybrid.FM	50	male	4. BANGOR 3	38.8	1.588831726	655	0.655	2.8162413	NA	NA	NA	NA	NA	NA	NA	NA	NA	NA	NA
S1036	Saltwater	saltwater_female	04/05/2018	F2-YC2_61	Figgjo	Mowi	Hybrid.FM	Saltwater_Hybrid.FM	50	female	4. BANGOR 3	40.5	1.607455023	655	0.655	2.8162413	NA	NA	NA	NA	NA	NA	NA	NA	NA	NA	NA
S492	Saltwater	saltwater_female	04/05/2018	F2-YC2_61	Figgjo	Mowi	Hybrid.FM	Saltwater_Hybrid.FM	50	female	3. BANGOR 1	39.5	1.596597096	682	0.682	2.833784375	NA	NA	NA	NA	NA	NA	NA	NA	NA	NA	NA
S697	Saltwater	saltwater_male	04/05/2018	F2-YC2_61	Figgjo	Mowi	Hybrid.FM	Saltwater_Hybrid.FM	50	male	3. BANGOR 1	39.8	1.599883072	682	0.682	2.833784375	NA	NA	NA	NA	NA	NA	NA	NA	NA	NA	NA
S615	Saltwater	saltwater_male	04/05/2018	F2-YC2_61	Figgjo	Mowi	Hybrid.FM	Saltwater_Hybrid.FM	50	male	3. BANGOR 1	39.8	1.599883072	717	0.717	2.855519156	NA	NA	NA	NA	NA	NA	NA	NA	NA	NA	NA
S1093	Saltwater	saltwater_male	04/05/2018	F2-YC2_43	Figgjo	Mowi	Hybrid.FM	Saltwater_Hybrid.FM	50	male	4. BANGOR 3	40	1.602059991	717	0.717	2.855519156	NA	NA	NA	NA	NA	NA	NA	NA	NA	NA	NA
S865	Saltwater	saltwater_female	04/05/2018	F2-YC2_61	Figgjo	Mowi	Hybrid.FM	Saltwater_Hybrid.FM	50	female	4. BANGOR 3	39.9	1.600972896	720	0.72	2.857332496	NA	NA	NA	NA	NA	NA	NA	NA	NA	NA	NA
S656	Saltwater	saltwater_female	04/05/2018	F2-YC2_61	Figgjo	Mowi	Hybrid.FM	Saltwater_Hybrid.FM	50	female	3. BANGOR 1	40.8	1.610660163	741	0.741	2.869818208	NA	NA	NA	NA	NA	NA	NA	NA	NA	NA	NA
S614	Saltwater	saltwater_male	04/05/2018	F2-YC2_61	Figgjo	Mowi	Hybrid.FM	Saltwater_Hybrid.FM	50	male	3. BANGOR 1	40.2	1.604226053	770	0.77	2.886490725	NA	NA	NA	NA	NA	NA	NA	NA	NA	NA	NA
S1133	Saltwater	saltwater_male	04/05/2018	F2-YC2_61	Figgjo	Mowi	Hybrid.FM	Saltwater_Hybrid.FM	50	male	4. BANGOR 3	41.3	1.615950052	772	0.772	2.8876173	NA	NA	NA	NA	NA	NA	NA	NA	NA	NA	NA
S660	Saltwater	saltwater_male	04/05/2018	F2-YC2_16	Figgjo	Mowi	Hybrid.FM	Saltwater_Hybrid.FM	50	male	3. BANGOR 1	40.2	1.604226053	816	0.816	2.911690159	NA	NA	NA	NA	NA	NA	NA	NA	NA	NA	NA
S570	Saltwater	saltwater_male	04/05/2018	F2-YC2_16	Figgjo	Mowi	Hybrid.FM	Saltwater_Hybrid.FM	50	male	3. BANGOR 1	40.1	1.603144373	824	0.824	2.915927212	NA	NA	NA	NA	NA	NA	NA	NA	NA	NA	NA
S1117	Saltwater	saltwater_female	04/05/2018	F2-YC2_43	Figgjo	Mowi	Hybrid.FM	Saltwater_Hybrid.FM	50	female	4. BANGOR 3	42.7	1.630427875	862	0.862	2.935507266	NA	NA	NA	NA	NA	NA	NA	NA	NA	NA	NA
S1057	Saltwater	saltwater_female	04/05/2018	F2-YC2_61	Figgjo	Mowi	Hybrid.FM	Saltwater_Hybrid.FM	50	female	4. BANGOR 3	43.2	1.635483747	877	0.877	2.942999593	NA	NA	NA	NA	NA	NA	NA	NA	NA	NA	NA
S987	Saltwater	saltwater_male	04/05/2018	F2-YC2_16	Figgjo	Mowi	Hybrid.FM	Saltwater_Hybrid.FM	50	male	4. BANGOR 3	43	1.633468456	886	0.886	2.947433722	NA	NA	NA	NA	NA	NA	NA	NA	NA	NA	NA
S485	Saltwater	saltwater_male	04/05/2018	F2-YC2_43	Figgjo	Mowi	Hybrid.FM	Saltwater_Hybrid.FM	50	male	3. BANGOR 1	44.8	1.651278014	924	0.924	2.965671971	NA	NA	NA	NA	NA	NA	NA	NA	NA	NA	NA
S727	Saltwater	saltwater_male	04/05/2018	F2-YC2_61	Figgjo	Mowi	Hybrid.FM	Saltwater_Hybrid.FM	50	male	3. BANGOR 1	44	1.643452676	978	0.978	2.990338855	NA	NA	NA	NA	NA	NA	NA	NA	NA	NA	NA
S671	Saltwater	saltwater_male	04/05/2018	F2-YC2_43	Figgjo	Mowi	Hybrid.FM	Saltwater_Hybrid.FM	50	male	3. BANGOR 1	45.6	1.658964843	1039	1.039	3.016615548	NA	NA	NA	NA	NA	NA	NA	NA	NA	NA	NA
S951	Saltwater	saltwater_female	04/05/2018	F2-YC2_43	Figgjo	Mowi	Hybrid.FM	Saltwater_Hybrid.FM	50	female	4. BANGOR 3	45.9	1.661812686	1056	1.056	3.023663918	NA	NA	NA	NA	NA	NA	NA	NA	NA	NA	NA
S900	Saltwater	saltwater_male	04/05/2018	F2-YC2_16	Figgjo	Mowi	Hybrid.FM	Saltwater_Hybrid.FM	50	male	4. BANGOR 3	43.9	1.64246452	1094	1.094	3.039017322	NA	NA	NA	NA	NA	NA	NA	NA	NA	NA	NA
S828	Saltwater	saltwater_female	04/05/2018	F2-YC2_16	Figgjo	Mowi	Hybrid.FM	Saltwater_Hybrid.FM	50	female	4. BANGOR 3	46	1.662757832	1101	1.101	3.041787319	NA	NA	NA	NA	NA	NA	NA	NA	NA	NA	NA
S1115	Saltwater	saltwater_male	04/05/2018	F2-YC2_61	Figgjo	Mowi	Hybrid.FM	Saltwater_Hybrid.FM	50	male	4. BANGOR 3	46.7	1.669316881	1120	1.12	3.049218023	NA	NA	NA	NA	NA	NA	NA	NA	NA	NA	NA
S986	Saltwater	saltwater_female	04/05/2018	F2-YC2_16	Figgjo	Mowi	Hybrid.FM	Saltwater_Hybrid.FM	50	female	4. BANGOR 3	46.1	1.663700925	1139	1.139	3.056523724	NA	NA	NA	NA	NA	NA	NA	NA	NA	NA	NA
S1100	Saltwater	saltwater_female	04/05/2018	F2-YC2_43	Figgjo	Mowi	Hybrid.FM	Saltwater_Hybrid.FM	50	female	4. BANGOR 3	37.8	1.5774918	1178	1.178	3.07114529	NA	NA	NA	NA	NA	NA	NA	NA	NA	NA	NA
S855	Saltwater	saltwater_male	04/05/2018	F2-YC2_43	Figgjo	Mowi	Hybrid.FM	Saltwater_Hybrid.FM	50	male	4. BANGOR 3	47.8	1.679427897	1178	1.178	3.07114529	NA	NA	NA	NA	NA	NA	NA	NA	NA	NA	NA
S1043	Saltwater	saltwater_female	04/05/2018	F2-YC2_43	Figgjo	Mowi	Hybrid.FM	Saltwater_Hybrid.FM	50	female	4. BANGOR 3	47.3	1.674861141	1182	1.182	3.072617477	NA	NA	NA	NA	NA	NA	NA	NA	NA	NA	NA
S907	Saltwater	saltwater_male	04/05/2018	F2-YC2_43	Figgjo	Mowi	Hybrid.FM	Saltwater_Hybrid.FM	50	male	4. BANGOR 3	46.5	1.667452953	1184	1.184	3.073351702	NA	NA	NA	NA	NA	NA	NA	NA	NA	NA	NA
S541	Saltwater	saltwater_male	04/05/2018	F2-YC2_16	Figgjo	Mowi	Hybrid.FM	Saltwater_Hybrid.FM	50	male	3. BANGOR 1	42	1.62324929	1204	1.204	3.080626487	NA	NA	NA	NA	NA	NA	NA	NA	NA	NA	NA
S476	Saltwater	saltwater_male	04/05/2018	F2-YC2_43	Figgjo	Mowi	Hybrid.FM	Saltwater_Hybrid.FM	50	male	3. BANGOR 1	59.5	1.776701184	1456	1.456	3.163161375	NA	NA	NA	NA	NA	NA	NA	NA	NA	NA	NA
S539	Saltwater	saltwater_male	04/05/2018	F2-YC2_43	Figgjo	Mowi	Hybrid.FM	Saltwater_Hybrid.FM	50	male	3. BANGOR 1	50.6	1.704150517	1490	1.49	3.173186268	NA	NA	NA	NA	NA	NA	NA	NA	NA	NA	NA
S971	Saltwater	saltwater_male	04/05/2018	F2-YC2_16	Figgjo	Mowi	Hybrid.FM	Saltwater_Hybrid.FM	50	male	4. BANGOR 3	52.1	1.716837723	1549	1.549	3.190051418	NA	NA	NA	NA	NA	NA	NA	NA	NA	NA	NA
S791	Saltwater	saltwater_male	04/05/2018	F2-YC2_61	Figgjo	Mowi	Hybrid.FM	Saltwater_Hybrid.FM	50	male	4. BANGOR 3	44.8	1.651278014	1003	1.003	3.001300933	NA	NA	NA	NA	NA	NA	NA	NA	NA	NA	NA
S806	Saltwater	saltwater_female	04/05/2018	F2-YC2_16	Figgjo	Mowi	Hybrid.FM	Saltwater_Hybrid.FM	50	female	4. BANGOR 3	45	1.653212514	1070	1.07	3.029383778	NA	NA	NA	NA	NA	NA	NA	NA	NA	NA	NA
S793	Saltwater	saltwater_female	04/05/2018	F2-YC2_16	Figgjo	Mowi	Hybrid.FM	Saltwater_Hybrid.FM	50	female	4. BANGOR 3	42.5	1.62838893	988	0.988	2.994756945	NA	NA	NA	NA	NA	NA	NA	NA	NA	NA	NA
S796	Saltwater	saltwater_female	04/05/2018	F2-YC2_61	Figgjo	Mowi	Hybrid.FM	Saltwater_Hybrid.FM	50	female	4. BANGOR 3	35.6	1.551449998	485	0.485	2.685741739	NA	NA	NA	NA	NA	NA	NA	NA	NA	NA	NA
S367	Saltwater	saltwater_male	03/05/2018	F2-YC2_43	Figgjo	Mowi	Hybrid.FM	Saltwater_Hybrid.FM	50	male	3. BANGOR 1	46.4	1.666517981	1090	1.09	3.037426498	1.373	0.125963303	0.001259633	0.137670537	10.165	1.007107383	NA	NA	NA	NA	NA
S427	Saltwater	saltwater_male	03/05/2018	F2-YC2_43	Figgjo	Mowi	Hybrid.FM	Saltwater_Hybrid.FM	50	male	4. BANGOR 3	39	1.591064607	655	0.655	2.8162413	0.963	0.147022901	0.001470229	-0.016373713	6.702	0.826204423	NA	NA	NA	NA	NA	Head deformed
S403	Saltwater	saltwater_male	03/05/2018	F2-YC2_16	Figgjo	Mowi	Hybrid.FM	Saltwater_Hybrid.FM	50	male	4. BANGOR 3	42.2	1.625312451	970	0.97	2.986771734	1.152	0.118762887	0.001187629	0.061452479	11.633	1.065691728	NA	NA	NA	NA	NA
S330	Saltwater	saltwater_female	03/05/2018	F2-YC2_43	Figgjo	Mowi	Hybrid.FM	Saltwater_Hybrid.FM	50	female	3. BANGOR 1	39	1.591064607	680	0.68	2.832508913	0.802	0.117941176	0.001179412	-0.095825632	6.954	0.842234686	NA	NA	NA	NA	NA
S453	Saltwater	saltwater_female	03/05/2018	F2-YC2_16	Figgjo	Mowi	Hybrid.FM	Saltwater_Hybrid.FM	50	female	3. BANGOR 1	38	1.579783597	710	0.71	2.851258349	0.92	0.129577465	0.001295775	-0.036212173	8.807	0.944827996	NA	NA	NA	NA	NA
S335	Saltwater	saltwater_female	03/05/2018	F2-YC2_16	Figgjo	Mowi	Hybrid.FM	Saltwater_Hybrid.FM	50	female	3. BANGOR 1	38.1	1.580924976	672	0.672	2.827369273	1.02	0.151785714	0.001517857	0.008600172	5.768	0.761025252	NA	NA	NA	NA	NA
S383	Saltwater	saltwater_female	03/05/2018	F2-YC2_61	Figgjo	Mowi	Hybrid.FM	Saltwater_Hybrid.FM	50	female	4. BANGOR 3	38.4	1.584331224	623	0.623	2.794488047	0.837	0.13434992	0.001343499	-0.077274542	5.783	0.762153192	NA	NA	NA	NA	NA
S408	Saltwater	saltwater_male	03/05/2018	F2-YC2_61	Figgjo	Mowi	Hybrid.FM	Saltwater_Hybrid.FM	50	male	4. BANGOR 3	39.2	1.593286067	629	0.629	2.798650645	1.068	0.169793323	0.001697933	0.028571253	6.675	0.82445127	NA	NA	NA	NA	NA
S276	Saltwater	saltwater_male	02/05/2018	F2-YC2_16	Figgjo	Mowi	Hybrid.FM	Saltwater_Hybrid.FM	50	male	4. BANGOR 3	46.5	1.667452953	1291	1.291	3.110926242	1.9	0.147172734	0.001471727	0.278753601	16.068	1.205961823	NA	NA	NA	NA	NA
S256	Saltwater	saltwater_male	02/05/2018	F2-YC2_43	Figgjo	Mowi	Hybrid.FM	Saltwater_Hybrid.FM	50	male	4. BANGOR 3	49	1.69019608	1312	1.312	3.117933835	1.93	0.147103659	0.001471037	0.285557309	12.315	1.090434416	NA	NA	NA	NA	NA
S206	Saltwater	saltwater_male	30/04/2018	F2-YC2_16	Figgjo	Mowi	Hybrid.FM	Saltwater_Hybrid.FM	50	male	3. BANGOR 1	39.8	1.599883072	833	0.833	2.920645001	0.986	0.118367347	0.001183673	-0.006123085	9.131	0.960518343	NA	NA	NA	NA	NA
S251	Saltwater	saltwater_male	30/04/2018	F2-YC2_43	Figgjo	Mowi	Hybrid.FM	Saltwater_Hybrid.FM	50	male	3. BANGOR 1	44.2	1.645422269	975	0.975	2.989004616	1.041	0.106769231	0.001067692	0.01745073	9.977	0.998999972	NA	NA	NA	NA	NA
S249	Saltwater	saltwater_female	30/04/2018	F2-YC2_16	Figgjo	Mowi	Hybrid.FM	Saltwater_Hybrid.FM	50	female	3. BANGOR 1	41.8	1.621176282	929	0.929	2.968015714	1.201	0.129278794	0.001292788	0.079543007	11.875	1.074633618	NA	NA	NA	NA	NA
S217	Saltwater	saltwater_male	30/04/2018	F2-YC2_43	Figgjo	Mowi	Hybrid.FM	Saltwater_Hybrid.FM	50	male	3. BANGOR 1	39.2	1.593286067	717	0.717	2.855519156	NA	NA	NA	NA	8.131	0.910143961	NA	NA	NA	NA	NA
S310	Saltwater	saltwater_male	02/05/2018	F2-YC2_43	Figgjo	Mowi	Hybrid.FM	Saltwater_Hybrid.FM	50	male	4. BANGOR 3	43.4	1.63748973	912	0.912	2.959994838	1.48	0.162280702	0.001622807	0.170261715	8.959	0.952259537	NA	NA	NA	NA	NA
S263	Saltwater	saltwater_female	02/05/2018	F2-YC2_61	Figgjo	Mowi	Hybrid.FM	Saltwater_Hybrid.FM	50	female	4. BANGOR 3	45	1.653212514	1077	1.077	3.032215703	1.526	0.141689879	0.001416899	0.183554534	9.134	0.960661007	NA	NA	NA	NA	NA
S247	Saltwater	saltwater_male	30/04/2018	F2-YC2_16	Figgjo	Mowi	Hybrid.FM	Saltwater_Hybrid.FM	50	male	3. BANGOR 1	47.9	1.680335513	651	0.651	2.813580989	0.721	0.110752688	0.001107527	-0.142064735	7.091	0.850707485	NA	NA	NA	NA	NA
S303	Saltwater	saltwater_male	02/05/2018	F2-YC2_61	Figgjo	Mowi	Hybrid.FM	Saltwater_Hybrid.FM	50	male	4. BANGOR 3	40.5	1.607455023	731	0.731	2.863917377	1.765	0.241450068	0.002414501	0.24674471	8.058	0.906227263	NA	NA	NA	NA	NA
S297	Saltwater	saltwater_female	02/05/2018	F2-YC2_61	Figgjo	Mowi	Hybrid.FM	Saltwater_Hybrid.FM	50	female	4. BANGOR 3	38.4	1.584331224	600	0.6	2.77815125	0.814	0.135666667	0.001356667	-0.089375595	8.256	0.916769684	NA	NA	NA	NA	NA
F115	Freshwater	freshwater_male	27/04/2017	F2-YC2_30	Mowi	Figgjo	Hybrid.MF	Freshwater_Hybrid.MF	50	male	5. BANGOR 2	19.9	1.298853076	98	0.098	1.991226076	0.139	0.141836735	0.001418367	-0.8569852	0.98	-0.008773924	5.13	0.710117365	5.36	0.72916479	0.957089552
F163	Freshwater	freshwater_female	28/04/2017	F2-YC2_30	Mowi	Figgjo	Hybrid.MF	Freshwater_Hybrid.MF	50	female	5. BANGOR 2	18	1.255272505	71	0.071	1.851258349	0.14	0.197183099	0.001971831	-0.853871964	0.706	-0.151195299	5.5	0.740362689	5.48	0.738780558	1.003649635
F44	Freshwater	freshwater_female	26/04/2017	F2-YC2_30	Mowi	Figgjo	Hybrid.MF	Freshwater_Hybrid.MF	50	female	7. BANGOR 4	21.1	1.324282455	116	0.116	2.064457989	0.171	0.147413793	0.001474138	-0.76700389	1.052	0.02201574	6.09	0.784617293	5.72	0.757396029	1.064685315
F193	Freshwater	freshwater_male	28/04/2017	F2-YC2_30	Mowi	Figgjo	Hybrid.MF	Freshwater_Hybrid.MF	50	male	5. BANGOR 2	20.4	1.309630167	96	0.096	1.982271233	0.157	0.163541667	0.001635417	-0.804100348	0.817	-0.087777943	5.1	0.707570176	6.04	0.781036939	0.844370861
F105	Freshwater	freshwater_female	27/04/2017	F2-YC2_30	Mowi	Figgjo	Hybrid.MF	Freshwater_Hybrid.MF	50	female	5. BANGOR 2	21.4	1.330413773	119	0.119	2.075546961	0.173	0.145378151	0.001453782	-0.761953897	1.036	0.015359755	6.93	0.840733235	6.18	0.790988475	1.121359223
F181	Freshwater	freshwater_male	28/04/2017	F2-YC2_3	Mowi	Figgjo	Hybrid.MF	Freshwater_Hybrid.MF	50	male	5. BANGOR 2	21.6	1.334453751	129	0.129	2.11058971	0.21	0.162790698	0.001627907	-0.677780705	1.2	0.079181246	6.85	0.835690571	6.2	0.792391689	1.10483871
F1	Freshwater	freshwater_male	24/04/2017	F2-YC2_30	Mowi	Figgjo	Hybrid.MF	Freshwater_Hybrid.MF	50	male	7. BANGOR 4	23.2	1.365487985	159	0.159	2.201397124	0.2	0.125786164	0.001257862	-0.698970004	NA	NA	6.2	0.792391689	6.52	0.814247596	0.950920245
F73	Freshwater	freshwater_male	26/04/2017	F2-YC2_84	Mowi	Figgjo	Hybrid.MF	Freshwater_Hybrid.MF	50	male	7. BANGOR 4	24.3	1.385606274	160	0.16	2.204119983	0.284	0.1775	0.001775	-0.54668166	1.445	0.159867847	6.26	0.796574333	7.33	0.865103975	0.854024557
F40	Freshwater	freshwater_male	26/04/2017	F2-YC2_30	Mowi	Figgjo	Hybrid.MF	Freshwater_Hybrid.MF	50	male	7. BANGOR 4	9.5	0.977723605	10	0.01	1	NA	NA	NA	NA	0.149	-0.826813732	NA	NA	NA	NA	NA	LS 11. FG 40 missing - we think - and so we tranfered the contents that were in 40, to 41. the histology for 40 was missing, however, there was a sample in FGMB40 and FGCH40. size comparisons show indv.
F1208	Freshwater	freshwater_male	05/05/2017	F2-YC2_3	Mowi	Figgjo	Hybrid.MF	Freshwater_Hybrid.MF	50	male	7. BANGOR 4	9.9	0.995635195	12.2	0.0122	1.086359831	NA	NA	NA	NA	NA	NA	NA	NA	NA	NA	NA	mmp
F819	Freshwater	freshwater_female	05/05/2017	F2-YC2_84	Mowi	Figgjo	Hybrid.MF	Freshwater_Hybrid.MF	50	female	5. BANGOR 2	17	1.230448921	56	0.056	1.748188027	NA	NA	NA	NA	NA	NA	NA	NA	NA	NA	NA
F928	Freshwater	freshwater_male	05/05/2017	F2-YC2_3	Mowi	Figgjo	Hybrid.MF	Freshwater_Hybrid.MF	50	male	5. BANGOR 2	17	1.230448921	65	0.065	1.812913357	NA	NA	NA	NA	NA	NA	NA	NA	NA	NA	NA
F1230	Freshwater	freshwater_male	05/05/2017	F2-YC2_3	Mowi	Figgjo	Hybrid.MF	Freshwater_Hybrid.MF	50	male	7. BANGOR 4	17.3	1.238046103	67.6	0.0676	1.829946696	NA	NA	NA	NA	NA	NA	NA	NA	NA	NA	NA
F941	Freshwater	freshwater_NA	05/05/2017	F2-YC2_3	Mowi	Figgjo	Hybrid.MF	Freshwater_Hybrid.MF	50	NA	7. BANGOR 4	17.5	1.243038049	70	0.07	1.84509804	NA	NA	NA	NA	NA	NA	NA	NA	NA	NA	NA
F1156	Freshwater	freshwater_female	05/05/2017	F2-YC2_30	Mowi	Figgjo	Hybrid.MF	Freshwater_Hybrid.MF	50	female	7. BANGOR 4	17.8	1.250420002	71.2	0.0712	1.852479994	NA	NA	NA	NA	NA	NA	NA	NA	NA	NA	NA
F897	Freshwater	freshwater_NA	05/05/2017	F2-YC2_3	Mowi	Figgjo	Hybrid.MF	Freshwater_Hybrid.MF	50	NA	5. BANGOR 2	18.2	1.260071388	83	0.083	1.919078092	NA	NA	NA	NA	NA	NA	NA	NA	NA	NA	NA
F730	Freshwater	freshwater_female	05/05/2017	F2-YC2_30	Mowi	Figgjo	Hybrid.MF	Freshwater_Hybrid.MF	50	female	5. BANGOR 2	18.3	1.26245109	71	0.071	1.851258349	NA	NA	NA	NA	NA	NA	NA	NA	NA	NA	NA
F666	Freshwater	freshwater_female	05/05/2017	F2-YC2_84	Mowi	Figgjo	Hybrid.MF	Freshwater_Hybrid.MF	50	female	5. BANGOR 2	18.4	1.264817823	77	0.077	1.886490725	NA	NA	NA	NA	NA	NA	NA	NA	NA	NA	NA
F624	Freshwater	freshwater_male	05/05/2017	F2-YC2_84	Mowi	Figgjo	Hybrid.MF	Freshwater_Hybrid.MF	50	male	5. BANGOR 2	18.5	1.267171728	76	0.076	1.880813592	NA	NA	NA	NA	NA	NA	NA	NA	NA	NA	NA
F665	Freshwater	freshwater_male	05/05/2017	F2-YC2_84	Mowi	Figgjo	Hybrid.MF	Freshwater_Hybrid.MF	50	male	5. BANGOR 2	18.5	1.267171728	76	0.076	1.880813592	NA	NA	NA	NA	NA	NA	NA	NA	NA	NA	NA
F811	Freshwater	freshwater_female	05/05/2017	F2-YC2_3	Mowi	Figgjo	Hybrid.MF	Freshwater_Hybrid.MF	50	female	5. BANGOR 2	18.5	1.267171728	83	0.083	1.919078092	NA	NA	NA	NA	NA	NA	NA	NA	NA	NA	NA
F1154	Freshwater	freshwater_male	05/05/2017	F2-YC2_30	Mowi	Figgjo	Hybrid.MF	Freshwater_Hybrid.MF	50	male	7. BANGOR 4	18.6	1.269512944	78.8	0.0788	1.896526217	NA	NA	NA	NA	NA	NA	NA	NA	NA	NA	NA
F682	Freshwater	freshwater_male	05/05/2017	F2-YC2_30	Mowi	Figgjo	Hybrid.MF	Freshwater_Hybrid.MF	50	male	5. BANGOR 2	18.8	1.274157849	74	0.074	1.86923172	NA	NA	NA	NA	NA	NA	NA	NA	NA	NA	NA
F643	Freshwater	freshwater_female	05/05/2017	F2-YC2_84	Mowi	Figgjo	Hybrid.MF	Freshwater_Hybrid.MF	50	female	5. BANGOR 2	19	1.278753601	85	0.085	1.929418926	NA	NA	NA	NA	NA	NA	NA	NA	NA	NA	NA
F657	Freshwater	freshwater_female	05/05/2017	F2-YC2_3	Mowi	Figgjo	Hybrid.MF	Freshwater_Hybrid.MF	50	female	5. BANGOR 2	19	1.278753601	76	0.076	1.880813592	NA	NA	NA	NA	NA	NA	NA	NA	NA	NA	NA
F879	Freshwater	freshwater_female	05/05/2017	F2-YC2_30	Mowi	Figgjo	Hybrid.MF	Freshwater_Hybrid.MF	50	female	5. BANGOR 2	19	1.278753601	76	0.076	1.880813592	NA	NA	NA	NA	NA	NA	NA	NA	NA	NA	NA
F957	Freshwater	freshwater_female	05/05/2017	F2-YC2_3	Mowi	Figgjo	Hybrid.MF	Freshwater_Hybrid.MF	50	female	7. BANGOR 4	19	1.278753601	94	0.094	1.973127854	NA	NA	NA	NA	NA	NA	NA	NA	NA	NA	NA
F1000	Freshwater	freshwater_male	05/05/2017	F2-YC2_84	Mowi	Figgjo	Hybrid.MF	Freshwater_Hybrid.MF	50	male	7. BANGOR 4	19	1.278753601	85	0.085	1.929418926	NA	NA	NA	NA	NA	NA	NA	NA	NA	NA	NA
F1173	Freshwater	freshwater_male	05/05/2017	F2-YC2_84	Mowi	Figgjo	Hybrid.MF	Freshwater_Hybrid.MF	50	male	7. BANGOR 4	19	1.278753601	74.9	0.0749	1.874481818	NA	NA	NA	NA	NA	NA	NA	NA	NA	NA	NA
F684	Freshwater	freshwater_male	05/05/2017	F2-YC2_30	Mowi	Figgjo	Hybrid.MF	Freshwater_Hybrid.MF	50	male	5. BANGOR 2	19.1	1.281033367	85	0.085	1.929418926	NA	NA	NA	NA	NA	NA	NA	NA	NA	NA	NA
F757	Freshwater	freshwater_male	05/05/2017	F2-YC2_3	Mowi	Figgjo	Hybrid.MF	Freshwater_Hybrid.MF	50	male	5. BANGOR 2	19.2	1.283301229	91	0.091	1.959041392	NA	NA	NA	NA	NA	NA	NA	NA	NA	NA	NA
F974	Freshwater	freshwater_male	05/05/2017	F2-YC2_3	Mowi	Figgjo	Hybrid.MF	Freshwater_Hybrid.MF	50	male	7. BANGOR 4	19.2	1.283301229	90	0.09	1.954242509	NA	NA	NA	NA	NA	NA	NA	NA	NA	NA	NA
F1115	Freshwater	freshwater_male	05/05/2017	F2-YC2_3	Mowi	Figgjo	Hybrid.MF	Freshwater_Hybrid.MF	50	male	7. BANGOR 4	19.2	1.283301229	96.7	0.0967	1.985426474	NA	NA	NA	NA	NA	NA	NA	NA	NA	NA	NA
F1090	Freshwater	freshwater_male	05/05/2017	F2-YC2_30	Mowi	Figgjo	Hybrid.MF	Freshwater_Hybrid.MF	50	male	7. BANGOR 4	19.4	1.28780173	86	0.086	1.934498451	NA	NA	NA	NA	NA	NA	NA	NA	NA	NA	NA	mmp
F1012	Freshwater	freshwater_male	05/05/2017	F2-YC2_84	Mowi	Figgjo	Hybrid.MF	Freshwater_Hybrid.MF	50	male	7. BANGOR 4	19.5	1.290034611	89	0.089	1.949390007	NA	NA	NA	NA	NA	NA	NA	NA	NA	NA	NA
F877	Freshwater	freshwater_NA	05/05/2017	F2-YC2_3	Mowi	Figgjo	Hybrid.MF	Freshwater_Hybrid.MF	50	NA	5. BANGOR 2	19.6	1.292256071	94	0.094	1.973127854	NA	NA	NA	NA	NA	NA	NA	NA	NA	NA	NA
F1263	Freshwater	freshwater_male	05/05/2017	F2-YC2_3	Mowi	Figgjo	Hybrid.MF	Freshwater_Hybrid.MF	50	male	7. BANGOR 4	19.6	1.292256071	94.8	0.0948	1.976808337	NA	NA	NA	NA	NA	NA	NA	NA	NA	NA	NA
F821	Freshwater	freshwater_male	05/05/2017	F2-YC2_30	Mowi	Figgjo	Hybrid.MF	Freshwater_Hybrid.MF	50	male	5. BANGOR 2	19.7	1.294466226	87	0.087	1.939519253	NA	NA	NA	NA	NA	NA	NA	NA	NA	NA	NA
F1048	Freshwater	freshwater_NA	05/05/2017	F2-YC2_3	Mowi	Figgjo	Hybrid.MF	Freshwater_Hybrid.MF	50	NA	7. BANGOR 4	19.9	1.298853076	95	0.095	1.977723605	NA	NA	NA	NA	NA	NA	NA	NA	NA	NA	NA	scale only 5 or 0
F887	Freshwater	freshwater_male	05/05/2017	F2-YC2_3	Mowi	Figgjo	Hybrid.MF	Freshwater_Hybrid.MF	50	male	5. BANGOR 2	20	1.301029996	107	0.107	2.029383778	NA	NA	NA	NA	NA	NA	NA	NA	NA	NA	NA
F770	Freshwater	freshwater_male	05/05/2017	F2-YC2_3	Mowi	Figgjo	Hybrid.MF	Freshwater_Hybrid.MF	50	male	5. BANGOR 2	20.2	1.305351369	102	0.102	2.008600172	NA	NA	NA	NA	NA	NA	NA	NA	NA	NA	NA
F927	Freshwater	freshwater_male	05/05/2017	F2-YC2_3	Mowi	Figgjo	Hybrid.MF	Freshwater_Hybrid.MF	50	male	5. BANGOR 2	20.3	1.307496038	106	0.106	2.025305865	NA	NA	NA	NA	NA	NA	NA	NA	NA	NA	NA
F636	Freshwater	freshwater_female	05/05/2017	F2-YC2_84	Mowi	Figgjo	Hybrid.MF	Freshwater_Hybrid.MF	50	female	5. BANGOR 2	20.4	1.309630167	101	0.101	2.004321374	NA	NA	NA	NA	NA	NA	NA	NA	NA	NA	NA
F900	Freshwater	freshwater_male	05/05/2017	F2-YC2_3	Mowi	Figgjo	Hybrid.MF	Freshwater_Hybrid.MF	50	male	5. BANGOR 2	20.4	1.309630167	112	0.112	2.049218023	NA	NA	NA	NA	NA	NA	NA	NA	NA	NA	NA
S80	Saltwater	saltwater_female	25/04/2018	F2-YC2_30	Mowi	Figgjo	Hybrid.MF	Saltwater_Hybrid.MF	50	female	3. BANGOR 1	34.1	1.532754379	462	0.462	2.664641976	0.634	0.137229437	0.001372294	-0.197910742	4.213	0.624591459	7.68	0.88536122	10.69	1.028977705	0.718428438
F790	Freshwater	freshwater_male	05/05/2017	F2-YC2_30	Mowi	Figgjo	Hybrid.MF	Freshwater_Hybrid.MF	50	male	5. BANGOR 2	20.5	1.311753861	101	0.101	2.004321374	NA	NA	NA	NA	NA	NA	NA	NA	NA	NA	NA
F864	Freshwater	freshwater_male	05/05/2017	F2-YC2_3	Mowi	Figgjo	Hybrid.MF	Freshwater_Hybrid.MF	50	male	5. BANGOR 2	20.5	1.311753861	124	0.124	2.093421685	NA	NA	NA	NA	NA	NA	NA	NA	NA	NA	NA
F1051	Freshwater	freshwater_male	05/05/2017	F2-YC2_3	Mowi	Figgjo	Hybrid.MF	Freshwater_Hybrid.MF	50	male	7. BANGOR 4	20.5	1.311753861	110	0.11	2.041392685	NA	NA	NA	NA	NA	NA	NA	NA	NA	NA	NA	scale only 5 or 0
F637	Freshwater	freshwater_male	05/05/2017	F2-YC2_84	Mowi	Figgjo	Hybrid.MF	Freshwater_Hybrid.MF	50	male	5. BANGOR 2	20.7	1.315970345	103	0.103	2.012837225	NA	NA	NA	NA	NA	NA	NA	NA	NA	NA	NA
F837	Freshwater	freshwater_male	05/05/2017	F2-YC2_84	Mowi	Figgjo	Hybrid.MF	Freshwater_Hybrid.MF	50	male	5. BANGOR 2	20.7	1.315970345	108	0.108	2.033423755	NA	NA	NA	NA	NA	NA	NA	NA	NA	NA	NA
F924	Freshwater	freshwater_female	05/05/2017	F2-YC2_3	Mowi	Figgjo	Hybrid.MF	Freshwater_Hybrid.MF	50	female	5. BANGOR 2	20.7	1.315970345	115	0.115	2.06069784	NA	NA	NA	NA	NA	NA	NA	NA	NA	NA	NA
F944	Freshwater	freshwater_NA	05/05/2017	F2-YC2_3	Mowi	Figgjo	Hybrid.MF	Freshwater_Hybrid.MF	50	NA	7. BANGOR 4	20.7	1.315970345	118	0.118	2.071882007	NA	NA	NA	NA	NA	NA	NA	NA	NA	NA	NA
F1179	Freshwater	freshwater_female	05/05/2017	F2-YC2_3	Mowi	Figgjo	Hybrid.MF	Freshwater_Hybrid.MF	50	female	7. BANGOR 4	20.7	1.315970345	118.2	0.1182	2.072617477	NA	NA	NA	NA	NA	NA	NA	NA	NA	NA	NA
F725	Freshwater	freshwater_female	05/05/2017	F2-YC2_30	Mowi	Figgjo	Hybrid.MF	Freshwater_Hybrid.MF	50	female	5. BANGOR 2	20.9	1.320146286	105	0.105	2.021189299	NA	NA	NA	NA	NA	NA	NA	NA	NA	NA	NA
F1232	Freshwater	freshwater_female	05/05/2017	F2-YC2_3	Mowi	Figgjo	Hybrid.MF	Freshwater_Hybrid.MF	50	female	7. BANGOR 4	20.9	1.320146286	120.6	0.1206	2.081347308	NA	NA	NA	NA	NA	NA	NA	NA	NA	NA	NA
F671	Freshwater	freshwater_male	05/05/2017	F2-YC2_3	Mowi	Figgjo	Hybrid.MF	Freshwater_Hybrid.MF	50	male	5. BANGOR 2	21.2	1.326335861	110	0.11	2.041392685	NA	NA	NA	NA	NA	NA	NA	NA	NA	NA	NA
F681	Freshwater	freshwater_male	05/05/2017	F2-YC2_3	Mowi	Figgjo	Hybrid.MF	Freshwater_Hybrid.MF	50	male	5. BANGOR 2	21.3	1.328379603	118	0.118	2.071882007	NA	NA	NA	NA	NA	NA	NA	NA	NA	NA	NA
F760	Freshwater	freshwater_male	05/05/2017	F2-YC2_3	Mowi	Figgjo	Hybrid.MF	Freshwater_Hybrid.MF	50	male	5. BANGOR 2	21.5	1.33243846	111	0.111	2.045322979	NA	NA	NA	NA	NA	NA	NA	NA	NA	NA	NA
F970	Freshwater	freshwater_female	05/05/2017	F2-YC2_84	Mowi	Figgjo	Hybrid.MF	Freshwater_Hybrid.MF	50	female	7. BANGOR 4	21.7	1.336459734	124	0.124	2.093421685	NA	NA	NA	NA	NA	NA	NA	NA	NA	NA	NA
F870	Freshwater	freshwater_male	05/05/2017	F2-YC2_3	Mowi	Figgjo	Hybrid.MF	Freshwater_Hybrid.MF	50	male	5. BANGOR 2	22	1.342422681	135	0.135	2.130333768	NA	NA	NA	NA	NA	NA	NA	NA	NA	NA	NA
F967	Freshwater	freshwater_male	05/05/2017	F2-YC2_84	Mowi	Figgjo	Hybrid.MF	Freshwater_Hybrid.MF	50	male	7. BANGOR 4	22	1.342422681	133	0.133	2.123851641	NA	NA	NA	NA	NA	NA	NA	NA	NA	NA	NA
F1176	Freshwater	freshwater_male	05/05/2017	F2-YC2_84	Mowi	Figgjo	Hybrid.MF	Freshwater_Hybrid.MF	50	male	7. BANGOR 4	22.2	1.346352974	129.9	0.1299	2.113609151	NA	NA	NA	NA	NA	NA	NA	NA	NA	NA	NA
F1239	Freshwater	freshwater_male	05/05/2017	F2-YC2_84	Mowi	Figgjo	Hybrid.MF	Freshwater_Hybrid.MF	50	male	7. BANGOR 4	22.9	1.359835482	132.2	0.1322	2.121231455	NA	NA	NA	NA	NA	NA	NA	NA	NA	NA	NA
F872	Freshwater	freshwater_NA	05/05/2017	F2-YC2_84	Mowi	Figgjo	Hybrid.MF	Freshwater_Hybrid.MF	50	NA	5. BANGOR 2	24.2	1.383815366	159	0.159	2.201397124	NA	NA	NA	NA	NA	NA	NA	NA	NA	NA	NA
F1283	Freshwater	freshwater_female	05/05/2017	F2-YC2_84	Mowi	Figgjo	Hybrid.MF	Freshwater_Hybrid.MF	50	female	7. BANGOR 4	25.6	1.408239965	203.3	0.2033	2.308137379	NA	NA	NA	NA	NA	NA	NA	NA	NA	NA	NA
F436	Freshwater	freshwater_female	04/05/2017	F2-YC2_30	Mowi	Figgjo	Hybrid.MF	Freshwater_Hybrid.MF	50	female	7. BANGOR 4	23.9	1.378397901	174	0.174	2.240549248	0.281	0.161494253	0.001614943	-0.55129368	1.69	0.227886705	NA	NA	NA	NA	NA
F505	Freshwater	freshwater_female	04/05/2017	F2-YC2_84	Mowi	Figgjo	Hybrid.MF	Freshwater_Hybrid.MF	50	female	5. BANGOR 2	24	1.380211242	165	0.165	2.217483944	0.241	0.146060606	0.001460606	-0.617982957	1.365	0.135132651	NA	NA	NA	NA	NA
F335	Freshwater	freshwater_male	03/05/2017	F2-YC2_30	Mowi	Figgjo	Hybrid.MF	Freshwater_Hybrid.MF	50	male	7. BANGOR 4	20.3	1.307496038	105	0.105	2.021189299	0.24	0.228571429	0.002285714	-0.619788758	0.964	-0.015922966	NA	NA	NA	NA	NA
F312	Freshwater	freshwater_female	03/05/2017	F2-YC2_84	Mowi	Figgjo	Hybrid.MF	Freshwater_Hybrid.MF	50	female	7. BANGOR 4	23.1	1.36361198	135	0.135	2.130333768	0.233	0.172592593	0.001725926	-0.632644079	1.3	0.113943352	NA	NA	NA	NA	NA
F424	Freshwater	freshwater_female	04/05/2017	F2-YC2_3	Mowi	Figgjo	Hybrid.MF	Freshwater_Hybrid.MF	50	female	7. BANGOR 4	22.1	1.344392274	140	0.14	2.146128036	0.223	0.159285714	0.001592857	-0.651695137	1.225	0.088136089	NA	NA	NA	NA	NA
F469	Freshwater	freshwater_male	04/05/2017	F2-YC2_30	Mowi	Figgjo	Hybrid.MF	Freshwater_Hybrid.MF	50	male	7. BANGOR 4	22.3	1.348304863	131	0.131	2.117271296	0.222	0.169465649	0.001694656	-0.653647026	1.295	0.112269768	NA	NA	NA	NA	NA
F593	Freshwater	freshwater_male	05/05/2017	F2-YC2_30	Mowi	Figgjo	Hybrid.MF	Freshwater_Hybrid.MF	50	male	5. BANGOR 2	22.5	1.352182518	148	0.148	2.170261715	0.222	0.15	0.0015	-0.653647026	1.358	0.13289977	NA	NA	NA	NA	NA
F122	Freshwater	freshwater_female	27/04/2017	F2-YC2_84	Mowi	Figgjo	Hybrid.MF	Freshwater_Hybrid.MF	50	female	5. BANGOR 2	24.4	1.387389826	171	0.171	2.23299611	0.222	0.129824561	0.001298246	-0.653647026	1.43	0.155336037	NA	NA	NA	NA	NA
F592	Freshwater	freshwater_female	05/05/2017	F2-YC2_84	Mowi	Figgjo	Hybrid.MF	Freshwater_Hybrid.MF	50	female	5. BANGOR 2	22.8	1.357934847	146	0.146	2.164352856	0.209	0.143150685	0.001431507	-0.679853714	1.331	0.124178055	NA	NA	NA	NA	NA
F4	Freshwater	freshwater_male	24/04/2017	F2-YC2_84	Mowi	Figgjo	Hybrid.MF	Freshwater_Hybrid.MF	50	male	7. BANGOR 4	22.9	1.359835482	149	0.149	2.173186268	0.208	0.139597315	0.001395973	-0.681936665	1.602	0.204662512	NA	NA	NA	NA	NA
F435	Freshwater	freshwater_female	04/05/2017	F2-YC2_84	Mowi	Figgjo	Hybrid.MF	Freshwater_Hybrid.MF	50	female	7. BANGOR 4	21.8	1.338456494	123	0.123	2.089905111	0.204	0.165853659	0.001658537	-0.690369833	1.117	0.048053173	NA	NA	NA	NA	NA
F302	Freshwater	freshwater_male	03/05/2017	F2-YC2_84	Mowi	Figgjo	Hybrid.MF	Freshwater_Hybrid.MF	50	male	7. BANGOR 4	22.9	1.359835482	141	0.141	2.149219113	0.2	0.141843972	0.00141844	-0.698970004	1.284	0.108565024	NA	NA	NA	NA	NA
F585	Freshwater	freshwater_male	05/05/2017	F2-YC2_30	Mowi	Figgjo	Hybrid.MF	Freshwater_Hybrid.MF	50	male	5. BANGOR 2	21.7	1.336459734	119	0.119	2.075546961	0.182	0.152941176	0.001529412	-0.739928612	0.944	-0.025028006	NA	NA	NA	NA	NA
F525	Freshwater	freshwater_male	04/05/2017	F2-YC2_84	Mowi	Figgjo	Hybrid.MF	Freshwater_Hybrid.MF	50	male	5. BANGOR 2	20.6	1.31386722	106	0.106	2.025305865	0.18	0.169811321	0.001698113	-0.744727495	0.892	-0.049635146	NA	NA	NA	NA	NA
F391	Freshwater	freshwater_female	03/05/2017	F2-YC2_30	Mowi	Figgjo	Hybrid.MF	Freshwater_Hybrid.MF	50	female	7. BANGOR 4	20.8	1.318063335	106	0.106	2.025305865	0.18	0.169811321	0.001698113	-0.744727495	0.868	-0.061480275	NA	NA	NA	NA	NA
F228	Freshwater	freshwater_female	02/05/2017	F2-YC2_3	Mowi	Figgjo	Hybrid.MF	Freshwater_Hybrid.MF	50	female	5. BANGOR 2	19.3	1.285557309	89	0.089	1.949390007	0.179	0.201123596	0.002011236	-0.747146969	0.64	-0.193820026	NA	NA	NA	NA	NA
F580	Freshwater	freshwater_male	05/05/2017	F2-YC2_30	Mowi	Figgjo	Hybrid.MF	Freshwater_Hybrid.MF	50	male	5. BANGOR 2	21.4	1.330413773	114	0.114	2.056904851	0.178	0.156140351	0.001561404	-0.749579998	0.78	-0.107905397	NA	NA	NA	NA	NA
F201	Freshwater	freshwater_male	02/05/2017	F2-YC2_30	Mowi	Figgjo	Hybrid.MF	Freshwater_Hybrid.MF	50	male	5. BANGOR 2	21.4	1.330413773	118	0.118	2.071882007	0.176	0.149152542	0.001491525	-0.754487332	1.051	0.021602716	NA	NA	NA	NA	NA
F329	Freshwater	freshwater_male	03/05/2017	F2-YC2_84	Mowi	Figgjo	Hybrid.MF	Freshwater_Hybrid.MF	50	male	7. BANGOR 4	21.1	1.324282455	114	0.114	2.056904851	0.176	0.154385965	0.00154386	-0.754487332	1.074	0.031004281	NA	NA	NA	NA	NA
F117	Freshwater	freshwater_male	27/04/2017	F2-YC2_30	Mowi	Figgjo	Hybrid.MF	Freshwater_Hybrid.MF	50	male	5. BANGOR 2	19	1.278753601	78	0.078	1.892094603	0.164	0.21025641	0.002102564	-0.785156152	0.891	-0.050122296	NA	NA	NA	NA	NA
F487	Freshwater	freshwater_female	04/05/2017	F2-YC2_84	Mowi	Figgjo	Hybrid.MF	Freshwater_Hybrid.MF	50	female	7. BANGOR 4	20.1	1.303196057	100	0.1	2	0.162	0.162	0.00162	-0.790484985	0.815	-0.088842391	NA	NA	NA	NA	NA
F476	Freshwater	freshwater_female	04/05/2017	F2-YC2_84	Mowi	Figgjo	Hybrid.MF	Freshwater_Hybrid.MF	50	female	7. BANGOR 4	20.2	1.305351369	93	0.093	1.968482949	0.16	0.172043011	0.00172043	-0.795880017	0.808	-0.092588639	NA	NA	NA	NA	NA
F208	Freshwater	freshwater_male	02/05/2017	F2-YC2_84	Mowi	Figgjo	Hybrid.MF	Freshwater_Hybrid.MF	50	male	5. BANGOR 2	19.9	1.298853076	90	0.09	1.954242509	0.16	0.177777778	0.001777778	-0.795880017	0.772	-0.1123827	NA	NA	NA	NA	NA
F251	Freshwater	freshwater_female	02/05/2017	F2-YC2_30	Mowi	Figgjo	Hybrid.MF	Freshwater_Hybrid.MF	50	female	5. BANGOR 2	19.1	1.281033367	88	0.088	1.944482672	0.158	0.179545455	0.001795455	-0.801342913	0.808	-0.092588639	NA	NA	NA	NA	NA
F490	Freshwater	freshwater_female	04/05/2017	F2-YC2_84	Mowi	Figgjo	Hybrid.MF	Freshwater_Hybrid.MF	50	female	7. BANGOR 4	20.4	1.309630167	96	0.096	1.982271233	0.157	0.163541667	0.001635417	-0.804100348	0.819	-0.086716098	NA	NA	NA	NA	NA
F474	Freshwater	freshwater_male	04/05/2017	F2-YC2_30	Mowi	Figgjo	Hybrid.MF	Freshwater_Hybrid.MF	50	male	7. BANGOR 4	18.6	1.269512944	79	0.079	1.897627091	0.152	0.192405063	0.001924051	-0.818156412	0.724	-0.140261434	NA	NA	NA	NA	NA
F491	Freshwater	freshwater_female	04/05/2017	F2-YC2_30	Mowi	Figgjo	Hybrid.MF	Freshwater_Hybrid.MF	50	female	7. BANGOR 4	19.5	1.290034611	91	0.091	1.959041392	0.148	0.162637363	0.001626374	-0.829738285	0.805	-0.09420412	NA	NA	NA	NA	NA
F132	Freshwater	freshwater_female	27/04/2017	F2-YC2_84	Mowi	Figgjo	Hybrid.MF	Freshwater_Hybrid.MF	50	female	5. BANGOR 2	19.6	1.292256071	90	0.09	1.954242509	0.145	0.161111111	0.001611111	-0.838631998	0.645	-0.190440285	NA	NA	NA	NA	NA
F576	Freshwater	freshwater_female	04/05/2017	F2-YC2_3	Mowi	Figgjo	Hybrid.MF	Freshwater_Hybrid.MF	50	female	5. BANGOR 2	18.7	1.271841607	73	0.073	1.86332286	0.14	0.191780822	0.001917808	-0.853871964	0.544	-0.2644011	NA	NA	NA	NA	NA
F320	Freshwater	freshwater_male	03/05/2017	F2-YC2_84	Mowi	Figgjo	Hybrid.MF	Freshwater_Hybrid.MF	50	male	7. BANGOR 4	19.4	1.28780173	92	0.092	1.963787827	0.135	0.14673913	0.001467391	-0.869666232	0.909	-0.041436117	NA	NA	NA	NA	NA
F544	Freshwater	freshwater_male	04/05/2017	F2-YC2_3	Mowi	Figgjo	Hybrid.MF	Freshwater_Hybrid.MF	50	male	5. BANGOR 2	19	1.278753601	87	0.087	1.939519253	0.13	0.149425287	0.001494253	-0.886056648	0.643	-0.191789027	NA	NA	NA	NA	NA
F483	Freshwater	freshwater_female	04/05/2017	F2-YC2_3	Mowi	Figgjo	Hybrid.MF	Freshwater_Hybrid.MF	50	female	7. BANGOR 4	20	1.301029996	98	0.098	1.991226076	0.128	0.130612245	0.001306122	-0.89279003	0.781	-0.107348966	NA	NA	NA	NA	NA
F347	Freshwater	freshwater_male	03/05/2017	F2-YC2_30	Mowi	Figgjo	Hybrid.MF	Freshwater_Hybrid.MF	50	male	7. BANGOR 4	18.6	1.269512944	78	0.078	1.892094603	0.127	0.162820513	0.001628205	-0.896196279	0.83	-0.080921908	NA	NA	NA	NA	NA
F459	Freshwater	freshwater_female	04/05/2017	F2-YC2_30	Mowi	Figgjo	Hybrid.MF	Freshwater_Hybrid.MF	50	female	7. BANGOR 4	18.5	1.267171728	74	0.074	1.86923172	0.124	0.167567568	0.001675676	-0.906578315	0.671	-0.17327748	NA	NA	NA	NA	NA
F568	Freshwater	freshwater_female	04/05/2017	F2-YC2_84	Mowi	Figgjo	Hybrid.MF	Freshwater_Hybrid.MF	50	female	5. BANGOR 2	17.2	1.235528447	59	0.059	1.770852012	0.099	0.16779661	0.001677966	-1.004364805	0.461	-0.336299075	NA	NA	NA	NA	NA
F519	Freshwater	freshwater_female	04/05/2017	F2-YC2_84	Mowi	Figgjo	Hybrid.MF	Freshwater_Hybrid.MF	50	female	5. BANGOR 2	17.6	1.245512668	65	0.065	1.812913357	0.095	0.146153846	0.001461538	-1.022276395	0.541	-0.266802735	NA	NA	NA	NA	NA
S97	Saltwater	saltwater_male	25/04/2018	F2-YC2_30	Mowi	Figgjo	Hybrid.MF	Saltwater_Hybrid.MF	50	male	3. BANGOR 1	45.4	1.657055853	1120	1.12	3.049218023	1.957	0.174732143	0.001747321	0.291590826	13.532	1.131361989	10.19	1.008174184	13.24	1.121887985	0.769637462
S77	Saltwater	saltwater_male	25/04/2018	F2-YC2_30	Mowi	Figgjo	Hybrid.MF	Saltwater_Hybrid.MF	50	male	3. BANGOR 1	43	1.633468456	958	0.958	2.981365509	1.29	0.134655532	0.001346555	0.11058971	10.902	1.037506178	11.29	1.052693942	14.1	1.149219113	0.80070922
F399	Freshwater	freshwater_male	03/05/2017	F2-YC2_84	Mowi	Figgjo	Hybrid.MF	Freshwater_Hybrid.MF	50	male	7. BANGOR 4	13	1.113943352	25	0.025	1.397940009	0.061	0.244	0.00244	-1.214670165	0.29	-0.537602002	NA	NA	NA	NA	NA	mmp
F169	Freshwater	freshwater_male	28/04/2017	F2-YC2_30	Mowi	Figgjo	Hybrid.MF	Freshwater_Hybrid.MF	50	male	5. BANGOR 2	14.7	1.167317335	37	0.037	1.568201724	0.061	0.164864865	0.001648649	-1.214670165	0.373	-0.428291168	NA	NA	NA	NA	NA	empty stomach
S116	Saltwater	saltwater_female	26/04/2018	F2-YC2_84	Mowi	Figgjo	Hybrid.MF	Saltwater_Hybrid.MF	50	female	4. BANGOR 3	50.2	1.700703717	1462	1.462	3.164947373	1.78	0.121751026	0.00121751	0.250420002	13.843	1.141230219	12.77	1.106190897	15.71	1.196176185	0.812858052
S172	Saltwater	saltwater_female	27/04/2018	F2-YC2_30	Mowi	Figgjo	Hybrid.MF	Saltwater_Hybrid.MF	50	female	4. BANGOR 3	48.4	1.684845362	1419	1.419	3.151982395	1.748	0.123185342	0.001231853	0.242541428	18.327	1.26309138	12.48	1.096214585	14.83	1.171141151	0.841537424
S81	Saltwater	saltwater_female	25/04/2018	F2-YC2_30	Mowi	Figgjo	Hybrid.MF	Saltwater_Hybrid.MF	50	female	3. BANGOR 1	41.8	1.621176282	850	0.85	2.929418926	1.227	0.144352941	0.001443529	0.088844563	8.924	0.950559562	11.69	1.067814511	13.82	1.140508043	0.845875543
S56	Saltwater	saltwater_female	24/04/2018	F2-YC2_3	Mowi	Figgjo	Hybrid.MF	Saltwater_Hybrid.MF	50	female	3. BANGOR 1	43.6	1.639486489	1010	1.01	3.004321374	1.439	0.142475248	0.001424752	0.158060794	11.828	1.072911316	12.09	1.082426301	14.07	1.148294097	0.859275053	Brain sample damaged
S168	Saltwater	saltwater_female	27/04/2018	F2-YC2_84	Mowi	Figgjo	Hybrid.MF	Saltwater_Hybrid.MF	50	female	4. BANGOR 3	43.9	1.64246452	882	0.882	2.945468585	0.734	0.083219955	0.0008322	-0.13430394	9.922	0.996599223	10.55	1.02325246	11.85	1.07371835	0.890295359
S15	Saltwater	saltwater_female	23/04/2018	F2-YC2_84	Mowi	Figgjo	Hybrid.MF	Saltwater_Hybrid.MF	50	female	3. BANGOR 1	49.1	1.691081492	1229	1.229	3.089551883	1.626	0.132302685	0.001323027	0.211120541	12.036	1.080482179	12.13	1.083860801	13.52	1.130976692	0.897189349
S64	Saltwater	saltwater_male	24/04/2018	F2-YC2_30	Mowi	Figgjo	Hybrid.MF	Saltwater_Hybrid.MF	50	male	3. BANGOR 1	39	1.591064607	669	0.669	2.825426118	NA	NA	NA	NA	NA	NA	11.61	1.06483222	12.33	1.090963077	0.941605839
S93	Saltwater	saltwater_male	25/04/2018	F2-YC2_84	Mowi	Figgjo	Hybrid.MF	Saltwater_Hybrid.MF	50	male	3. BANGOR 1	52.8	1.722633923	1614	1.614	3.20790353	1.886	0.11685254	0.001168525	0.275541688	16.441	1.215928229	14.97	1.1752218	15.63	1.193958978	0.957773512
S35	Saltwater	saltwater_male	24/04/2018	F2-YC2_3	Mowi	Figgjo	Hybrid.MF	Saltwater_Hybrid.MF	50	male	3. BANGOR 1	44.7	1.650307523	1099	1.099	3.040997692	1.35	0.122838944	0.001228389	0.130333768	8.9	0.949390007	14.05	1.147676324	14.18	1.151676231	0.990832158
S16	Saltwater	saltwater_female	23/04/2018	F2-YC2_84	Mowi	Figgjo	Hybrid.MF	Saltwater_Hybrid.MF	50	female	3. BANGOR 1	48.7	1.687528961	1368	1.368	3.136086097	1.839	0.134429825	0.001344298	0.264581729	15.733	1.196811543	13.91	1.14332713	13.76	1.138618434	1.010901163
S183	Saltwater	saltwater_male	27/04/2018	F2-YC2_84	Mowi	Figgjo	Hybrid.MF	Saltwater_Hybrid.MF	50	male	4. BANGOR 3	42	1.62324929	826	0.826	2.916980047	0.991	0.119975787	0.001199758	-0.003926346	8.645	0.936764998	12.98	1.113274692	12.04	1.080626487	1.07807309
S834	Saltwater	saltwater_male	04/05/2018	F2-YC2_30	Mowi	Figgjo	Hybrid.MF	Saltwater_Hybrid.MF	50	male	4. BANGOR 3	36.3	1.559906625	548	0.548	2.738780558	NA	NA	NA	NA	NA	NA	NA	NA	NA	NA	NA
S1096	Saltwater	saltwater_female	04/05/2018	F2-YC2_84	Mowi	Figgjo	Hybrid.MF	Saltwater_Hybrid.MF	50	female	4. BANGOR 3	39.5	1.596597096	615	0.615	2.788875116	NA	NA	NA	NA	NA	NA	NA	NA	NA	NA	NA
S610	Saltwater	saltwater_female	04/05/2018	F2-YC2_3	Mowi	Figgjo	Hybrid.MF	Saltwater_Hybrid.MF	50	female	3. BANGOR 1	38.2	1.582063363	660	0.66	2.819543936	NA	NA	NA	NA	NA	NA	NA	NA	NA	NA	NA
S868	Saltwater	saltwater_male	04/05/2018	F2-YC2_30	Mowi	Figgjo	Hybrid.MF	Saltwater_Hybrid.MF	50	male	4. BANGOR 3	38	1.579783597	701	0.701	2.845718018	NA	NA	NA	NA	NA	NA	NA	NA	NA	NA	NA
S729	Saltwater	saltwater_male	04/05/2018	F2-YC2_84	Mowi	Figgjo	Hybrid.MF	Saltwater_Hybrid.MF	50	male	3. BANGOR 1	39.7	1.598790507	757	0.757	2.87909588	NA	NA	NA	NA	NA	NA	NA	NA	NA	NA	NA
S833	Saltwater	saltwater_male	04/05/2018	F2-YC2_3	Mowi	Figgjo	Hybrid.MF	Saltwater_Hybrid.MF	50	male	4. BANGOR 3	38.8	1.588831726	759	0.759	2.880241776	NA	NA	NA	NA	NA	NA	NA	NA	NA	NA	NA
S650	Saltwater	saltwater_male	04/05/2018	F2-YC2_3	Mowi	Figgjo	Hybrid.MF	Saltwater_Hybrid.MF	50	male	3. BANGOR 1	38.8	1.588831726	798	0.798	2.902002891	NA	NA	NA	NA	NA	NA	NA	NA	NA	NA	NA
S948	Saltwater	saltwater_female	04/05/2018	F2-YC2_3	Mowi	Figgjo	Hybrid.MF	Saltwater_Hybrid.MF	50	female	4. BANGOR 3	41	1.612783857	816	0.816	2.911690159	NA	NA	NA	NA	NA	NA	NA	NA	NA	NA	NA
S725	Saltwater	saltwater_female	04/05/2018	F2-YC2_84	Mowi	Figgjo	Hybrid.MF	Saltwater_Hybrid.MF	50	female	3. BANGOR 1	22.5	1.352182518	859	0.859	2.933993164	NA	NA	NA	NA	NA	NA	NA	NA	NA	NA	NA
S641	Saltwater	saltwater_male	04/05/2018	F2-YC2_84	Mowi	Figgjo	Hybrid.MF	Saltwater_Hybrid.MF	50	male	3. BANGOR 1	42	1.62324929	860	0.86	2.934498451	NA	NA	NA	NA	NA	NA	NA	NA	NA	NA	NA
S658	Saltwater	saltwater_male	04/05/2018	F2-YC2_30	Mowi	Figgjo	Hybrid.MF	Saltwater_Hybrid.MF	50	male	3. BANGOR 1	41.7	1.620136055	886	0.886	2.947433722	NA	NA	NA	NA	NA	NA	NA	NA	NA	NA	NA
S715	Saltwater	saltwater_male	04/05/2018	F2-YC2_30	Mowi	Figgjo	Hybrid.MF	Saltwater_Hybrid.MF	50	male	3. BANGOR 1	42.3	1.626340367	897	0.897	2.952792443	NA	NA	NA	NA	NA	NA	NA	NA	NA	NA	NA
S741	Saltwater	saltwater_female	04/05/2018	F2-YC2_84	Mowi	Figgjo	Hybrid.MF	Saltwater_Hybrid.MF	50	female	3. BANGOR 1	42.9	1.632457292	907	0.907	2.957607287	NA	NA	NA	NA	NA	NA	NA	NA	NA	NA	NA
S877	Saltwater	saltwater_male	04/05/2018	F2-YC2_30	Mowi	Figgjo	Hybrid.MF	Saltwater_Hybrid.MF	50	male	4. BANGOR 3	43.1	1.63447727	933	0.933	2.969881644	NA	NA	NA	NA	NA	NA	NA	NA	NA	NA	NA
S628	Saltwater	saltwater_female	04/05/2018	F2-YC2_3	Mowi	Figgjo	Hybrid.MF	Saltwater_Hybrid.MF	50	female	3. BANGOR 1	40.8	1.610660163	934	0.934	2.970346876	NA	NA	NA	NA	NA	NA	NA	NA	NA	NA	NA
S1027	Saltwater	saltwater_female	04/05/2018	F2-YC2_3	Mowi	Figgjo	Hybrid.MF	Saltwater_Hybrid.MF	50	female	4. BANGOR 3	41.4	1.617000341	937	0.937	2.971739591	NA	NA	NA	NA	NA	NA	NA	NA	NA	NA	NA
S864	Saltwater	saltwater_male	04/05/2018	F2-YC2_84	Mowi	Figgjo	Hybrid.MF	Saltwater_Hybrid.MF	50	male	4. BANGOR 3	44.8	1.651278014	940	0.94	2.973127854	NA	NA	NA	NA	NA	NA	NA	NA	NA	NA	NA
S754	Saltwater	saltwater_male	04/05/2018	F2-YC2_3	Mowi	Figgjo	Hybrid.MF	Saltwater_Hybrid.MF	50	male	3. BANGOR 1	43.3	1.636487896	958	0.958	2.981365509	NA	NA	NA	NA	NA	NA	NA	NA	NA	NA	NA
S1127	Saltwater	saltwater_male	04/05/2018	F2-YC2_3	Mowi	Figgjo	Hybrid.MF	Saltwater_Hybrid.MF	50	male	4. BANGOR 3	41.5	1.618048097	961	0.961	2.982723388	NA	NA	NA	NA	NA	NA	NA	NA	NA	NA	NA
S1022	Saltwater	saltwater_male	04/05/2018	F2-YC2_30	Mowi	Figgjo	Hybrid.MF	Saltwater_Hybrid.MF	50	male	4. BANGOR 3	44.2	1.645422269	961	0.961	2.982723388	NA	NA	NA	NA	NA	NA	NA	NA	NA	NA	NA
S1067	Saltwater	saltwater_male	04/05/2018	F2-YC2_30	Mowi	Figgjo	Hybrid.MF	Saltwater_Hybrid.MF	50	male	4. BANGOR 3	44.7	1.650307523	967	0.967	2.985426474	NA	NA	NA	NA	NA	NA	NA	NA	NA	NA	NA
S718	Saltwater	saltwater_male	04/05/2018	F2-YC2_3	Mowi	Figgjo	Hybrid.MF	Saltwater_Hybrid.MF	50	male	3. BANGOR 1	42	1.62324929	979	0.979	2.990782692	NA	NA	NA	NA	NA	NA	NA	NA	NA	NA	NA
S963	Saltwater	saltwater_female	04/05/2018	F2-YC2_84	Mowi	Figgjo	Hybrid.MF	Saltwater_Hybrid.MF	50	female	4. BANGOR 3	43.9	1.64246452	994	0.994	2.997386384	NA	NA	NA	NA	NA	NA	NA	NA	NA	NA	NA
S904	Saltwater	saltwater_male	04/05/2018	F2-YC2_84	Mowi	Figgjo	Hybrid.MF	Saltwater_Hybrid.MF	50	male	4. BANGOR 3	44	1.643452676	994	0.994	2.997386384	NA	NA	NA	NA	NA	NA	NA	NA	NA	NA	NA
S703	Saltwater	saltwater_female	04/05/2018	F2-YC2_3	Mowi	Figgjo	Hybrid.MF	Saltwater_Hybrid.MF	50	female	3. BANGOR 1	43.8	1.641474111	1004	1.004	3.001733713	NA	NA	NA	NA	NA	NA	NA	NA	NA	NA	NA
S481	Saltwater	saltwater_male	04/05/2018	F2-YC2_30	Mowi	Figgjo	Hybrid.MF	Saltwater_Hybrid.MF	50	male	3. BANGOR 1	43.2	1.635483747	1011	1.011	3.004751156	NA	NA	NA	NA	NA	NA	NA	NA	NA	NA	NA
S596	Saltwater	saltwater_male	04/05/2018	F2-YC2_30	Mowi	Figgjo	Hybrid.MF	Saltwater_Hybrid.MF	50	male	3. BANGOR 1	44.1	1.644438589	1050	1.05	3.021189299	NA	NA	NA	NA	NA	NA	NA	NA	NA	NA	NA
S556	Saltwater	saltwater_female	04/05/2018	F2-YC2_84	Mowi	Figgjo	Hybrid.MF	Saltwater_Hybrid.MF	50	female	3. BANGOR 1	45.1	1.654176542	1063	1.063	3.026533265	NA	NA	NA	NA	NA	NA	NA	NA	NA	NA	NA
S816	Saltwater	saltwater_male	04/05/2018	F2-YC2_3	Mowi	Figgjo	Hybrid.MF	Saltwater_Hybrid.MF	50	male	4. BANGOR 3	43.2	1.635483747	1069	1.069	3.028977705	NA	NA	NA	NA	NA	NA	NA	NA	NA	NA	NA
S574	Saltwater	saltwater_female	04/05/2018	F2-YC2_30	Mowi	Figgjo	Hybrid.MF	Saltwater_Hybrid.MF	50	female	3. BANGOR 1	45.9	1.661812686	1080	1.08	3.033423755	NA	NA	NA	NA	NA	NA	NA	NA	NA	NA	NA
S837	Saltwater	saltwater_female	04/05/2018	F2-YC2_3	Mowi	Figgjo	Hybrid.MF	Saltwater_Hybrid.MF	50	female	4. BANGOR 3	43	1.633468456	1090	1.09	3.037426498	NA	NA	NA	NA	NA	NA	NA	NA	NA	NA	NA
S939	Saltwater	saltwater_female	04/05/2018	F2-YC2_3	Mowi	Figgjo	Hybrid.MF	Saltwater_Hybrid.MF	50	female	4. BANGOR 3	45	1.653212514	1119	1.119	3.048830087	NA	NA	NA	NA	NA	NA	NA	NA	NA	NA	NA
S544	Saltwater	saltwater_female	04/05/2018	F2-YC2_30	Mowi	Figgjo	Hybrid.MF	Saltwater_Hybrid.MF	50	female	3. BANGOR 1	45.8	1.660865478	1146	1.146	3.059184618	NA	NA	NA	NA	NA	NA	NA	NA	NA	NA	NA
S747	Saltwater	saltwater_female	04/05/2018	F2-YC2_84	Mowi	Figgjo	Hybrid.MF	Saltwater_Hybrid.MF	50	female	3. BANGOR 1	36	1.556302501	1155	1.155	3.062581984	NA	NA	NA	NA	NA	NA	NA	NA	NA	NA	NA
S952	Saltwater	saltwater_female	04/05/2018	F2-YC2_3	Mowi	Figgjo	Hybrid.MF	Saltwater_Hybrid.MF	50	female	4. BANGOR 3	44.5	1.648360011	1157	1.157	3.063333359	NA	NA	NA	NA	NA	NA	NA	NA	NA	NA	NA
S1039	Saltwater	saltwater_female	04/05/2018	F2-YC2_3	Mowi	Figgjo	Hybrid.MF	Saltwater_Hybrid.MF	50	female	4. BANGOR 3	46.1	1.663700925	1189	1.189	3.075181855	NA	NA	NA	NA	NA	NA	NA	NA	NA	NA	NA
S913	Saltwater	saltwater_male	04/05/2018	F2-YC2_84	Mowi	Figgjo	Hybrid.MF	Saltwater_Hybrid.MF	50	male	4. BANGOR 3	49	1.69019608	1207	1.207	3.08170727	NA	NA	NA	NA	NA	NA	NA	NA	NA	NA	NA
S520	Saltwater	saltwater_male	04/05/2018	F2-YC2_3	Mowi	Figgjo	Hybrid.MF	Saltwater_Hybrid.MF	50	male	3. BANGOR 1	45.8	1.660865478	1221	1.221	3.086715664	NA	NA	NA	NA	NA	NA	NA	NA	NA	NA	NA
S560	Saltwater	saltwater_female	04/05/2018	F2-YC2_3	Mowi	Figgjo	Hybrid.MF	Saltwater_Hybrid.MF	50	female	3. BANGOR 1	46.6	1.668385917	1227	1.227	3.088844563	NA	NA	NA	NA	NA	NA	NA	NA	NA	NA	NA
S566	Saltwater	saltwater_female	04/05/2018	F2-YC2_30	Mowi	Figgjo	Hybrid.MF	Saltwater_Hybrid.MF	50	female	3. BANGOR 1	47.9	1.680335513	1280	1.28	3.10720997	NA	NA	NA	NA	NA	NA	NA	NA	NA	NA	NA
S917	Saltwater	saltwater_male	04/05/2018	F2-YC2_3	Mowi	Figgjo	Hybrid.MF	Saltwater_Hybrid.MF	50	male	4. BANGOR 3	47.3	1.674861141	1283	1.283	3.108226656	NA	NA	NA	NA	NA	NA	NA	NA	NA	NA	NA
S1045	Saltwater	saltwater_male	04/05/2018	F2-YC2_84	Mowi	Figgjo	Hybrid.MF	Saltwater_Hybrid.MF	50	male	4. BANGOR 3	48.5	1.685741739	1294	1.294	3.111934276	NA	NA	NA	NA	NA	NA	NA	NA	NA	NA	NA
S604	Saltwater	saltwater_male	04/05/2018	F2-YC2_3	Mowi	Figgjo	Hybrid.MF	Saltwater_Hybrid.MF	50	male	3. BANGOR 1	43.2	1.635483747	1325	1.325	3.122215878	NA	NA	NA	NA	NA	NA	NA	NA	NA	NA	NA
S674	Saltwater	saltwater_male	04/05/2018	F2-YC2_30	Mowi	Figgjo	Hybrid.MF	Saltwater_Hybrid.MF	50	male	3. BANGOR 1	46.6	1.668385917	1355	1.355	3.131939295	NA	NA	NA	NA	NA	NA	NA	NA	NA	NA	NA
S849	Saltwater	saltwater_female	04/05/2018	F2-YC2_3	Mowi	Figgjo	Hybrid.MF	Saltwater_Hybrid.MF	50	female	4. BANGOR 3	46	1.662757832	1364	1.364	3.13481437	NA	NA	NA	NA	NA	NA	NA	NA	NA	NA	NA
S731	Saltwater	saltwater_male	04/05/2018	F2-YC2_84	Mowi	Figgjo	Hybrid.MF	Saltwater_Hybrid.MF	50	male	3. BANGOR 1	48.3	1.683947131	1366	1.366	3.135450699	NA	NA	NA	NA	NA	NA	NA	NA	NA	NA	NA
S1048	Saltwater	saltwater_female	04/05/2018	F2-YC2_30	Mowi	Figgjo	Hybrid.MF	Saltwater_Hybrid.MF	50	female	4. BANGOR 3	48.8	1.688419822	1395	1.395	3.144574208	NA	NA	NA	NA	NA	NA	NA	NA	NA	NA	NA
S764	Saltwater	saltwater_male	04/05/2018	F2-YC2_3	Mowi	Figgjo	Hybrid.MF	Saltwater_Hybrid.MF	50	male	3. BANGOR 1	47.2	1.673941999	1403	1.403	3.147057671	NA	NA	NA	NA	NA	NA	NA	NA	NA	NA	NA
S571	Saltwater	saltwater_male	04/05/2018	F2-YC2_3	Mowi	Figgjo	Hybrid.MF	Saltwater_Hybrid.MF	50	male	3. BANGOR 1	47.5	1.67669361	1429	1.429	3.155032229	NA	NA	NA	NA	NA	NA	NA	NA	NA	NA	NA
S573	Saltwater	saltwater_male	04/05/2018	F2-YC2_84	Mowi	Figgjo	Hybrid.MF	Saltwater_Hybrid.MF	50	male	3. BANGOR 1	49.5	1.694605199	1458	1.458	3.163757524	NA	NA	NA	NA	NA	NA	NA	NA	NA	NA	NA
S997	Saltwater	saltwater_male	04/05/2018	F2-YC2_84	Mowi	Figgjo	Hybrid.MF	Saltwater_Hybrid.MF	50	male	4. BANGOR 3	51.1	1.7084209	1478	1.478	3.169674434	NA	NA	NA	NA	NA	NA	NA	NA	NA	NA	NA
S713	Saltwater	saltwater_male	04/05/2018	F2-YC2_3	Mowi	Figgjo	Hybrid.MF	Saltwater_Hybrid.MF	50	male	3. BANGOR 1	50.8	1.705863712	1493	1.493	3.174059808	NA	NA	NA	NA	NA	NA	NA	NA	NA	NA	NA
S1003	Saltwater	saltwater_male	04/05/2018	F2-YC2_30	Mowi	Figgjo	Hybrid.MF	Saltwater_Hybrid.MF	50	male	4. BANGOR 3	50	1.698970004	1527	1.527	3.183839037	NA	NA	NA	NA	NA	NA	NA	NA	NA	NA	NA
S1095	Saltwater	saltwater_male	04/05/2018	F2-YC2_3	Mowi	Figgjo	Hybrid.MF	Saltwater_Hybrid.MF	50	male	4. BANGOR 3	48.5	1.685741739	1548	1.548	3.189770956	NA	NA	NA	NA	NA	NA	NA	NA	NA	NA	NA
S1064	Saltwater	saltwater_female	04/05/2018	F2-YC2_3	Mowi	Figgjo	Hybrid.MF	Saltwater_Hybrid.MF	50	female	4. BANGOR 3	52.1	1.716837723	1583	1.583	3.199480915	NA	NA	NA	NA	NA	NA	NA	NA	NA	NA	NA
S583	Saltwater	saltwater_male	04/05/2018	F2-YC2_84	Mowi	Figgjo	Hybrid.MF	Saltwater_Hybrid.MF	50	male	3. BANGOR 1	50	1.698970004	1594	1.594	3.202488317	NA	NA	NA	NA	NA	NA	NA	NA	NA	NA	NA
S646	Saltwater	saltwater_female	04/05/2018	F2-YC2_84	Mowi	Figgjo	Hybrid.MF	Saltwater_Hybrid.MF	50	female	3. BANGOR 1	52.9	1.723455672	1600	1.6	3.204119983	NA	NA	NA	NA	NA	NA	NA	NA	NA	NA	NA
S683	Saltwater	saltwater_female	04/05/2018	F2-YC2_84	Mowi	Figgjo	Hybrid.MF	Saltwater_Hybrid.MF	50	female	3. BANGOR 1	52.3	1.718501689	1605	1.605	3.205475037	NA	NA	NA	NA	NA	NA	NA	NA	NA	NA	NA
S875	Saltwater	saltwater_male	04/05/2018	F2-YC2_84	Mowi	Figgjo	Hybrid.MF	Saltwater_Hybrid.MF	50	male	4. BANGOR 3	53.2	1.725911632	1621	1.621	3.209783015	NA	NA	NA	NA	NA	NA	NA	NA	NA	NA	NA
S1010	Saltwater	saltwater_female	04/05/2018	F2-YC2_30	Mowi	Figgjo	Hybrid.MF	Saltwater_Hybrid.MF	50	female	4. BANGOR 3	49.1	1.691081492	1664	1.664	3.221153322	NA	NA	NA	NA	NA	NA	NA	NA	NA	NA	NA
S1056	Saltwater	saltwater_female	04/05/2018	F2-YC2_84	Mowi	Figgjo	Hybrid.MF	Saltwater_Hybrid.MF	50	female	4. BANGOR 3	52.7	1.721810615	1975	1.975	3.2955671	NA	NA	NA	NA	NA	NA	NA	NA	NA	NA	NA
S949	Saltwater	saltwater_male	04/05/2018	F2-YC2_30	Mowi	Figgjo	Hybrid.MF	Saltwater_Hybrid.MF	50	male	4. BANGOR 3	54.8	1.738780558	2108	2.108	3.323870607	NA	NA	NA	NA	NA	NA	NA	NA	NA	NA	NA
S810	Saltwater	saltwater_female	04/05/2018	F2-YC2_84	Mowi	Figgjo	Hybrid.MF	Saltwater_Hybrid.MF	50	female	4. BANGOR 3	43.6	1.639486489	911	0.911	2.959518377	NA	NA	NA	NA	NA	NA	NA	NA	NA	NA	NA
S351	Saltwater	saltwater_male	03/05/2018	F2-YC2_3	Mowi	Figgjo	Hybrid.MF	Saltwater_Hybrid.MF	50	male	3. BANGOR 1	50	1.698970004	1710	1.71	3.23299611	2.222	0.12994152	0.001299415	0.346744055	24.027	1.380699548	NA	NA	NA	NA	NA
S386	Saltwater	saltwater_female	03/05/2018	F2-YC2_30	Mowi	Figgjo	Hybrid.MF	Saltwater_Hybrid.MF	50	female	4. BANGOR 3	51.2	1.709269961	1782	1.782	3.2509077	2.26	0.126823793	0.001268238	0.354108439	24.533	1.389750659	NA	NA	NA	NA	NA
S381	Saltwater	saltwater_male	03/05/2018	F2-YC2_30	Mowi	Figgjo	Hybrid.MF	Saltwater_Hybrid.MF	50	male	4. BANGOR 3	44.9	1.652246341	1220	1.22	3.086359831	2.037	0.166967213	0.001669672	0.308991029	15.815	1.199069196	NA	NA	NA	NA	NA
S362	Saltwater	saltwater_male	03/05/2018	F2-YC2_30	Mowi	Figgjo	Hybrid.MF	Saltwater_Hybrid.MF	50	male	3. BANGOR 1	43	1.633468456	987	0.987	2.994317153	1.459	0.147821682	0.001478217	0.164055292	11.628	1.065505023	NA	NA	NA	NA	NA
S468	Saltwater	saltwater_male	03/05/2018	F2-YC2_84	Mowi	Figgjo	Hybrid.MF	Saltwater_Hybrid.MF	50	male	3. BANGOR 1	51.8	1.71432976	1491	1.491	3.173477643	2.097	0.140643863	0.001406439	0.32159843	13.722	1.137417415	NA	NA	NA	NA	NA
S372	Saltwater	saltwater_male	03/05/2018	F2-YC2_3	Mowi	Figgjo	Hybrid.MF	Saltwater_Hybrid.MF	50	male	4. BANGOR 3	46.6	1.668385917	1250	1.25	3.096910013	1.856	0.14848	0.0014848	0.268577972	12.632	1.101472117	NA	NA	NA	NA	NA
S358	Saltwater	saltwater_female	03/05/2018	F2-YC2_3	Mowi	Figgjo	Hybrid.MF	Saltwater_Hybrid.MF	50	female	3. BANGOR 1	41.7	1.620136055	977	0.977	2.989894564	1.431	0.146468782	0.001464688	0.155639634	10.118	1.005094675	NA	NA	NA	NA	NA
S438	Saltwater	saltwater_male	03/05/2018	F2-YC2_84	Mowi	Figgjo	Hybrid.MF	Saltwater_Hybrid.MF	50	male	4. BANGOR 3	41.8	1.621176282	1862	1.862	3.269979677	1.072	0.057572503	0.000575725	0.030194785	NA	NA	NA	NA	NA	NA	NA
S356	Saltwater	saltwater_female	03/05/2018	F2-YC2_84	Mowi	Figgjo	Hybrid.MF	Saltwater_Hybrid.MF	50	female	3. BANGOR 1	44.5	1.648360011	944	0.944	2.974971994	1.299	0.137605932	0.001376059	0.113609151	9.075	0.957846634	NA	NA	NA	NA	NA
S398	Saltwater	saltwater_female	03/05/2018	F2-YC2_30	Mowi	Figgjo	Hybrid.MF	Saltwater_Hybrid.MF	50	female	4. BANGOR 3	42.4	1.627365857	917	0.917	2.962369336	1.532	0.167066521	0.001670665	0.185258765	9.712	0.987308674	NA	NA	NA	NA	NA
S405	Saltwater	saltwater_female	03/05/2018	F2-YC2_30	Mowi	Figgjo	Hybrid.MF	Saltwater_Hybrid.MF	50	female	4. BANGOR 3	44.4	1.64738297	988	0.988	2.994756945	1.3	0.131578947	0.001315789	0.113943352	10.304	1.01300585	NA	NA	NA	NA	NA
S396	Saltwater	saltwater_NA	03/05/2018	F2-YC2_84	Mowi	Figgjo	Hybrid.MF	Saltwater_Hybrid.MF	50	NA	4. BANGOR 3	46.2	1.664641976	1044	1.044	3.018700499	1.366	0.130842912	0.001308429	0.135450699	9.091	0.958611658	NA	NA	NA	NA	NA
S212	Saltwater	saltwater_male	30/04/2018	F2-YC2_30	Mowi	Figgjo	Hybrid.MF	Saltwater_Hybrid.MF	50	male	3. BANGOR 1	45.9	1.661812686	1189	1.189	3.075181855	1.318	0.110849453	0.001108495	0.11991541	18.163	1.259187583	NA	NA	NA	NA	NA
S285	Saltwater	saltwater_female	02/05/2018	F2-YC2_30	Mowi	Figgjo	Hybrid.MF	Saltwater_Hybrid.MF	50	female	4. BANGOR 3	50	1.698970004	1397	1.397	3.145196406	1.593	0.114030064	0.001140301	0.202215776	15.191	1.181586364	NA	NA	NA	NA	NA
S218	Saltwater	saltwater_male	30/04/2018	F2-YC2_30	Mowi	Figgjo	Hybrid.MF	Saltwater_Hybrid.MF	50	male	3. BANGOR 1	43.2	1.635483747	1083	1.083	3.034628457	1.253	0.115697138	0.001156971	0.097951071	14.738	1.168438552	NA	NA	NA	NA	NA
S296	Saltwater	saltwater_female	02/05/2018	F2-YC2_3	Mowi	Figgjo	Hybrid.MF	Saltwater_Hybrid.MF	50	female	4. BANGOR 3	40.5	1.607455023	948	0.948	2.976808337	0.902	0.095147679	0.000951477	-0.044793462	11.943	1.077113432	NA	NA	NA	NA	NA
S265	Saltwater	saltwater_male	02/05/2018	F2-YC2_84	Mowi	Figgjo	Hybrid.MF	Saltwater_Hybrid.MF	50	male	4. BANGOR 3	47.5	1.67669361	1258	1.258	3.099680641	1.491	0.118521463	0.001185215	0.173477643	11.718	1.068853494	NA	NA	NA	NA	NA
S209	Saltwater	saltwater_male	30/04/2018	F2-YC2_84	Mowi	Figgjo	Hybrid.MF	Saltwater_Hybrid.MF	50	male	3. BANGOR 1	45.5	1.658011397	1132	1.132	3.053846427	1.256	0.110954064	0.001109541	0.098989639	10.941	1.039057018	NA	NA	NA	NA	NA
S314	Saltwater	saltwater_male	02/05/2018	F2-YC2_84	Mowi	Figgjo	Hybrid.MF	Saltwater_Hybrid.MF	50	male	4. BANGOR 3	49.8	1.697229343	1367	1.367	3.135768515	2.116	0.154791514	0.001547915	0.325515663	12.271	1.088879956	NA	NA	NA	NA	NA
S312	Saltwater	saltwater_female	02/05/2018	F2-YC2_84	Mowi	Figgjo	Hybrid.MF	Saltwater_Hybrid.MF	50	female	4. BANGOR 3	45	1.653212514	1012	1.012	3.005180513	1.44	0.14229249	0.001422925	0.158362492	11.923	1.076385544	NA	NA	NA	NA	NA
F578	Freshwater	freshwater_NA	04/05/2017	NA	NA	NA	NA	Freshwater_NA	NA	NA	5. BANGOR 2	8.6	0.934498451	7	0.007	0.84509804	NA	NA	NA	NA	0.05	-1.301029996	NA	NA	NA	NA	NA
F1285	Freshwater	freshwater_NA	07/05/2017	NA	NA	NA	NA	Freshwater_NA	NA	NA	7. BANGOR 4	10.4	1.017033339	131	0.131	2.117271296	NA	NA	NA	NA	NA	NA	NA	NA	NA	NA	NA
F1236	Freshwater	freshwater_NA	05/05/2017	NA	NA	NA	NA	Freshwater_NA	NA	NA	7. BANGOR 4	9.5	0.977723605	9.1	0.0091	0.959041392	NA	NA	NA	NA	NA	NA	NA	NA	NA	NA	NA
F1157	Freshwater	freshwater_NA	05/05/2017	NA	NA	NA	NA	Freshwater_NA	NA	NA	7. BANGOR 4	11.7	1.068185862	19	0.019	1.278753601	NA	NA	NA	NA	NA	NA	NA	NA	NA	NA	NA	mmp
F1188	Freshwater	freshwater_NA	05/05/2017	NA	NA	NA	NA	Freshwater_NA	NA	NA	7. BANGOR 4	12	1.079181246	21	0.021	1.322219295	NA	NA	NA	NA	NA	NA	NA	NA	NA	NA	NA	mmp
F1086	Freshwater	freshwater_NA	05/05/2017	NA	NA	NA	NA	Freshwater_NA	NA	NA	7. BANGOR 4	14.2	1.152288344	33.8	0.0338	1.5289167	NA	NA	NA	NA	NA	NA	NA	NA	NA	NA	NA
F728	Freshwater	freshwater_NA	05/05/2017	NA	NA	NA	NA	Freshwater_NA	NA	NA	5. BANGOR 2	14.5	1.161368002	34	0.034	1.531478917	NA	NA	NA	NA	NA	NA	NA	NA	NA	NA	NA
F1069	Freshwater	freshwater_male	05/05/2017	NA	NA	NA	NA	Freshwater_NA	NA	male	7. BANGOR 4	14.5	1.161368002	32.8	0.0328	1.515873844	NA	NA	NA	NA	NA	NA	NA	NA	NA	NA	NA
F1141	Freshwater	freshwater_NA	05/05/2017	NA	NA	NA	NA	Freshwater_NA	NA	NA	7. BANGOR 4	15.1	1.178976947	43.6	0.0436	1.639486489	NA	NA	NA	NA	NA	NA	NA	NA	NA	NA	NA
F1118	Freshwater	freshwater_NA	05/05/2017	NA	NA	NA	NA	Freshwater_NA	NA	NA	7. BANGOR 4	15.4	1.187520721	55.4	0.0554	1.743509765	NA	NA	NA	NA	NA	NA	NA	NA	NA	NA	NA
F768	Freshwater	freshwater_NA	05/05/2017	NA	NA	NA	NA	Freshwater_NA	NA	NA	5. BANGOR 2	15.5	1.190331698	118	0.118	2.071882007	NA	NA	NA	NA	NA	NA	NA	NA	NA	NA	NA
F1020	Freshwater	freshwater_NA	05/05/2017	NA	NA	NA	NA	Freshwater_NA	NA	NA	7. BANGOR 4	15.6	1.193124598	46	0.046	1.662757832	NA	NA	NA	NA	NA	NA	NA	NA	NA	NA	NA
F1064	Freshwater	freshwater_male	05/05/2017	NA	NA	NA	NA	Freshwater_NA	NA	male	7. BANGOR 4	15.6	1.193124598	47.5	0.0475	1.67669361	NA	NA	NA	NA	NA	NA	NA	NA	NA	NA	NA
F1172	Freshwater	freshwater_NA	05/05/2017	NA	NA	NA	NA	Freshwater_NA	NA	NA	7. BANGOR 4	15.6	1.193124598	42.7	0.0427	1.630427875	NA	NA	NA	NA	NA	NA	NA	NA	NA	NA	NA
F1125	Freshwater	freshwater_NA	05/05/2017	NA	NA	NA	NA	Freshwater_NA	NA	NA	7. BANGOR 4	15.8	1.198657087	46.6	0.0466	1.668385917	NA	NA	NA	NA	NA	NA	NA	NA	NA	NA	NA
F993	Freshwater	freshwater_NA	05/05/2017	NA	NA	NA	NA	Freshwater_NA	NA	NA	7. BANGOR 4	16	1.204119983	51	0.051	1.707570176	NA	NA	NA	NA	NA	NA	NA	NA	NA	NA	NA
F1211	Freshwater	freshwater_NA	05/05/2017	NA	NA	NA	NA	Freshwater_NA	NA	NA	7. BANGOR 4	16	1.204119983	51.8	0.0518	1.71432976	NA	NA	NA	NA	NA	NA	NA	NA	NA	NA	NA
F1224	Freshwater	freshwater_male	05/05/2017	NA	NA	NA	NA	Freshwater_NA	NA	male	7. BANGOR 4	16.1	1.206825876	48.2	0.0482	1.683047038	NA	NA	NA	NA	NA	NA	NA	NA	NA	NA	NA
F1171	Freshwater	freshwater_NA	05/05/2017	NA	NA	NA	NA	Freshwater_NA	NA	NA	7. BANGOR 4	16.2	1.209515015	48.3	0.0483	1.683947131	NA	NA	NA	NA	NA	NA	NA	NA	NA	NA	NA
F1121	Freshwater	freshwater_NA	05/05/2017	NA	NA	NA	NA	Freshwater_NA	NA	NA	7. BANGOR 4	16.5	1.217483944	52.4	0.0524	1.719331287	NA	NA	NA	NA	NA	NA	NA	NA	NA	NA	NA
F1126	Freshwater	freshwater_NA	05/05/2017	NA	NA	NA	NA	Freshwater_NA	NA	NA	7. BANGOR 4	16.5	1.217483944	51.5	0.0515	1.711807229	NA	NA	NA	NA	NA	NA	NA	NA	NA	NA	NA
F1221	Freshwater	freshwater_NA	05/05/2017	NA	NA	NA	NA	Freshwater_NA	NA	NA	7. BANGOR 4	16.5	1.217483944	56.8	0.0568	1.754348336	NA	NA	NA	NA	NA	NA	NA	NA	NA	NA	NA
F1039	Freshwater	freshwater_male	05/05/2017	NA	NA	NA	NA	Freshwater_NA	NA	male	7. BANGOR 4	16.6	1.220108088	NA	NA	NA	NA	NA	NA	NA	NA	NA	NA	NA	NA	NA	NA	scales not working
F1017	Freshwater	freshwater_NA	05/05/2017	NA	NA	NA	NA	Freshwater_NA	NA	NA	7. BANGOR 4	16.8	1.225309282	53	0.053	1.72427587	NA	NA	NA	NA	NA	NA	NA	NA	NA	NA	NA
F1142	Freshwater	freshwater_NA	05/05/2017	NA	NA	NA	NA	Freshwater_NA	NA	NA	7. BANGOR 4	16.8	1.225309282	54.4	0.0544	1.7355989	NA	NA	NA	NA	NA	NA	NA	NA	NA	NA	NA
F1237	Freshwater	freshwater_NA	05/05/2017	NA	NA	NA	NA	Freshwater_NA	NA	NA	7. BANGOR 4	16.9	1.227886705	53.5	0.0535	1.728353782	NA	NA	NA	NA	NA	NA	NA	NA	NA	NA	NA
F1225	Freshwater	freshwater_NA	05/05/2017	NA	NA	NA	NA	Freshwater_NA	NA	NA	7. BANGOR 4	17	1.230448921	61.4	0.0614	1.788168371	NA	NA	NA	NA	NA	NA	NA	NA	NA	NA	NA
F853	Freshwater	freshwater_NA	05/05/2017	NA	NA	NA	NA	Freshwater_NA	NA	NA	5. BANGOR 2	17.3	1.238046103	54	0.054	1.73239376	NA	NA	NA	NA	NA	NA	NA	NA	NA	NA	NA
F1216	Freshwater	freshwater_NA	05/05/2017	NA	NA	NA	NA	Freshwater_NA	NA	NA	7. BANGOR 4	17.3	1.238046103	59.8	0.0598	1.776701184	NA	NA	NA	NA	NA	NA	NA	NA	NA	NA	NA
F1185	Freshwater	freshwater_NA	05/05/2017	NA	NA	NA	NA	Freshwater_NA	NA	NA	7. BANGOR 4	17.6	1.245512668	64.3	0.0643	1.808210973	NA	NA	NA	NA	NA	NA	NA	NA	NA	NA	NA
F1228	Freshwater	freshwater_NA	05/05/2017	NA	NA	NA	NA	Freshwater_NA	NA	NA	7. BANGOR 4	17.6	1.245512668	68.2	0.0682	1.833784375	NA	NA	NA	NA	NA	NA	NA	NA	NA	NA	NA
F1214	Freshwater	freshwater_NA	05/05/2017	NA	NA	NA	NA	Freshwater_NA	NA	NA	7. BANGOR 4	17.7	1.247973266	70.2	0.0702	1.846337112	NA	NA	NA	NA	NA	NA	NA	NA	NA	NA	NA
F1222	Freshwater	freshwater_NA	05/05/2017	NA	NA	NA	NA	Freshwater_NA	NA	NA	7. BANGOR 4	18	1.255272505	67.6	0.0676	1.829946696	NA	NA	NA	NA	NA	NA	NA	NA	NA	NA	NA
F1258	Freshwater	freshwater_NA	05/05/2017	NA	NA	NA	NA	Freshwater_NA	NA	NA	7. BANGOR 4	18.1	1.257678575	70.9	0.0709	1.850646235	NA	NA	NA	NA	NA	NA	NA	NA	NA	NA	NA
F1094	Freshwater	freshwater_NA	05/05/2017	NA	NA	NA	NA	Freshwater_NA	NA	NA	7. BANGOR 4	18.4	1.264817823	71.9	0.0719	1.85672889	NA	NA	NA	NA	NA	NA	NA	NA	NA	NA	NA
F1235	Freshwater	freshwater_NA	05/05/2017	NA	NA	NA	NA	Freshwater_NA	NA	NA	7. BANGOR 4	18.4	1.264817823	80.2	0.0802	1.904174368	NA	NA	NA	NA	NA	NA	NA	NA	NA	NA	NA
F894	Freshwater	freshwater_NA	05/05/2017	NA	NA	NA	NA	Freshwater_NA	NA	NA	5. BANGOR 2	18.5	1.267171728	83	0.083	1.919078092	NA	NA	NA	NA	NA	NA	NA	NA	NA	NA	NA
F1135	Freshwater	freshwater_NA	05/05/2017	NA	NA	NA	NA	Freshwater_NA	NA	NA	7. BANGOR 4	18.5	1.267171728	75.1	0.0751	1.875639937	NA	NA	NA	NA	NA	NA	NA	NA	NA	NA	NA
F1212	Freshwater	freshwater_NA	05/05/2017	NA	NA	NA	NA	Freshwater_NA	NA	NA	7. BANGOR 4	18.5	1.267171728	80.6	0.0806	1.906335042	NA	NA	NA	NA	NA	NA	NA	NA	NA	NA	NA
F1219	Freshwater	freshwater_NA	05/05/2017	NA	NA	NA	NA	Freshwater_NA	NA	NA	7. BANGOR 4	18.5	1.267171728	80.9	0.0809	1.907948522	NA	NA	NA	NA	NA	NA	NA	NA	NA	NA	NA
F947	Freshwater	freshwater_NA	05/05/2017	NA	NA	NA	NA	Freshwater_NA	NA	NA	7. BANGOR 4	18.6	1.269512944	74	0.074	1.86923172	NA	NA	NA	NA	NA	NA	NA	NA	NA	NA	NA
F1233	Freshwater	freshwater_male	05/05/2017	NA	NA	NA	NA	Freshwater_NA	NA	male	7. BANGOR 4	18.6	1.269512944	73.9	0.0739	1.868644438	NA	NA	NA	NA	NA	NA	NA	NA	NA	NA	NA
F1254	Freshwater	freshwater_NA	05/05/2017	NA	NA	NA	NA	Freshwater_NA	NA	NA	7. BANGOR 4	18.6	1.269512944	81.8	0.0818	1.912753304	NA	NA	NA	NA	NA	NA	NA	NA	NA	NA	NA
F1262	Freshwater	freshwater_male	05/05/2017	NA	NA	NA	NA	Freshwater_NA	NA	male	7. BANGOR 4	18.6	1.269512944	75.1	0.0751	1.875639937	NA	NA	NA	NA	NA	NA	NA	NA	NA	NA	NA
F633	Freshwater	freshwater_NA	05/05/2017	NA	NA	NA	NA	Freshwater_NA	NA	NA	5. BANGOR 2	18.7	1.271841607	77	0.077	1.886490725	NA	NA	NA	NA	NA	NA	NA	NA	NA	NA	NA
F1181	Freshwater	freshwater_NA	05/05/2017	NA	NA	NA	NA	Freshwater_NA	NA	NA	7. BANGOR 4	18.7	1.271841607	85.3	0.0853	1.930949031	NA	NA	NA	NA	NA	NA	NA	NA	NA	NA	NA
F1220	Freshwater	freshwater_NA	05/05/2017	NA	NA	NA	NA	Freshwater_NA	NA	NA	7. BANGOR 4	18.8	1.274157849	80.1	0.0801	1.903632516	NA	NA	NA	NA	NA	NA	NA	NA	NA	NA	NA
F1242	Freshwater	freshwater_NA	05/05/2017	NA	NA	NA	NA	Freshwater_NA	NA	NA	7. BANGOR 4	19	1.278753601	87	0.087	1.939519253	NA	NA	NA	NA	NA	NA	NA	NA	NA	NA	NA
F650	Freshwater	freshwater_female	05/05/2017	NA	NA	NA	NA	Freshwater_NA	NA	female	5. BANGOR 2	19.1	1.281033367	84	0.084	1.924279286	NA	NA	NA	NA	NA	NA	NA	NA	NA	NA	NA
F1213	Freshwater	freshwater_male	05/05/2017	NA	NA	NA	NA	Freshwater_NA	NA	male	7. BANGOR 4	19.2	1.283301229	94.3	0.0943	1.974511693	NA	NA	NA	NA	NA	NA	NA	NA	NA	NA	NA
F1227	Freshwater	freshwater_NA	05/05/2017	NA	NA	NA	NA	Freshwater_NA	NA	NA	7. BANGOR 4	19.4	1.28780173	84	0.084	1.924279286	NA	NA	NA	NA	NA	NA	NA	NA	NA	NA	NA
F649	Freshwater	freshwater_NA	05/05/2017	NA	NA	NA	NA	Freshwater_NA	NA	NA	5. BANGOR 2	19.5	1.290034611	83	0.083	1.919078092	NA	NA	NA	NA	NA	NA	NA	NA	NA	NA	NA
F1134	Freshwater	freshwater_NA	05/05/2017	NA	NA	NA	NA	Freshwater_NA	NA	NA	7. BANGOR 4	19.5	1.290034611	94.4	0.0944	1.974971994	NA	NA	NA	NA	NA	NA	NA	NA	NA	NA	NA
F1159	Freshwater	freshwater_NA	05/05/2017	NA	NA	NA	NA	Freshwater_NA	NA	NA	7. BANGOR 4	19.5	1.290034611	79.8	0.0798	1.902002891	NA	NA	NA	NA	NA	NA	NA	NA	NA	NA	NA
F1187	Freshwater	freshwater_female	05/05/2017	NA	NA	NA	NA	Freshwater_NA	NA	female	7. BANGOR 4	19.5	1.290034611	87	0.087	1.939519253	NA	NA	NA	NA	NA	NA	NA	NA	NA	NA	NA
F1138	Freshwater	freshwater_male	05/05/2017	NA	NA	NA	NA	Freshwater_NA	NA	male	7. BANGOR 4	19.6	1.292256071	96.9	0.0969	1.986323777	NA	NA	NA	NA	NA	NA	NA	NA	NA	NA	NA
F1243	Freshwater	freshwater_NA	05/05/2017	NA	NA	NA	NA	Freshwater_NA	NA	NA	7. BANGOR 4	19.6	1.292256071	91.1	0.0911	1.959518377	NA	NA	NA	NA	NA	NA	NA	NA	NA	NA	NA
F1252	Freshwater	freshwater_NA	05/05/2017	NA	NA	NA	NA	Freshwater_NA	NA	NA	7. BANGOR 4	19.6	1.292256071	88.6	0.0886	1.947433722	NA	NA	NA	NA	NA	NA	NA	NA	NA	NA	NA
F1151	Freshwater	freshwater_NA	05/05/2017	NA	NA	NA	NA	Freshwater_NA	NA	NA	7. BANGOR 4	19.8	1.29666519	89.5	0.0895	1.951823035	NA	NA	NA	NA	NA	NA	NA	NA	NA	NA	NA
F1117	Freshwater	freshwater_NA	05/05/2017	NA	NA	NA	NA	Freshwater_NA	NA	NA	7. BANGOR 4	19.9	1.298853076	97.5	0.0975	1.989004616	NA	NA	NA	NA	NA	NA	NA	NA	NA	NA	NA
F1215	Freshwater	freshwater_NA	05/05/2017	NA	NA	NA	NA	Freshwater_NA	NA	NA	7. BANGOR 4	19.9	1.298853076	92.1	0.0921	1.96425963	NA	NA	NA	NA	NA	NA	NA	NA	NA	NA	NA
F1223	Freshwater	freshwater_NA	05/05/2017	NA	NA	NA	NA	Freshwater_NA	NA	NA	7. BANGOR 4	19.9	1.298853076	96.7	0.0967	1.985426474	NA	NA	NA	NA	NA	NA	NA	NA	NA	NA	NA
F1259	Freshwater	freshwater_NA	05/05/2017	NA	NA	NA	NA	Freshwater_NA	NA	NA	7. BANGOR 4	19.9	1.298853076	90.6	0.0906	1.957128198	NA	NA	NA	NA	NA	NA	NA	NA	NA	NA	NA
F1266	Freshwater	freshwater_NA	05/05/2017	NA	NA	NA	NA	Freshwater_NA	NA	NA	7. BANGOR 4	20.1	1.303196057	116.5	0.1165	2.066325925	NA	NA	NA	NA	NA	NA	NA	NA	NA	NA	NA
F1137	Freshwater	freshwater_NA	05/05/2017	NA	NA	NA	NA	Freshwater_NA	NA	NA	7. BANGOR 4	20.2	1.305351369	97.4	0.0974	1.988558957	NA	NA	NA	NA	NA	NA	NA	NA	NA	NA	NA
F861	Freshwater	freshwater_NA	05/05/2017	NA	NA	NA	NA	Freshwater_NA	NA	NA	5. BANGOR 2	20.3	1.307496038	96	0.096	1.982271233	NA	NA	NA	NA	NA	NA	NA	NA	NA	NA	NA
F915	Freshwater	freshwater_NA	05/05/2017	NA	NA	NA	NA	Freshwater_NA	NA	NA	5. BANGOR 2	20.3	1.307496038	113	0.113	2.053078443	NA	NA	NA	NA	NA	NA	NA	NA	NA	NA	NA
F1132	Freshwater	freshwater_NA	05/05/2017	NA	NA	NA	NA	Freshwater_NA	NA	NA	7. BANGOR 4	20.4	1.309630167	105.4	0.1054	2.022840611	NA	NA	NA	NA	NA	NA	NA	NA	NA	NA	NA
F1013	Freshwater	freshwater_NA	05/05/2017	NA	NA	NA	NA	Freshwater_NA	NA	NA	7. BANGOR 4	20.5	1.311753861	98	0.098	1.991226076	NA	NA	NA	NA	NA	NA	NA	NA	NA	NA	NA
F1114	Freshwater	freshwater_NA	05/05/2017	NA	NA	NA	NA	Freshwater_NA	NA	NA	7. BANGOR 4	20.5	1.311753861	102.1	0.1021	2.009025742	NA	NA	NA	NA	NA	NA	NA	NA	NA	NA	NA
F1253	Freshwater	freshwater_NA	05/05/2017	NA	NA	NA	NA	Freshwater_NA	NA	NA	7. BANGOR 4	20.5	1.311753861	102.2	0.1022	2.009450896	NA	NA	NA	NA	NA	NA	NA	NA	NA	NA	NA
F1111	Freshwater	freshwater_NA	05/05/2017	NA	NA	NA	NA	Freshwater_NA	NA	NA	7. BANGOR 4	20.6	1.31386722	104.7	0.1047	2.019946682	NA	NA	NA	NA	NA	NA	NA	NA	NA	NA	NA
F1131	Freshwater	freshwater_NA	05/05/2017	NA	NA	NA	NA	Freshwater_NA	NA	NA	7. BANGOR 4	20.7	1.315970345	105.8	0.1058	2.024485668	NA	NA	NA	NA	NA	NA	NA	NA	NA	NA	NA
F660	Freshwater	freshwater_NA	05/05/2017	NA	NA	NA	NA	Freshwater_NA	NA	NA	5. BANGOR 2	21	1.322219295	109	0.109	2.037426498	NA	NA	NA	NA	NA	NA	NA	NA	NA	NA	NA
F842	Freshwater	freshwater_NA	05/05/2017	NA	NA	NA	NA	Freshwater_NA	NA	NA	5. BANGOR 2	21	1.322219295	111	0.111	2.045322979	NA	NA	NA	NA	NA	NA	NA	NA	NA	NA	NA
F1271	Freshwater	freshwater_male	05/05/2017	NA	NA	NA	NA	Freshwater_NA	NA	male	7. BANGOR 4	21	1.322219295	111.8	0.1118	2.048441804	NA	NA	NA	NA	NA	NA	NA	NA	NA	NA	NA
F1037	Freshwater	freshwater_NA	05/05/2017	NA	NA	NA	NA	Freshwater_NA	NA	NA	7. BANGOR 4	21.2	1.326335861	NA	NA	NA	NA	NA	NA	NA	NA	NA	NA	NA	NA	NA	NA	scales not working
F1229	Freshwater	freshwater_NA	05/05/2017	NA	NA	NA	NA	Freshwater_NA	NA	NA	7. BANGOR 4	21.2	1.326335861	101.6	0.1016	2.006893708	NA	NA	NA	NA	NA	NA	NA	NA	NA	NA	NA
F1272	Freshwater	freshwater_NA	05/05/2017	NA	NA	NA	NA	Freshwater_NA	NA	NA	7. BANGOR 4	21.3	1.328379603	124.1	0.1241	2.093771781	NA	NA	NA	NA	NA	NA	NA	NA	NA	NA	NA
F1108	Freshwater	freshwater_NA	05/05/2017	NA	NA	NA	NA	Freshwater_NA	NA	NA	7. BANGOR 4	21.5	1.33243846	110.5	0.1105	2.043362278	NA	NA	NA	NA	NA	NA	NA	NA	NA	NA	NA
F1147	Freshwater	freshwater_female	05/05/2017	NA	NA	NA	NA	Freshwater_NA	NA	female	7. BANGOR 4	21.6	1.334453751	123.2	0.1232	2.090610708	NA	NA	NA	NA	NA	NA	NA	NA	NA	NA	NA
F747	Freshwater	freshwater_male	05/05/2017	NA	NA	NA	NA	Freshwater_NA	NA	male	5. BANGOR 2	22	1.342422681	128	0.128	2.10720997	NA	NA	NA	NA	NA	NA	NA	NA	NA	NA	NA
F878	Freshwater	freshwater_NA	05/05/2017	NA	NA	NA	NA	Freshwater_NA	NA	NA	5. BANGOR 2	22	1.342422681	130	0.13	2.113943352	NA	NA	NA	NA	NA	NA	NA	NA	NA	NA	NA
F875	Freshwater	freshwater_NA	05/05/2017	NA	NA	NA	NA	Freshwater_NA	NA	NA	5. BANGOR 2	22.7	1.356025857	148	0.148	2.170261715	NA	NA	NA	NA	NA	NA	NA	NA	NA	NA	NA
F1167	Freshwater	freshwater_male	05/05/2017	NA	NA	NA	NA	Freshwater_NA	NA	male	7. BANGOR 4	22.7	1.356025857	135	0.135	2.130333768	NA	NA	NA	NA	NA	NA	NA	NA	NA	NA	NA	scale only 5 or 0
F1194	Freshwater	freshwater_NA	05/05/2017	NA	NA	NA	NA	Freshwater_NA	NA	NA	7. BANGOR 4	22.7	1.356025857	139.3	0.1393	2.143951116	NA	NA	NA	NA	NA	NA	NA	NA	NA	NA	NA
F753	Freshwater	freshwater_NA	05/05/2017	NA	NA	NA	NA	Freshwater_NA	NA	NA	5. BANGOR 2	23	1.361727836	135	0.135	2.130333768	NA	NA	NA	NA	NA	NA	NA	NA	NA	NA	NA
F1245	Freshwater	freshwater_NA	05/05/2017	NA	NA	NA	NA	Freshwater_NA	NA	NA	7. BANGOR 4	23	1.361727836	139.4	0.1394	2.144262774	NA	NA	NA	NA	NA	NA	NA	NA	NA	NA	NA
F1251	Freshwater	freshwater_NA	05/05/2017	NA	NA	NA	NA	Freshwater_NA	NA	NA	7. BANGOR 4	23	1.361727836	155.8	0.1558	2.192567453	NA	NA	NA	NA	NA	NA	NA	NA	NA	NA	NA
F1036	Freshwater	freshwater_NA	05/05/2017	NA	NA	NA	NA	Freshwater_NA	NA	NA	7. BANGOR 4	23.5	1.371067862	NA	NA	NA	NA	NA	NA	NA	NA	NA	NA	NA	NA	NA	NA	scales not working
F1274	Freshwater	freshwater_NA	05/05/2017	NA	NA	NA	NA	Freshwater_NA	NA	NA	7. BANGOR 4	23.7	1.374748346	155.7	0.1557	2.192288613	NA	NA	NA	NA	NA	NA	NA	NA	NA	NA	NA
F645	Freshwater	freshwater_NA	05/05/2017	NA	NA	NA	NA	Freshwater_NA	NA	NA	5. BANGOR 2	23.8	1.376576957	157	0.157	2.195899652	NA	NA	NA	NA	NA	NA	NA	NA	NA	NA	NA
F1103	Freshwater	freshwater_NA	05/05/2017	NA	NA	NA	NA	Freshwater_NA	NA	NA	7. BANGOR 4	24.6	1.390935107	190	0.19	2.278753601	NA	NA	NA	NA	NA	NA	NA	NA	NA	NA	NA	scale only 5 or 0
F1279	Freshwater	freshwater_NA	05/05/2017	NA	NA	NA	NA	Freshwater_NA	NA	NA	7. BANGOR 4	24.6	1.390935107	186.3	0.1863	2.270212855	NA	NA	NA	NA	NA	NA	NA	NA	NA	NA	NA
F1105	Freshwater	freshwater_NA	05/05/2017	NA	NA	NA	NA	Freshwater_NA	NA	NA	7. BANGOR 4	24.7	1.392696953	175	0.175	2.243038049	NA	NA	NA	NA	NA	NA	NA	NA	NA	NA	NA	scale only 5 or 0
F1282	Freshwater	freshwater_NA	05/05/2017	NA	NA	NA	NA	Freshwater_NA	NA	NA	7. BANGOR 4	25	1.397940009	198.3	0.1983	2.297322714	NA	NA	NA	NA	NA	NA	NA	NA	NA	NA	NA
F1202	Freshwater	freshwater_NA	05/05/2017	NA	NA	NA	NA	Freshwater_NA	NA	NA	7. BANGOR 4	25.2	1.401400541	200	0.2	2.301029996	NA	NA	NA	NA	NA	NA	NA	NA	NA	NA	NA	scale only 5 or 0
F1026	Freshwater	freshwater_NA	05/05/2017	NA	NA	NA	NA	Freshwater_NA	NA	NA	7. BANGOR 4	25.4	1.404833717	NA	NA	NA	NA	NA	NA	NA	NA	NA	NA	NA	NA	NA	NA	scales not working
F673	Freshwater	freshwater_NA	05/05/2017	NA	NA	NA	NA	Freshwater_NA	NA	NA	5. BANGOR 2	27	1.431363764	221	0.221	2.344392274	NA	NA	NA	NA	NA	NA	NA	NA	NA	NA	NA
F948	Freshwater	freshwater_NA	05/05/2017	NA	NA	NA	NA	Freshwater_NA	NA	NA	7. BANGOR 4	27	1.431363764	240	0.24	2.380211242	NA	NA	NA	NA	NA	NA	NA	NA	NA	NA	NA
F1160	Freshwater	freshwater_NA	05/05/2017	NA	NA	NA	NA	Freshwater_NA	NA	NA	7. BANGOR 4	28.7	1.457881897	275	0.275	2.439332694	NA	NA	NA	NA	NA	NA	NA	NA	NA	NA	NA	scale only 5 or 0
F536	Freshwater	freshwater_NA	04/05/2017	NA	NA	NA	NA	Freshwater_NA	NA	NA	5. BANGOR 2	29	1.462397998	260	0.26	2.414973348	0.492	0.189230769	0.001892308	-0.308034897	2.359	0.372727941	NA	NA	NA	NA	NA
F1294	Freshwater	freshwater_NA	07/05/2017	NA	NA	NA	NA	Freshwater_NA	NA	NA	7. BANGOR 4	21.4	1.330413773	121.8	0.1218	2.085647288	0.27	0.221674877	0.002216749	-0.568636236	1.076	0.031812271	NA	NA	NA	NA	NA
F534	Freshwater	freshwater_NA	04/05/2017	NA	NA	NA	NA	Freshwater_NA	NA	NA	5. BANGOR 2	22.1	1.344392274	123	0.123	2.089905111	0.256	0.208130081	0.002081301	-0.591760035	0.97	-0.013228266	NA	NA	NA	NA	NA
F556	Freshwater	freshwater_NA	04/05/2017	NA	NA	NA	NA	Freshwater_NA	NA	NA	5. BANGOR 2	24	1.380211242	164	0.164	2.214843848	0.245	0.149390244	0.001493902	-0.610833916	1.516	0.180699201	NA	NA	NA	NA	NA
F470	Freshwater	freshwater_NA	04/05/2017	NA	NA	NA	NA	Freshwater_NA	NA	NA	7. BANGOR 4	22.8	1.357934847	148	0.148	2.170261715	0.24	0.162162162	0.001621622	-0.619788758	1.655	0.218797998	NA	NA	NA	NA	NA
F209	Freshwater	freshwater_male	02/05/2017	NA	NA	NA	NA	Freshwater_NA	NA	male	5. BANGOR 2	22.5	1.352182518	143	0.143	2.155336037	0.222	0.155244755	0.001552448	-0.653647026	1.241	0.093771781	NA	NA	NA	NA	NA
F1286	Freshwater	freshwater_NA	07/05/2017	NA	NA	NA	NA	Freshwater_NA	NA	NA	7. BANGOR 4	23.2	1.365487985	150.4	0.1504	2.177247836	0.219	0.145611702	0.001456117	-0.659555885	1.329	0.123524981	NA	NA	NA	NA	NA
F535	Freshwater	freshwater_NA	04/05/2017	NA	NA	NA	NA	Freshwater_NA	NA	NA	5. BANGOR 2	22.4	1.350248018	126	0.126	2.100370545	0.211	0.167460317	0.001674603	-0.675717545	0.824	-0.084072788	NA	NA	NA	NA	NA
F1290	Freshwater	freshwater_NA	07/05/2017	NA	NA	NA	NA	Freshwater_NA	NA	NA	7. BANGOR 4	20.1	1.303196057	104.2	0.1042	2.017867719	0.187	0.179462572	0.001794626	-0.728158393	0.995	-0.002176919	NA	NA	NA	NA	NA
F509	Freshwater	freshwater_NA	04/05/2017	NA	NA	NA	NA	Freshwater_NA	NA	NA	5. BANGOR 2	21	1.322219295	116	0.116	2.064457989	0.185	0.159482759	0.001594828	-0.732828272	0.865	-0.062983893	NA	NA	NA	NA	NA
F508	Freshwater	freshwater_NA	04/05/2017	NA	NA	NA	NA	Freshwater_NA	NA	NA	5. BANGOR 2	21.7	1.336459734	126	0.126	2.100370545	0.176	0.13968254	0.001396825	-0.754487332	1.032	0.013679697	NA	NA	NA	NA	NA
F1291	Freshwater	freshwater_NA	07/05/2017	NA	NA	NA	NA	Freshwater_NA	NA	NA	7. BANGOR 4	18.6	1.269512944	83.3	0.0833	1.920645001	0.171	0.205282113	0.002052821	-0.76700389	0.603	-0.219682688	NA	NA	NA	NA	NA
F144	Freshwater	freshwater_female	28/04/2017	F2-YC2_34-not used	NA	NA	NA	Freshwater_NA	NA	female	5. BANGOR 2	18.8	1.274157849	79	0.079	1.897627091	0.169	0.213924051	0.002139241	-0.772113295	0.758	-0.120330794	NA	NA	NA	NA	NA
F506	Freshwater	freshwater_NA	04/05/2017	NA	NA	NA	NA	Freshwater_NA	NA	NA	5. BANGOR 2	20.7	1.315970345	110	0.11	2.041392685	0.169	0.153636364	0.001536364	-0.772113295	0.907	-0.042392713	NA	NA	NA	NA	NA
F538	Freshwater	freshwater_NA	04/05/2017	NA	NA	NA	NA	Freshwater_NA	NA	NA	5. BANGOR 2	19	1.278753601	78	0.078	1.892094603	0.159	0.203846154	0.002038462	-0.798602876	0.595	-0.225483034	NA	NA	NA	NA	NA
F514	Freshwater	freshwater_NA	04/05/2017	NA	NA	NA	NA	Freshwater_NA	NA	NA	5. BANGOR 2	20.1	1.303196057	96	0.096	1.982271233	0.159	0.165625	0.00165625	-0.798602876	0.77	-0.113509275	NA	NA	NA	NA	NA
F511	Freshwater	freshwater_NA	04/05/2017	NA	NA	NA	NA	Freshwater_NA	NA	NA	5. BANGOR 2	18.9	1.276461804	78	0.078	1.892094603	0.155	0.198717949	0.001987179	-0.809668302	0.657	-0.18243463	NA	NA	NA	NA	NA
F173	Freshwater	freshwater_NA	28/04/2017	NA	NA	NA	NA	Freshwater_NA	NA	NA	5. BANGOR 2	19.2	1.283301229	82	0.082	1.913813852	0.153	0.186585366	0.001865854	-0.815308569	0.744	-0.128427064	NA	NA	NA	NA	NA
F503	Freshwater	freshwater_NA	04/05/2017	NA	NA	NA	NA	Freshwater_NA	NA	NA	5. BANGOR 2	21.2	1.326335861	120	0.12	2.079181246	0.151	0.125833333	0.001258333	-0.821023053	0.98	-0.008773924	NA	NA	NA	NA	NA
F507	Freshwater	freshwater_NA	04/05/2017	NA	NA	NA	NA	Freshwater_NA	NA	NA	5. BANGOR 2	19.1	1.281033367	84	0.084	1.924279286	0.143	0.170238095	0.001702381	-0.844663963	0.662	-0.179142011	NA	NA	NA	NA	NA
F564	Freshwater	freshwater_NA	04/05/2017	NA	NA	NA	NA	Freshwater_NA	NA	NA	5. BANGOR 2	18.5	1.267171728	70	0.07	1.84509804	0.14	0.2	0.002	-0.853871964	0.591	-0.228412519	NA	NA	NA	NA	NA
F381	Freshwater	freshwater_female	03/05/2017	NA	NA	NA	NA	Freshwater_NA	NA	female	7. BANGOR 4	19.6	1.292256071	90	0.09	1.954242509	0.14	0.155555556	0.001555556	-0.853871964	0.803	-0.095284455	NA	NA	NA	NA	NA
F512	Freshwater	freshwater_NA	04/05/2017	NA	NA	NA	NA	Freshwater_NA	NA	NA	5. BANGOR 2	21.5	1.33243846	121	0.121	2.08278537	0.14	0.115702479	0.001157025	-0.853871964	0.9	-0.045757491	NA	NA	NA	NA	NA
F559	Freshwater	freshwater_NA	04/05/2017	NA	NA	NA	NA	Freshwater_NA	NA	NA	5. BANGOR 2	20.5	1.311753861	100	0.1	2	0.135	0.135	0.00135	-0.869666232	0.619	-0.208309351	NA	NA	NA	NA	NA
F562	Freshwater	freshwater_NA	04/05/2017	NA	NA	NA	NA	Freshwater_NA	NA	NA	5. BANGOR 2	19.4	1.28780173	85	0.085	1.929418926	0.129	0.151764706	0.001517647	-0.88941029	0.63	-0.200659451	NA	NA	NA	NA	NA
F537	Freshwater	freshwater_NA	04/05/2017	NA	NA	NA	NA	Freshwater_NA	NA	NA	5. BANGOR 2	17.5	1.243038049	63	0.063	1.799340549	0.114	0.180952381	0.001809524	-0.943095149	0.526	-0.279014256	NA	NA	NA	NA	NA
F494	Freshwater	freshwater_NA	04/05/2017	NA	NA	NA	NA	Freshwater_NA	NA	NA	7. BANGOR 4	17.5	1.243038049	64	0.064	1.806179974	0.114	0.178125	0.00178125	-0.943095149	0.536	-0.27083521	NA	NA	NA	NA	NA
F87	Freshwater	freshwater_NA	27/04/2017	NA	NA	NA	NA	Freshwater_NA	NA	NA	7. BANGOR 4	17.6	1.245512668	66	0.066	1.819543936	0.109	0.165151515	0.001651515	-0.962573502	0.6	-0.22184875	NA	NA	NA	NA	NA
F1287	Freshwater	freshwater_male	07/05/2017	NA	NA	NA	NA	Freshwater_NA	NA	male	7. BANGOR 4	14.6	1.164352856	36.2	0.0362	1.558708571	0.107	0.29558011	0.002955801	-0.970616222	0.366	-0.436518915	NA	NA	NA	NA	NA	fin clip before photo
F148	Freshwater	freshwater_NA	28/04/2017	NA	NA	NA	NA	Freshwater_NA	NA	NA	5. BANGOR 2	17.2	1.235528447	56	0.056	1.748188027	0.098	0.175	0.00175	-1.008773924	0.546	-0.262807357	NA	NA	NA	NA	NA
F1289	Freshwater	freshwater_NA	07/05/2017	NA	NA	NA	NA	Freshwater_NA	NA	NA	7. BANGOR 4	16.9	1.227886705	53	0.053	1.72427587	0.095	0.179245283	0.001792453	-1.022276395	0.508	-0.294136288	NA	NA	NA	NA	NA
F477	Freshwater	freshwater_NA	04/05/2017	NA	NA	NA	NA	Freshwater_NA	NA	NA	7. BANGOR 4	16.2	1.209515015	48	0.048	1.681241237	0.094	0.195833333	0.001958333	-1.026872146	0.427	-0.369572125	NA	NA	NA	NA	NA
F561	Freshwater	freshwater_NA	04/05/2017	NA	NA	NA	NA	Freshwater_NA	NA	NA	5. BANGOR 2	16.8	1.225309282	55	0.055	1.740362689	0.075	0.136363636	0.001363636	-1.124938737	0.401	-0.396855627	NA	NA	NA	NA	NA
F261	Freshwater	freshwater_female	03/05/2017	NA	NA	NA	NA	Freshwater_NA	NA	female	5. BANGOR 2	18.2	1.260071388	69	0.069	1.838849091	0.073	0.105797101	0.001057971	-1.13667714	0.515	-0.288192771	NA	NA	NA	NA	NA
F1288	Freshwater	freshwater_NA	07/05/2017	NA	NA	NA	NA	Freshwater_NA	NA	NA	7. BANGOR 4	16.7	1.222716471	57.6	0.0576	1.760422483	0.071	0.123263889	0.001232639	-1.148741651	0.474	-0.324221658	NA	NA	NA	NA	NA
F241	Freshwater	freshwater_male	02/05/2017	NA	NA	NA	NA	Freshwater_NA	NA	male	5. BANGOR 2	15.9	1.201397124	37	0.037	1.568201724	0.065	0.175675676	0.001756757	-1.187086643	0.332	-0.478861916	NA	NA	NA	NA	NA
S1014	Saltwater	saltwater_male	04/05/2018	NA	NA	NA	NA	Saltwater_NA	NA	male	4. BANGOR 3	29.2	1.465382851	248	0.248	2.394451681	NA	NA	NA	NA	NA	NA	NA	NA	NA	NA	NA
S525	Saltwater	saltwater_female	04/05/2018	NA	NA	NA	NA	Saltwater_NA	NA	female	3. BANGOR 1	30.1	1.478566496	331	0.331	2.519827994	NA	NA	NA	NA	NA	NA	NA	NA	NA	NA	NA
S1021	Saltwater	saltwater_NA	04/05/2018	NA	NA	NA	NA	Saltwater_NA	NA	NA	4. BANGOR 3	31.7	1.501059262	335	0.335	2.525044807	NA	NA	NA	NA	NA	NA	NA	NA	NA	NA	NA
S845	Saltwater	saltwater_female	04/05/2018	NA	NA	NA	NA	Saltwater_NA	NA	female	4. BANGOR 3	33.4	1.523746467	375	0.375	2.574031268	NA	NA	NA	NA	NA	NA	NA	NA	NA	NA	NA
S968	Saltwater	saltwater_female	04/05/2018	NA	NA	NA	NA	Saltwater_NA	NA	female	4. BANGOR 3	34.2	1.534026106	426	0.426	2.629409599	NA	NA	NA	NA	NA	NA	NA	NA	NA	NA	NA
S1120	Saltwater	saltwater_female	04/05/2018	NA	NA	NA	NA	Saltwater_NA	NA	female	4. BANGOR 3	35.3	1.547774705	430	0.43	2.633468456	NA	NA	NA	NA	NA	NA	NA	NA	NA	NA	NA
S1135	Saltwater	saltwater_female	04/05/2018	F2-YC2_18	NA	NA	NA	Saltwater_NA	NA	female	4. BANGOR 3	33	1.51851394	458	0.458	2.660865478	NA	NA	NA	NA	NA	NA	NA	NA	NA	NA	NA
S874	Saltwater	saltwater_male	04/05/2018	NA	NA	NA	NA	Saltwater_NA	NA	male	4. BANGOR 3	36.4	1.561101384	505	0.505	2.703291378	NA	NA	NA	NA	NA	NA	NA	NA	NA	NA	NA
S1108	Saltwater	saltwater_male	04/05/2018	NA	NA	NA	NA	Saltwater_NA	NA	male	4. BANGOR 3	37.1	1.56937391	560	0.56	2.748188027	NA	NA	NA	NA	NA	NA	NA	NA	NA	NA	NA
S607	Saltwater	saltwater_male	04/05/2018	NA	NA	NA	NA	Saltwater_NA	NA	male	3. BANGOR 1	40	1.602059991	621	0.621	2.7930916	NA	NA	NA	NA	NA	NA	NA	NA	NA	NA	NA
S1033	Saltwater	saltwater_female	04/05/2018	NA	NA	NA	NA	Saltwater_NA	NA	female	4. BANGOR 3	38.7	1.587710965	633	0.633	2.80140371	NA	NA	NA	NA	NA	NA	NA	NA	NA	NA	NA
S942	Saltwater	saltwater_female	04/05/2018	NA	NA	NA	NA	Saltwater_NA	NA	female	4. BANGOR 3	39.5	1.596597096	633	0.633	2.80140371	NA	NA	NA	NA	NA	NA	NA	NA	NA	NA	NA
S594	Saltwater	saltwater_female	04/05/2018	NA	NA	NA	NA	Saltwater_NA	NA	female	3. BANGOR 1	39.6	1.597695186	662	0.662	2.820857989	NA	NA	NA	NA	NA	NA	NA	NA	NA	NA	NA
S1065	Saltwater	saltwater_female	04/05/2018	NA	NA	NA	NA	Saltwater_NA	NA	female	4. BANGOR 3	40	1.602059991	690	0.69	2.838849091	NA	NA	NA	NA	NA	NA	NA	NA	NA	NA	NA
S622	Saltwater	saltwater_female	04/05/2018	NA	NA	NA	NA	Saltwater_NA	NA	female	3. BANGOR 1	40	1.602059991	738	0.738	2.868056362	NA	NA	NA	NA	NA	NA	NA	NA	NA	NA	NA
S1137	Saltwater	saltwater_male	04/05/2018	F2-YC2_15	NA	NA	NA	Saltwater_NA	NA	male	4. BANGOR 3	40.6	1.608526034	808	0.808	2.907411361	NA	NA	NA	NA	NA	NA	NA	NA	NA	NA	NA
S1032	Saltwater	saltwater_female	04/05/2018	NA	NA	NA	NA	Saltwater_NA	NA	female	4. BANGOR 3	41.2	1.614897216	812	0.812	2.909556029	NA	NA	NA	NA	NA	NA	NA	NA	NA	NA	NA
S854	Saltwater	saltwater_female	04/05/2018	NA	NA	NA	NA	Saltwater_NA	NA	female	4. BANGOR 3	42	1.62324929	820	0.82	2.913813852	NA	NA	NA	NA	NA	NA	NA	NA	NA	NA	NA
S1145	Saltwater	saltwater_female	04/05/2018	NA	NA	NA	NA	Saltwater_NA	NA	female	4. BANGOR 3	40.4	1.606381365	827	0.827	2.91750551	NA	NA	NA	NA	NA	NA	NA	NA	NA	NA	NA
S1015	Saltwater	saltwater_female	04/05/2018	NA	NA	NA	NA	Saltwater_NA	NA	female	4. BANGOR 3	42.6	1.629409599	890	0.89	2.949390007	NA	NA	NA	NA	NA	NA	NA	NA	NA	NA	NA
S638	Saltwater	saltwater_female	04/05/2018	NA	NA	NA	NA	Saltwater_NA	NA	female	3. BANGOR 1	43.8	1.641474111	937	0.937	2.971739591	NA	NA	NA	NA	NA	NA	NA	NA	NA	NA	NA
S1005	Saltwater	saltwater_female	04/05/2018	NA	NA	NA	NA	Saltwater_NA	NA	female	4. BANGOR 3	44.8	1.651278014	946	0.946	2.975891136	NA	NA	NA	NA	NA	NA	NA	NA	NA	NA	NA
S1053	Saltwater	saltwater_NA	04/05/2018	NA	NA	NA	NA	Saltwater_NA	NA	NA	4. BANGOR 3	44.3	1.646403726	963	0.963	2.983626287	NA	NA	NA	NA	NA	NA	NA	NA	NA	NA	NA
S826	Saltwater	saltwater_male	04/05/2018	NA	NA	NA	NA	Saltwater_NA	NA	male	4. BANGOR 3	44	1.643452676	986	0.986	2.993876915	NA	NA	NA	NA	NA	NA	NA	NA	NA	NA	NA
S1031	Saltwater	saltwater_male	04/05/2018	NA	NA	NA	NA	Saltwater_NA	NA	male	4. BANGOR 3	45.7	1.6599162	994	0.994	2.997386384	NA	NA	NA	NA	NA	NA	NA	NA	NA	NA	NA
S953	Saltwater	saltwater_female	04/05/2018	NA	NA	NA	NA	Saltwater_NA	NA	female	4. BANGOR 3	45	1.653212514	997	0.997	2.998695158	NA	NA	NA	NA	NA	NA	NA	NA	NA	NA	NA
S689	Saltwater	saltwater_NA	04/05/2018	NA	NA	NA	NA	Saltwater_NA	NA	NA	3. BANGOR 1	43.8	1.641474111	1057	1.057	3.024074987	NA	NA	NA	NA	NA	NA	NA	NA	NA	NA	NA
S1136	Saltwater	saltwater_female	04/05/2018	NA	NA	NA	NA	Saltwater_NA	NA	female	4. BANGOR 3	47.2	1.673941999	1119	1.119	3.048830087	NA	NA	NA	NA	NA	NA	NA	NA	NA	NA	NA
S1023	Saltwater	saltwater_NA	04/05/2018	NA	NA	NA	NA	Saltwater_NA	NA	NA	4. BANGOR 3	45.7	1.6599162	1140	1.14	3.056904851	NA	NA	NA	NA	NA	NA	NA	NA	NA	NA	NA
S888	Saltwater	saltwater_male	04/05/2018	NA	NA	NA	NA	Saltwater_NA	NA	male	4. BANGOR 3	47.4	1.675778342	1160	1.16	3.064457989	NA	NA	NA	NA	NA	NA	NA	NA	NA	NA	NA
S603	Saltwater	saltwater_female	04/05/2018	NA	NA	NA	NA	Saltwater_NA	NA	female	3. BANGOR 1	49.1	1.691081492	1241	1.241	3.093771781	NA	NA	NA	NA	NA	NA	NA	NA	NA	NA	NA
S884	Saltwater	saltwater_male	04/05/2018	NA	NA	NA	NA	Saltwater_NA	NA	male	4. BANGOR 3	48.7	1.687528961	1247	1.247	3.095866453	NA	NA	NA	NA	NA	NA	NA	NA	NA	NA	NA
S957	Saltwater	saltwater_male	04/05/2018	NA	NA	NA	NA	Saltwater_NA	NA	male	4. BANGOR 3	47.7	1.678518379	1268	1.268	3.103119254	NA	NA	NA	NA	NA	NA	NA	NA	NA	NA	NA
S943	Saltwater	saltwater_male	04/05/2018	NA	NA	NA	NA	Saltwater_NA	NA	male	4. BANGOR 3	49.4	1.693726949	1285	1.285	3.108903128	NA	NA	NA	NA	NA	NA	NA	NA	NA	NA	NA
S626	Saltwater	saltwater_female	04/05/2018	NA	NA	NA	NA	Saltwater_NA	NA	female	3. BANGOR 1	48.5	1.685741739	1320	1.32	3.120573931	NA	NA	NA	NA	NA	NA	NA	NA	NA	NA	NA
S954	Saltwater	saltwater_NA	04/05/2018	NA	NA	NA	NA	Saltwater_NA	NA	NA	4. BANGOR 3	46.2	1.664641976	1375	1.375	3.138302698	NA	NA	NA	NA	NA	NA	NA	NA	NA	NA	NA
S1025	Saltwater	saltwater_NA	04/05/2018	NA	NA	NA	NA	Saltwater_NA	NA	NA	4. BANGOR 3	51	1.707570176	1437	1.437	3.157456768	NA	NA	NA	NA	NA	NA	NA	NA	NA	NA	NA
S595	Saltwater	saltwater_female	04/05/2018	NA	NA	NA	NA	Saltwater_NA	NA	female	3. BANGOR 1	51.2	1.709269961	1438	1.438	3.157758886	NA	NA	NA	NA	NA	NA	NA	NA	NA	NA	NA
S956	Saltwater	saltwater_NA	04/05/2018	NA	NA	NA	NA	Saltwater_NA	NA	NA	4. BANGOR 3	50.4	1.702430536	1447	1.447	3.160468531	NA	NA	NA	NA	NA	NA	NA	NA	NA	NA	NA
S1119	Saltwater	saltwater_female	04/05/2018	NA	NA	NA	NA	Saltwater_NA	NA	female	4. BANGOR 3	51.2	1.709269961	1524	1.524	3.182984967	NA	NA	NA	NA	NA	NA	NA	NA	NA	NA	NA
S636	Saltwater	saltwater_male	04/05/2018	NA	NA	NA	NA	Saltwater_NA	NA	male	3. BANGOR 1	52	1.716003344	1548	1.548	3.189770956	NA	NA	NA	NA	NA	NA	NA	NA	NA	NA	NA
S1034	Saltwater	saltwater_male	04/05/2018	NA	NA	NA	NA	Saltwater_NA	NA	male	4. BANGOR 3	52.1	1.716837723	1565	1.565	3.194514342	NA	NA	NA	NA	NA	NA	NA	NA	NA	NA	NA
S918	Saltwater	saltwater_male	04/05/2018	NA	NA	NA	NA	Saltwater_NA	NA	male	4. BANGOR 3	52.1	1.716837723	1585	1.585	3.200029267	NA	NA	NA	NA	NA	NA	NA	NA	NA	NA	NA
S1042	Saltwater	saltwater_male	04/05/2018	NA	NA	NA	NA	Saltwater_NA	NA	male	4. BANGOR 3	52	1.716003344	1601	1.601	3.204391332	NA	NA	NA	NA	NA	NA	NA	NA	NA	NA	NA
S644	Saltwater	saltwater_female	04/05/2018	NA	NA	NA	NA	Saltwater_NA	NA	female	3. BANGOR 1	51.8	1.71432976	1623	1.623	3.21031852	NA	NA	NA	NA	NA	NA	NA	NA	NA	NA	NA
S966	Saltwater	saltwater_male	04/05/2018	NA	NA	NA	NA	Saltwater_NA	NA	male	4. BANGOR 3	54.5	1.736396502	1732	1.732	3.238547888	NA	NA	NA	NA	NA	NA	NA	NA	NA	NA	NA
S584	Saltwater	saltwater_female	04/05/2018	NA	NA	NA	NA	Saltwater_NA	NA	female	3. BANGOR 1	53.5	1.728353782	1819	1.819	3.259832699	NA	NA	NA	NA	NA	NA	NA	NA	NA	NA	NA
S985	Saltwater	saltwater_male	04/05/2018	NA	NA	NA	NA	Saltwater_NA	NA	male	4. BANGOR 3	55.2	1.741939078	1890	1.89	3.276461804	NA	NA	NA	NA	NA	NA	NA	NA	NA	NA	NA
S1143	Saltwater	saltwater_male	04/05/2018	NA	NA	NA	NA	Saltwater_NA	NA	male	4. BANGOR 3	54.5	1.736396502	1908	1.908	3.28057837	NA	NA	NA	NA	NA	NA	NA	NA	NA	NA	NA
S981	Saltwater	saltwater_female	04/05/2018	NA	NA	NA	NA	Saltwater_NA	NA	female	4. BANGOR 3	55.5	1.744292983	1937	1.937	3.287129621	NA	NA	NA	NA	NA	NA	NA	NA	NA	NA	NA
S969	Saltwater	saltwater_NA	04/05/2018	NA	NA	NA	NA	Saltwater_NA	NA	NA	4. BANGOR 3	56.3	1.750508395	2032	2.032	3.307923704	NA	NA	NA	NA	NA	NA	NA	NA	NA	NA	NA
S1112	Saltwater	saltwater_female	04/05/2018	NA	NA	NA	NA	Saltwater_NA	NA	female	4. BANGOR 3	57.3	1.758154622	2062	2.062	3.314288661	NA	NA	NA	NA	NA	NA	NA	NA	NA	NA	NA
S1019	Saltwater	saltwater_male	04/05/2018	NA	NA	NA	NA	Saltwater_NA	NA	male	4. BANGOR 3	58	1.763427994	2312	2.312	3.36398783	NA	NA	NA	NA	NA	NA	NA	NA	NA	NA	NA
S955	Saltwater	saltwater_NA	04/05/2018	NA	NA	NA	NA	Saltwater_NA	NA	NA	4. BANGOR 3	59.6	1.77524626	2323	2.323	3.36604921	NA	NA	NA	NA	NA	NA	NA	NA	NA	NA	NA
S799	Saltwater	saltwater_female	04/05/2018	NA	NA	NA	NA	Saltwater_NA	NA	female	4. BANGOR 3	54.5	1.736396502	1953	1.953	3.290702243	NA	NA	NA	NA	NA	NA	NA	NA	NA	NA	NA
S801	Saltwater	saltwater_male	04/05/2018	NA	NA	NA	NA	Saltwater_NA	NA	male	4. BANGOR 3	45	1.653212514	1203	1.203	3.080265627	NA	NA	NA	NA	NA	NA	NA	NA	NA	NA	NA
S787	Saltwater	saltwater_male	04/05/2018	NA	NA	NA	NA	Saltwater_NA	NA	male	4. BANGOR 3	41.3	1.615950052	788	0.788	2.896526217	NA	NA	NA	NA	NA	NA	NA	NA	NA	NA	NA
S786	Saltwater	saltwater_female	04/05/2018	NA	NA	NA	NA	Saltwater_NA	NA	female	4. BANGOR 3	37.6	1.575187845	616	0.616	2.789580712	NA	NA	NA	NA	NA	NA	NA	NA	NA	NA	NA
S458	Saltwater	saltwater_female	03/05/2018	NA	NA	NA	NA	Saltwater_NA	NA	female	3. BANGOR 1	51.7	1.713490543	1563	1.563	3.193958978	2.175	0.13915547	0.001391555	0.337459261	14.407	1.158573556	NA	NA	NA	NA	NA
S397	Saltwater	saltwater_NA	03/05/2018	NA	NA	NA	NA	Saltwater_NA	NA	NA	4. BANGOR 3	54	1.73239376	1788	1.788	3.252367514	2.423	0.135514541	0.001355145	0.384353414	15.221	1.182443186	NA	NA	NA	NA	NA
S32	Saltwater	saltwater_NA	24/04/2018	NA	NA	NA	NA	Saltwater_NA	NA	NA	3. BANGOR 1	47	1.672097858	1297	1.297	3.112939976	1.73	0.133384734	0.001333847	0.238046103	15.857	1.200221026	NA	NA	NA	NA	NA
S117	Saltwater	saltwater_male	26/04/2018	NA	NA	NA	NA	Saltwater_NA	NA	male	4. BANGOR 3	45.4	1.657055853	1049	1.049	3.020775488	1.133	0.108007626	0.001080076	0.05422991	12.121	1.083538451	NA	NA	NA	NA	NA
S432	Saltwater	saltwater_female	03/05/2018	NA	NA	NA	NA	Saltwater_NA	NA	female	4. BANGOR 3	45.9	1.661812686	1122	1.122	3.049992857	1.821	0.162299465	0.001622995	0.260309946	10.57	1.024074987	NA	NA	NA	NA	NA
S470	Saltwater	saltwater_NA	03/05/2018	NA	NA	NA	NA	Saltwater_NA	NA	NA	3. BANGOR 1	47.4	1.675778342	1278	1.278	3.106530854	1.38	0.107981221	0.001079812	0.139879086	13.977	1.145413965	NA	NA	NA	NA	NA
S139	Saltwater	saltwater_female	26/04/2018	NA	NA	NA	NA	Saltwater_NA	NA	female	4. BANGOR 3	43.7	1.640481437	975	0.975	2.989004616	1.367	0.140205128	0.001402051	0.135768515	9.66	0.984977126	NA	NA	NA	NA	NA
S393	Saltwater	saltwater_female	03/05/2018	NA	NA	NA	NA	Saltwater_NA	NA	female	4. BANGOR 3	47.1	1.673020907	1107	1.107	3.044147621	1.1	0.09936766	0.000993677	0.041392685	11.302	1.053155303	NA	NA	NA	NA	NA
S128	Saltwater	saltwater_female	26/04/2018	NA	NA	NA	NA	Saltwater_NA	NA	female	4. BANGOR 3	47.6	1.677606953	1178	1.178	3.07114529	1.69	0.143463497	0.001434635	0.227886705	12.379	1.092685563	NA	NA	NA	NA	NA
S388	Saltwater	saltwater_female	03/05/2018	NA	NA	NA	NA	Saltwater_NA	NA	female	4. BANGOR 3	45.2	1.655138435	1044	1.044	3.018700499	0.991	0.094923372	0.000949234	-0.003926346	8.666	0.937818685	NA	NA	NA	NA	NA
S416	Saltwater	saltwater_female	03/05/2018	NA	NA	NA	NA	Saltwater_NA	NA	female	4. BANGOR 3	43.2	1.635483747	977	0.977	2.989894564	1.239	0.126816786	0.001268168	0.093071306	9.95	0.997823081	NA	NA	NA	NA	NA
S149	Saltwater	saltwater_male	26/04/2018	NA	NA	NA	NA	Saltwater_NA	NA	male	4. BANGOR 3	43.3	1.636487896	1126	1.126	3.051538391	1.316	0.11687389	0.001168739	0.119255889	12.619	1.10102494	NA	NA	NA	NA	NA
S104	Saltwater	saltwater_female	25/04/2018	NA	NA	NA	NA	Saltwater_NA	NA	female	4. BANGOR 3	47.9	1.680335513	1095	1.095	3.039414119	1.2	0.109589041	0.00109589	0.079181246	10.879	1.036588977	NA	NA	NA	NA	NA
S364	Saltwater	saltwater_female	03/05/2018	NA	NA	NA	NA	Saltwater_NA	NA	female	3. BANGOR 1	40	1.602059991	709	0.709	2.850646235	1.056	0.148942172	0.001489422	0.023663918	8.188	0.913177834	NA	NA	NA	NA	NA
S169	Saltwater	saltwater_NA	27/04/2018	NA	NA	NA	NA	Saltwater_NA	NA	NA	4. BANGOR 3	41.9	1.622214023	812	0.812	2.909556029	1.288	0.15862069	0.001586207	0.109915863	10.324	1.013847996	NA	NA	NA	NA	NA
S343	Saltwater	saltwater_female	03/05/2018	NA	NA	NA	NA	Saltwater_NA	NA	female	3. BANGOR 1	45.6	1.658964843	522	0.522	2.717670503	0.725	0.138888889	0.001388889	-0.139661993	7.48	0.873901598	NA	NA	NA	NA	NA
S13	Saltwater	saltwater_female	23/04/2018	NA	NA	NA	NA	Saltwater_NA	NA	female	3. BANGOR 1	37.2	1.57054294	584	0.584	2.766412847	0.833	0.142636986	0.00142637	-0.079354999	6.511	0.813647695	NA	NA	NA	NA	NA
S447	Saltwater	saltwater_female	03/05/2018	NA	NA	NA	NA	Saltwater_NA	NA	female	4. BANGOR 3	33.9	1.530199698	429	0.429	2.632457292	0.628	0.146386946	0.001463869	-0.202040356	3.631	0.560026249	NA	NA	NA	NA	NA
S421	Saltwater	saltwater_female	03/05/2018	NA	NA	NA	NA	Saltwater_NA	NA	female	4. BANGOR 3	34.3	1.53529412	416	0.416	2.619093331	0.716	0.172115385	0.001721154	-0.145086978	3.736	0.572406868	NA	NA	NA	NA	NA
S400	Saltwater	saltwater_female	03/05/2018	NA	NA	NA	NA	Saltwater_NA	NA	female	4. BANGOR 3	32.5	1.511883361	405	0.405	2.607455023	0.478	0.118024691	0.001180247	-0.320572103	5.058	0.703978825	NA	NA	NA	NA	NA
S40	Saltwater	saltwater_male	24/04/2018	NA	NA	NA	NA	Saltwater_NA	NA	male	3. BANGOR 1	28.5	1.45484486	266	0.266	2.424881637	0.373	0.140225564	0.001402256	-0.428291168	2.431	0.385784959	NA	NA	NA	NA	NA
S42	Saltwater	saltwater_male	24/04/2018	NA	NA	NA	NA	Saltwater_NA	NA	male	3. BANGOR 1	30.8	1.488550717	433	0.433	2.636487896	0.377	0.087066975	0.00087067	-0.42365865	4.054	0.607883744	NA	NA	NA	NA	NA
S211	Saltwater	saltwater_male	30/04/2018	NA	NA	NA	NA	Saltwater_NA	NA	male	3. BANGOR 1	48.3	1.683947131	1149	1.149	3.060320029	1.421	0.123672759	0.001236728	0.152594078	8.927	0.950705535	NA	NA	NA	NA	NA
S242	Saltwater	saltwater_female	30/04/2018	NA	NA	NA	NA	Saltwater_NA	NA	female	3. BANGOR 1	44.4	1.64738297	1117	1.117	3.048053173	1.283	0.114861235	0.001148612	0.108226656	11.703	1.068297205	NA	NA	NA	NA	NA
S268	Saltwater	saltwater_female	02/05/2018	NA	NA	NA	NA	Saltwater_NA	NA	female	4. BANGOR 3	34	1.531478917	524	0.524	2.719331287	1.007	0.192175573	0.001921756	0.003029471	7.233	0.859318465	NA	NA	NA	NA	NA
F100	Freshwater	freshwater_male	27/04/2017	F2-YC2_36	Figgjo	Figgjo	Wild	Freshwater_Wild	0	male	7. BANGOR 4	10	1	11	0.011	1.041392685	0.013	0.118181818	0.001181818	-1.886056648	0.113	-0.946921557	NA	NA	1.7	0.230448921	1.229411765
F80	Freshwater	freshwater_male	26/04/2017	F2-YC2_63	Figgjo	Figgjo	Wild	Freshwater_Wild	0	male	7. BANGOR 4	11.1	1.045322979	21	0.021	1.322219295	0.044	0.20952381	0.002095238	-1.356547324	0.265	-0.576754126	4.33	0.636487896	3.67	0.564666064	1.179836512
F39	Freshwater	freshwater_male	26/04/2017	F2-YC2_63	Figgjo	Figgjo	Wild	Freshwater_Wild	0	male	7. BANGOR 4	12.4	1.093421685	25	0.025	1.397940009	0.036	0.144	0.00144	-1.443697499	0.287	-0.542118103	4.25	0.62838893	3.73	0.571708832	1.139410188
F200	Freshwater	freshwater_male	28/04/2017	F2-YC2_9	Figgjo	Figgjo	Wild	Freshwater_Wild	0	male	5. BANGOR 2	12	1.079181246	22	0.022	1.342422681	0.039	0.177272727	0.001772727	-1.408935393	0.198	-0.70333481	4.59	0.661812686	3.76	0.575187845	1.220744681
F60	Freshwater	freshwater_male	26/04/2017	F2-YC2_63	Figgjo	Figgjo	Wild	Freshwater_Wild	0	male	7. BANGOR 4	14.08	1.148602655	35	0.035	1.544068044	0.05	0.142857143	0.001428571	-1.301029996	0.326	-0.4867824	4.62	0.664641976	3.78	0.5774918	1.222222222
F70	Freshwater	freshwater_male	26/04/2017	F2-YC2_45	Figgjo	Figgjo	Wild	Freshwater_Wild	0	male	7. BANGOR 4	12.6	1.100370545	25	0.025	1.397940009	0.043	0.172	0.00172	-1.366531544	0.197	-0.705533774	4.41	0.644438589	3.81	0.580924976	1.157480315
F170	Freshwater	freshwater_female	28/04/2017	F2-YC2_36	Figgjo	Figgjo	Wild	Freshwater_Wild	0	female	5. BANGOR 2	13.8	1.139879086	20.9	0.0209	1.320146286	0.054	0.258373206	0.002583732	-1.26760624	0.264	-0.578396073	4.31	0.63447727	3.84	0.584331224	1.122395833
F109	Freshwater	freshwater_male	27/04/2017	F2-YC2_63	Figgjo	Figgjo	Wild	Freshwater_Wild	0	male	5. BANGOR 2	15.1	1.178976947	40	0.04	1.602059991	0.073	0.1825	0.001825	-1.13667714	0.356	-0.448550002	5.04	0.702430536	4.19	0.622214023	1.202863962
F108	Freshwater	freshwater_female	27/04/2017	F2-YC2_36	Figgjo	Figgjo	Wild	Freshwater_Wild	0	female	5. BANGOR 2	15.6	1.193124598	48	0.048	1.681241237	0.087	0.18125	0.0018125	-1.060480747	0.435	-0.361510743	4.29	0.632457292	4.33	0.636487896	0.990762125
F57	Freshwater	freshwater_female	26/04/2017	F2-YC2_9	Figgjo	Figgjo	Wild	Freshwater_Wild	0	female	7. BANGOR 4	16.8	1.225309282	58	0.058	1.763427994	0.08	0.137931034	0.00137931	-1.096910013	0.548	-0.261219442	5.66	0.752816431	4.35	0.638489257	1.301149425
F69	Freshwater	freshwater_male	26/04/2017	F2-YC2_90	Figgjo	Figgjo	Wild	Freshwater_Wild	0	male	7. BANGOR 4	16.7	1.222716471	56	0.056	1.748188027	0.076	0.135714286	0.001357143	-1.119186408	0.486	-0.313363731	5.55	0.744292983	4.41	0.644438589	1.258503401
F9	Freshwater	freshwater_male	24/04/2017	F2-YC2_18	Figgjo	Figgjo	Wild	Freshwater_Wild	0	male	7. BANGOR 4	16.2	1.209515015	53	0.053	1.72427587	0.087	0.164150943	0.001641509	-1.060480747	0.63	-0.200659451	6.04	0.781036939	4.42	0.645422269	1.366515837
F38	Freshwater	freshwater_female	26/04/2017	F2-YC2_63	Figgjo	Figgjo	Wild	Freshwater_Wild	0	female	7. BANGOR 4	15.6	1.193124598	42	0.042	1.62324929	0.078	0.185714286	0.001857143	-1.107905397	0.386	-0.413412695	4.95	0.694605199	4.43	0.646403726	1.11738149
F199	Freshwater	freshwater_male	28/04/2017	F2-YC2_63	Figgjo	Figgjo	Wild	Freshwater_Wild	0	male	5. BANGOR 2	13.4	1.127104798	27	0.027	1.431363764	0.063	0.233333333	0.002333333	-1.200659451	0.278	-0.555955204	5.13	0.710117365	4.47	0.650307523	1.147651007
F198	Freshwater	freshwater_male	28/04/2017	F2-YC2_18	Figgjo	Figgjo	Wild	Freshwater_Wild	0	male	5. BANGOR 2	15.8	1.198657087	50	0.05	1.698970004	0.079	0.158	0.00158	-1.102372909	0.483	-0.316052869	4.84	0.684845362	4.48	0.651278014	1.080357143
F150	Freshwater	freshwater_female	28/04/2017	F2-YC2_63	Figgjo	Figgjo	Wild	Freshwater_Wild	0	female	5. BANGOR 2	15.7	1.195899652	44	0.044	1.643452676	0.09	0.204545455	0.002045455	-1.045757491	0.358	-0.446116973	5.16	0.712649702	4.55	0.658011397	1.134065934
F97	Freshwater	freshwater_female	27/04/2017	F2-YC2_90	Figgjo	Figgjo	Wild	Freshwater_Wild	0	female	7. BANGOR 4	16.4	1.214843848	51	0.051	1.707570176	0.063	0.123529412	0.001235294	-1.200659451	0.401	-0.396855627	5.3	0.72427587	4.6	0.662757832	1.152173913
F66	Freshwater	freshwater_female	26/04/2017	F2-YC2_90	Figgjo	Figgjo	Wild	Freshwater_Wild	0	female	7. BANGOR 4	16.9	1.227886705	60	0.06	1.77815125	0.079	0.131666667	0.001316667	-1.102372909	0.574	-0.241088108	4.96	0.695481676	4.65	0.667452953	1.066666667
F96	Freshwater	freshwater_female	27/04/2017	F2-YC2_90	Figgjo	Figgjo	Wild	Freshwater_Wild	0	female	7. BANGOR 4	17.8	1.250420002	70	0.07	1.84509804	0.08	0.114285714	0.001142857	-1.096910013	0.622	-0.206209615	5.81	0.764176132	4.66	0.668385917	1.246781116
F18	Freshwater	freshwater_male	24/04/2017	F2-YC2_63	Figgjo	Figgjo	Wild	Freshwater_Wild	0	male	7. BANGOR 4	15.7	1.195899652	43	0.043	1.633468456	0.055	0.127906977	0.00127907	-1.259637311	0.44	-0.356547324	4.51	0.654176542	4.67	0.669316881	0.965738758
F67	Freshwater	freshwater_female	26/04/2017	F2-YC2_36	Figgjo	Figgjo	Wild	Freshwater_Wild	0	female	7. BANGOR 4	15.6	1.193124598	45	0.045	1.653212514	0.064	0.142222222	0.001422222	-1.193820026	0.384	-0.415668776	4.44	0.64738297	4.7	0.672097858	0.944680851
F79	Freshwater	freshwater_female	26/04/2017	F2-YC2_36	Figgjo	Figgjo	Wild	Freshwater_Wild	0	female	7. BANGOR 4	17.3	1.238046103	61	0.061	1.785329835	0.071	0.116393443	0.001163934	-1.148741651	0.55	-0.259637311	5.12	0.709269961	4.74	0.675778342	1.080168776
F78	Freshwater	freshwater_female	26/04/2017	F2-YC2_45	Figgjo	Figgjo	Wild	Freshwater_Wild	0	female	7. BANGOR 4	16.6	1.220108088	54	0.054	1.73239376	0.093	0.172222222	0.001722222	-1.031517051	0.517	-0.286509457	5.51	0.741151599	4.76	0.677606953	1.157563025
F76	Freshwater	freshwater_male	26/04/2017	F2-YC2_90	Figgjo	Figgjo	Wild	Freshwater_Wild	0	male	7. BANGOR 4	17.7	1.247973266	66	0.066	1.819543936	0.101	0.153030303	0.001530303	-0.995678626	0.555	-0.255707017	6.38	0.804820679	4.86	0.686636269	1.312757202
F98	Freshwater	freshwater_male	27/04/2017	F2-YC2_45	Figgjo	Figgjo	Wild	Freshwater_Wild	0	male	7. BANGOR 4	14.5	1.161368002	37	0.037	1.568201724	0.064	0.172972973	0.00172973	-1.193820026	0.387	-0.412289035	4.68	0.670245853	4.99	0.698100546	0.937875752
F149	Freshwater	freshwater_female	28/04/2017	F2-YC2_36	Figgjo	Figgjo	Wild	Freshwater_Wild	0	female	5. BANGOR 2	16.2	1.209515015	50	0.05	1.698970004	0.089	0.178	0.00178	-1.050609993	0.459	-0.338187314	4.69	0.671172843	5.57	0.745855195	0.842010772
F746	Freshwater	freshwater_male	05/05/2017	F2-YC2_90	Figgjo	Figgjo	Wild	Freshwater_Wild	0	male	5. BANGOR 2	9.5	0.977723605	9	0.009	0.954242509	NA	NA	NA	NA	NA	NA	NA	NA	NA	NA	NA
F935	Freshwater	freshwater_male	05/05/2017	F2-YC2_9	Figgjo	Figgjo	Wild	Freshwater_Wild	0	male	5. BANGOR 2	9.5	0.977723605	12	0.012	1.079181246	NA	NA	NA	NA	NA	NA	NA	NA	NA	NA	NA	mmp
F938	Freshwater	freshwater_NA	05/05/2017	F2-YC2_9	Figgjo	Figgjo	Wild	Freshwater_Wild	0	NA	5. BANGOR 2	9.8	0.991226076	9	0.009	0.954242509	NA	NA	NA	NA	NA	NA	NA	NA	NA	NA	NA
F1113	Freshwater	freshwater_male	05/05/2017	F2-YC2_18	Figgjo	Figgjo	Wild	Freshwater_Wild	0	male	7. BANGOR 4	10.2	1.008600172	12.3	0.0123	1.089905111	NA	NA	NA	NA	NA	NA	NA	NA	NA	NA	NA	mmp
F726	Freshwater	freshwater_male	05/05/2017	F2-YC2_9	Figgjo	Figgjo	Wild	Freshwater_Wild	0	male	5. BANGOR 2	10.5	1.021189299	13	0.013	1.113943352	NA	NA	NA	NA	NA	NA	NA	NA	NA	NA	NA	mmp
F1085	Freshwater	freshwater_male	05/05/2017	F2-YC2_9	Figgjo	Figgjo	Wild	Freshwater_Wild	0	male	7. BANGOR 4	10.5	1.021189299	14.3	0.0143	1.155336037	NA	NA	NA	NA	NA	NA	NA	NA	NA	NA	NA	mmp
F1089	Freshwater	freshwater_male	05/05/2017	F2-YC2_9	Figgjo	Figgjo	Wild	Freshwater_Wild	0	male	7. BANGOR 4	10.7	1.029383778	14.8	0.0148	1.170261715	NA	NA	NA	NA	NA	NA	NA	NA	NA	NA	NA
F750	Freshwater	freshwater_male	05/05/2017	F2-YC2_9	Figgjo	Figgjo	Wild	Freshwater_Wild	0	male	5. BANGOR 2	11.2	1.049218023	21	0.021	1.322219295	NA	NA	NA	NA	NA	NA	NA	NA	NA	NA	NA	mmp
F1047	Freshwater	freshwater_male	05/05/2017	F2-YC2_9	Figgjo	Figgjo	Wild	Freshwater_Wild	0	male	7. BANGOR 4	11.9	1.075546961	20	0.02	1.301029996	NA	NA	NA	NA	NA	NA	NA	NA	NA	NA	NA	scale only 5 or 0
F931	Freshwater	freshwater_male	05/05/2017	F2-YC2_9	Figgjo	Figgjo	Wild	Freshwater_Wild	0	male	5. BANGOR 2	13	1.113943352	26	0.026	1.414973348	NA	NA	NA	NA	NA	NA	NA	NA	NA	NA	NA	mmp
F1053	Freshwater	freshwater_male	05/05/2017	F2-YC2_45	Figgjo	Figgjo	Wild	Freshwater_Wild	0	male	7. BANGOR 4	13.4	1.127104798	30.1	0.0301	1.478566496	NA	NA	NA	NA	NA	NA	NA	NA	NA	NA	NA
F885	Freshwater	freshwater_male	05/05/2017	F2-YC2_36	Figgjo	Figgjo	Wild	Freshwater_Wild	0	male	5. BANGOR 2	14	1.146128036	34	0.034	1.531478917	NA	NA	NA	NA	NA	NA	NA	NA	NA	NA	NA
F932	Freshwater	freshwater_male	05/05/2017	F2-YC2_9	Figgjo	Figgjo	Wild	Freshwater_Wild	0	male	5. BANGOR 2	14	1.146128036	34	0.034	1.531478917	NA	NA	NA	NA	NA	NA	NA	NA	NA	NA	NA	mmp
F1014	Freshwater	freshwater_male	05/05/2017	F2-YC2_18	Figgjo	Figgjo	Wild	Freshwater_Wild	0	male	7. BANGOR 4	14.1	1.149219113	36	0.036	1.556302501	NA	NA	NA	NA	NA	NA	NA	NA	NA	NA	NA
F883	Freshwater	freshwater_male	05/05/2017	F2-YC2_63	Figgjo	Figgjo	Wild	Freshwater_Wild	0	male	5. BANGOR 2	14.3	1.155336037	32	0.032	1.505149978	NA	NA	NA	NA	NA	NA	NA	NA	NA	NA	NA
F960	Freshwater	freshwater_female	05/05/2017	F2-YC2_18	Figgjo	Figgjo	Wild	Freshwater_Wild	0	female	7. BANGOR 4	14.4	1.158362492	36	0.036	1.556302501	NA	NA	NA	NA	NA	NA	NA	NA	NA	NA	NA
F734	Freshwater	freshwater_female	05/05/2017	F2-YC2_90	Figgjo	Figgjo	Wild	Freshwater_Wild	0	female	5. BANGOR 2	14.7	1.167317335	34	0.034	1.531478917	NA	NA	NA	NA	NA	NA	NA	NA	NA	NA	NA
F952	Freshwater	freshwater_male	05/05/2017	F2-YC2_18	Figgjo	Figgjo	Wild	Freshwater_Wild	0	male	7. BANGOR 4	14.7	1.167317335	43	0.043	1.633468456	NA	NA	NA	NA	NA	NA	NA	NA	NA	NA	NA
F686	Freshwater	freshwater_female	05/05/2017	F2-YC2_90	Figgjo	Figgjo	Wild	Freshwater_Wild	0	female	5. BANGOR 2	14.8	1.170261715	37	0.037	1.568201724	NA	NA	NA	NA	NA	NA	NA	NA	NA	NA	NA
F1210	Freshwater	freshwater_female	05/05/2017	F2-YC2_18	Figgjo	Figgjo	Wild	Freshwater_Wild	0	female	7. BANGOR 4	14.8	1.170261715	39.7	0.0397	1.598790507	NA	NA	NA	NA	NA	NA	NA	NA	NA	NA	NA
F907	Freshwater	freshwater_NA	05/05/2017	F2-YC2_18	Figgjo	Figgjo	Wild	Freshwater_Wild	0	NA	5. BANGOR 2	15	1.176091259	47	0.047	1.672097858	NA	NA	NA	NA	NA	NA	NA	NA	NA	NA	NA
F1209	Freshwater	freshwater_male	05/05/2017	F2-YC2_63	Figgjo	Figgjo	Wild	Freshwater_Wild	0	male	7. BANGOR 4	15	1.176091259	38.5	0.0385	1.58546073	NA	NA	NA	NA	NA	NA	NA	NA	NA	NA	NA	remember that fish will discolour when they lay in water, and they might have spots after laying on top of each other!
F1016	Freshwater	freshwater_male	05/05/2017	F2-YC2_90	Figgjo	Figgjo	Wild	Freshwater_Wild	0	male	7. BANGOR 4	15.1	1.178976947	40	0.04	1.602059991	NA	NA	NA	NA	NA	NA	NA	NA	NA	NA	NA
F1077	Freshwater	freshwater_male	05/05/2017	F2-YC2_18	Figgjo	Figgjo	Wild	Freshwater_Wild	0	male	7. BANGOR 4	15.1	1.178976947	40.2	0.0402	1.604226053	NA	NA	NA	NA	NA	NA	NA	NA	NA	NA	NA
F1079	Freshwater	freshwater_NA	05/05/2017	F2-YC2_9	Figgjo	Figgjo	Wild	Freshwater_Wild	0	NA	7. BANGOR 4	15.1	1.178976947	38.5	0.0385	1.58546073	NA	NA	NA	NA	NA	NA	NA	NA	NA	NA	NA
F1052	Freshwater	freshwater_male	05/05/2017	F2-YC2_63	Figgjo	Figgjo	Wild	Freshwater_Wild	0	male	7. BANGOR 4	15.2	1.181843588	39.8	0.0398	1.599883072	NA	NA	NA	NA	NA	NA	NA	NA	NA	NA	NA
F1123	Freshwater	freshwater_male	05/05/2017	F2-YC2_18	Figgjo	Figgjo	Wild	Freshwater_Wild	0	male	7. BANGOR 4	15.4	1.187520721	44.3	0.0443	1.646403726	NA	NA	NA	NA	NA	NA	NA	NA	NA	NA	NA
F729	Freshwater	freshwater_female	05/05/2017	F2-YC2_36	Figgjo	Figgjo	Wild	Freshwater_Wild	0	female	5. BANGOR 2	15.5	1.190331698	39	0.039	1.591064607	NA	NA	NA	NA	NA	NA	NA	NA	NA	NA	NA
F1058	Freshwater	freshwater_male	05/05/2017	F2-YC2_18	Figgjo	Figgjo	Wild	Freshwater_Wild	0	male	7. BANGOR 4	15.5	1.190331698	43.2	0.0432	1.635483747	NA	NA	NA	NA	NA	NA	NA	NA	NA	NA	NA
F773	Freshwater	freshwater_female	05/05/2017	F2-YC2_36	Figgjo	Figgjo	Wild	Freshwater_Wild	0	female	5. BANGOR 2	15.7	1.195899652	46	0.046	1.662757832	NA	NA	NA	NA	NA	NA	NA	NA	NA	NA	NA
F889	Freshwater	freshwater_male	05/05/2017	F2-YC2_18	Figgjo	Figgjo	Wild	Freshwater_Wild	0	male	5. BANGOR 2	15.7	1.195899652	48	0.048	1.681241237	NA	NA	NA	NA	NA	NA	NA	NA	NA	NA	NA
F920	Freshwater	freshwater_male	05/05/2017	F2-YC2_36	Figgjo	Figgjo	Wild	Freshwater_Wild	0	male	5. BANGOR 2	15.7	1.195899652	46	0.046	1.662757832	NA	NA	NA	NA	NA	NA	NA	NA	NA	NA	NA
F744	Freshwater	freshwater_female	05/05/2017	F2-YC2_18	Figgjo	Figgjo	Wild	Freshwater_Wild	0	female	5. BANGOR 2	15.8	1.198657087	46	0.046	1.662757832	NA	NA	NA	NA	NA	NA	NA	NA	NA	NA	NA
F921	Freshwater	freshwater_male	05/05/2017	F2-YC2_9	Figgjo	Figgjo	Wild	Freshwater_Wild	0	male	5. BANGOR 2	15.8	1.198657087	47	0.047	1.672097858	NA	NA	NA	NA	NA	NA	NA	NA	NA	NA	NA
F1250	Freshwater	freshwater_female	05/05/2017	F2-YC2_36	Figgjo	Figgjo	Wild	Freshwater_Wild	0	female	7. BANGOR 4	15.9	1.201397124	47.2	0.0472	1.673941999	NA	NA	NA	NA	NA	NA	NA	NA	NA	NA	NA
F849	Freshwater	freshwater_NA	05/05/2017	F2-YC2_9	Figgjo	Figgjo	Wild	Freshwater_Wild	0	NA	5. BANGOR 2	16	1.204119983	44	0.044	1.643452676	NA	NA	NA	NA	NA	NA	NA	NA	NA	NA	NA
F895	Freshwater	freshwater_male	05/05/2017	F2-YC2_90	Figgjo	Figgjo	Wild	Freshwater_Wild	0	male	5. BANGOR 2	16	1.204119983	48	0.048	1.681241237	NA	NA	NA	NA	NA	NA	NA	NA	NA	NA	NA
F905	Freshwater	freshwater_female	05/05/2017	F2-YC2_18	Figgjo	Figgjo	Wild	Freshwater_Wild	0	female	5. BANGOR 2	16	1.204119983	53	0.053	1.72427587	NA	NA	NA	NA	NA	NA	NA	NA	NA	NA	NA
F1049	Freshwater	freshwater_male	05/05/2017	F2-YC2_18	Figgjo	Figgjo	Wild	Freshwater_Wild	0	male	7. BANGOR 4	16	1.204119983	50	0.05	1.698970004	NA	NA	NA	NA	NA	NA	NA	NA	NA	NA	NA	scale only 5 or 0
F1143	Freshwater	freshwater_female	05/05/2017	F2-YC2_9	Figgjo	Figgjo	Wild	Freshwater_Wild	0	female	7. BANGOR 4	16	1.204119983	45.7	0.0457	1.6599162	NA	NA	NA	NA	NA	NA	NA	NA	NA	NA	NA
F869	Freshwater	freshwater_NA	05/05/2017	F2-YC2_9	Figgjo	Figgjo	Wild	Freshwater_Wild	0	NA	5. BANGOR 2	16.2	1.209515015	48	0.048	1.681241237	NA	NA	NA	NA	NA	NA	NA	NA	NA	NA	NA
F998	Freshwater	freshwater_female	05/05/2017	F2-YC2_90	Figgjo	Figgjo	Wild	Freshwater_Wild	0	female	7. BANGOR 4	16.2	1.209515015	51	0.051	1.707570176	NA	NA	NA	NA	NA	NA	NA	NA	NA	NA	NA
F1005	Freshwater	freshwater_male	05/05/2017	F2-YC2_90	Figgjo	Figgjo	Wild	Freshwater_Wild	0	male	7. BANGOR 4	16.2	1.209515015	49	0.049	1.69019608	NA	NA	NA	NA	NA	NA	NA	NA	NA	NA	NA
F745	Freshwater	freshwater_male	05/05/2017	F2-YC2_18	Figgjo	Figgjo	Wild	Freshwater_Wild	0	male	5. BANGOR 2	16.4	1.214843848	53	0.053	1.72427587	NA	NA	NA	NA	NA	NA	NA	NA	NA	NA	NA
F690	Freshwater	freshwater_female	05/05/2017	F2-YC2_18	Figgjo	Figgjo	Wild	Freshwater_Wild	0	female	5. BANGOR 2	16.5	1.217483944	51	0.051	1.707570176	NA	NA	NA	NA	NA	NA	NA	NA	NA	NA	NA
F736	Freshwater	freshwater_male	05/05/2017	F2-YC2_63	Figgjo	Figgjo	Wild	Freshwater_Wild	0	male	5. BANGOR 2	16.5	1.217483944	49	0.049	1.69019608	NA	NA	NA	NA	NA	NA	NA	NA	NA	NA	NA
F740	Freshwater	freshwater_male	05/05/2017	F2-YC2_36	Figgjo	Figgjo	Wild	Freshwater_Wild	0	male	5. BANGOR 2	16.5	1.217483944	51	0.051	1.707570176	NA	NA	NA	NA	NA	NA	NA	NA	NA	NA	NA
F859	Freshwater	freshwater_NA	05/05/2017	F2-YC2_90	Figgjo	Figgjo	Wild	Freshwater_Wild	0	NA	5. BANGOR 2	16.5	1.217483944	52	0.052	1.716003344	NA	NA	NA	NA	NA	NA	NA	NA	NA	NA	NA
F898	Freshwater	freshwater_NA	05/05/2017	F2-YC2_18	Figgjo	Figgjo	Wild	Freshwater_Wild	0	NA	5. BANGOR 2	16.5	1.217483944	52	0.052	1.716003344	NA	NA	NA	NA	NA	NA	NA	NA	NA	NA	NA
F911	Freshwater	freshwater_female	05/05/2017	F2-YC2_18	Figgjo	Figgjo	Wild	Freshwater_Wild	0	female	5. BANGOR 2	16.5	1.217483944	61	0.061	1.785329835	NA	NA	NA	NA	NA	NA	NA	NA	NA	NA	NA
F716	Freshwater	freshwater_female	05/05/2017	F2-YC2_36	Figgjo	Figgjo	Wild	Freshwater_Wild	0	female	5. BANGOR 2	16.6	1.220108088	54	0.054	1.73239376	NA	NA	NA	NA	NA	NA	NA	NA	NA	NA	NA
F777	Freshwater	freshwater_female	05/05/2017	F2-YC2_63	Figgjo	Figgjo	Wild	Freshwater_Wild	0	female	5. BANGOR 2	16.6	1.220108088	60	0.06	1.77815125	NA	NA	NA	NA	NA	NA	NA	NA	NA	NA	NA
F784	Freshwater	freshwater_female	05/05/2017	F2-YC2_45	Figgjo	Figgjo	Wild	Freshwater_Wild	0	female	5. BANGOR 2	16.6	1.220108088	52	0.052	1.716003344	NA	NA	NA	NA	NA	NA	NA	NA	NA	NA	NA
F1244	Freshwater	freshwater_male	05/05/2017	F2-YC2_36	Figgjo	Figgjo	Wild	Freshwater_Wild	0	male	7. BANGOR 4	16.6	1.220108088	54.7	0.0547	1.737987326	NA	NA	NA	NA	NA	NA	NA	NA	NA	NA	NA
F652	Freshwater	freshwater_female	05/05/2017	F2-YC2_9	Figgjo	Figgjo	Wild	Freshwater_Wild	0	female	5. BANGOR 2	16.7	1.222716471	50	0.05	1.698970004	NA	NA	NA	NA	NA	NA	NA	NA	NA	NA	NA
F778	Freshwater	freshwater_female	05/05/2017	F2-YC2_90	Figgjo	Figgjo	Wild	Freshwater_Wild	0	female	5. BANGOR 2	16.8	1.225309282	54	0.054	1.73239376	NA	NA	NA	NA	NA	NA	NA	NA	NA	NA	NA
F1207	Freshwater	freshwater_female	05/05/2017	F2-YC2_18	Figgjo	Figgjo	Wild	Freshwater_Wild	0	female	7. BANGOR 4	16.8	1.225309282	60.9	0.0609	1.784617293	NA	NA	NA	NA	NA	NA	NA	NA	NA	NA	NA
F1112	Freshwater	freshwater_male	05/05/2017	F2-YC2_45	Figgjo	Figgjo	Wild	Freshwater_Wild	0	male	7. BANGOR 4	16.9	1.227886705	58.6	0.0586	1.767897616	NA	NA	NA	NA	NA	NA	NA	NA	NA	NA	NA
F1264	Freshwater	freshwater_female	05/05/2017	F2-YC2_18	Figgjo	Figgjo	Wild	Freshwater_Wild	0	female	7. BANGOR 4	16.9	1.227886705	55.7	0.0557	1.745855195	NA	NA	NA	NA	NA	NA	NA	NA	NA	NA	NA
F703	Freshwater	freshwater_male	05/05/2017	F2-YC2_45	Figgjo	Figgjo	Wild	Freshwater_Wild	0	male	5. BANGOR 2	17	1.230448921	58	0.058	1.763427994	NA	NA	NA	NA	NA	NA	NA	NA	NA	NA	NA
F727	Freshwater	freshwater_female	05/05/2017	F2-YC2_63	Figgjo	Figgjo	Wild	Freshwater_Wild	0	female	5. BANGOR 2	17	1.230448921	56	0.056	1.748188027	NA	NA	NA	NA	NA	NA	NA	NA	NA	NA	NA
F801	Freshwater	freshwater_male	05/05/2017	F2-YC2_18	Figgjo	Figgjo	Wild	Freshwater_Wild	0	male	5. BANGOR 2	17	1.230448921	61	0.061	1.785329835	NA	NA	NA	NA	NA	NA	NA	NA	NA	NA	NA
F803	Freshwater	freshwater_male	05/05/2017	F2-YC2_45	Figgjo	Figgjo	Wild	Freshwater_Wild	0	male	5. BANGOR 2	17	1.230448921	56	0.056	1.748188027	NA	NA	NA	NA	NA	NA	NA	NA	NA	NA	NA
F880	Freshwater	freshwater_female	05/05/2017	F2-YC2_63	Figgjo	Figgjo	Wild	Freshwater_Wild	0	female	5. BANGOR 2	17	1.230448921	56	0.056	1.748188027	NA	NA	NA	NA	NA	NA	NA	NA	NA	NA	NA
F1092	Freshwater	freshwater_NA	05/05/2017	F2-YC2_36	Figgjo	Figgjo	Wild	Freshwater_Wild	0	NA	7. BANGOR 4	17	1.230448921	57.5	0.0575	1.759667845	NA	NA	NA	NA	NA	NA	NA	NA	NA	NA	NA
F983	Freshwater	freshwater_male	05/05/2017	F2-YC2_18	Figgjo	Figgjo	Wild	Freshwater_Wild	0	male	7. BANGOR 4	17.2	1.235528447	61	0.061	1.785329835	NA	NA	NA	NA	NA	NA	NA	NA	NA	NA	NA
F1070	Freshwater	freshwater_NA	05/05/2017	F2-YC2_90	Figgjo	Figgjo	Wild	Freshwater_Wild	0	NA	7. BANGOR 4	17.2	1.235528447	56.4	0.0564	1.751279104	NA	NA	NA	NA	NA	NA	NA	NA	NA	NA	NA
F1191	Freshwater	freshwater_male	05/05/2017	F2-YC2_90	Figgjo	Figgjo	Wild	Freshwater_Wild	0	male	7. BANGOR 4	17.2	1.235528447	60	0.06	1.77815125	NA	NA	NA	NA	NA	NA	NA	NA	NA	NA	NA
F873	Freshwater	freshwater_NA	05/05/2017	F2-YC2_90	Figgjo	Figgjo	Wild	Freshwater_Wild	0	NA	5. BANGOR 2	17.3	1.238046103	87	0.087	1.939519253	NA	NA	NA	NA	NA	NA	NA	NA	NA	NA	NA
F647	Freshwater	freshwater_male	05/05/2017	F2-YC2_90	Figgjo	Figgjo	Wild	Freshwater_Wild	0	male	5. BANGOR 2	17.4	1.240549248	56	0.056	1.748188027	NA	NA	NA	NA	NA	NA	NA	NA	NA	NA	NA
F1256	Freshwater	freshwater_female	05/05/2017	F2-YC2_45	Figgjo	Figgjo	Wild	Freshwater_Wild	0	female	7. BANGOR 4	17.4	1.240549248	63.8	0.0638	1.804820679	NA	NA	NA	NA	NA	NA	NA	NA	NA	NA	NA
F1150	Freshwater	freshwater_male	05/05/2017	F2-YC2_18	Figgjo	Figgjo	Wild	Freshwater_Wild	0	male	7. BANGOR 4	17.5	1.243038049	72.1	0.0721	1.857935265	NA	NA	NA	NA	NA	NA	NA	NA	NA	NA	NA
F651	Freshwater	freshwater_male	05/05/2017	F2-YC2_36	Figgjo	Figgjo	Wild	Freshwater_Wild	0	male	5. BANGOR 2	17.6	1.245512668	61	0.061	1.785329835	NA	NA	NA	NA	NA	NA	NA	NA	NA	NA	NA
F711	Freshwater	freshwater_female	05/05/2017	F2-YC2_18	Figgjo	Figgjo	Wild	Freshwater_Wild	0	female	5. BANGOR 2	17.7	1.247973266	63	0.063	1.799340549	NA	NA	NA	NA	NA	NA	NA	NA	NA	NA	NA
F1155	Freshwater	freshwater_female	05/05/2017	F2-YC2_63	Figgjo	Figgjo	Wild	Freshwater_Wild	0	female	7. BANGOR 4	17.7	1.247973266	58.6	0.0586	1.767897616	NA	NA	NA	NA	NA	NA	NA	NA	NA	NA	NA
F774	Freshwater	freshwater_female	05/05/2017	F2-YC2_90	Figgjo	Figgjo	Wild	Freshwater_Wild	0	female	5. BANGOR 2	18	1.255272505	71	0.071	1.851258349	NA	NA	NA	NA	NA	NA	NA	NA	NA	NA	NA
F917	Freshwater	freshwater_NA	05/05/2017	F2-YC2_45	Figgjo	Figgjo	Wild	Freshwater_Wild	0	NA	5. BANGOR 2	18	1.255272505	48	0.048	1.681241237	NA	NA	NA	NA	NA	NA	NA	NA	NA	NA	NA
F704	Freshwater	freshwater_female	05/05/2017	F2-YC2_36	Figgjo	Figgjo	Wild	Freshwater_Wild	0	female	5. BANGOR 2	18.2	1.260071388	73	0.073	1.86332286	NA	NA	NA	NA	NA	NA	NA	NA	NA	NA	NA
F706	Freshwater	freshwater_male	05/05/2017	F2-YC2_45	Figgjo	Figgjo	Wild	Freshwater_Wild	0	male	5. BANGOR 2	18.3	1.26245109	69	0.069	1.838849091	NA	NA	NA	NA	NA	NA	NA	NA	NA	NA	NA
F738	Freshwater	freshwater_male	05/05/2017	F2-YC2_90	Figgjo	Figgjo	Wild	Freshwater_Wild	0	male	5. BANGOR 2	18.3	1.26245109	72	0.072	1.857332496	NA	NA	NA	NA	NA	NA	NA	NA	NA	NA	NA
F656	Freshwater	freshwater_male	05/05/2017	F2-YC2_18	Figgjo	Figgjo	Wild	Freshwater_Wild	0	male	5. BANGOR 2	19.2	1.283301229	83	0.083	1.919078092	NA	NA	NA	NA	NA	NA	NA	NA	NA	NA	NA
F769	Freshwater	freshwater_male	05/05/2017	F2-YC2_63	Figgjo	Figgjo	Wild	Freshwater_Wild	0	male	5. BANGOR 2	19.5	1.290034611	42	0.042	1.62324929	NA	NA	NA	NA	NA	NA	NA	NA	NA	NA	NA
F1260	Freshwater	freshwater_male	05/05/2017	F2-YC2_45	Figgjo	Figgjo	Wild	Freshwater_Wild	0	male	7. BANGOR 4	19.5	1.290034611	91.9	0.0919	1.963315511	NA	NA	NA	NA	NA	NA	NA	NA	NA	NA	NA
S1	Saltwater	saltwater_female	23/04/2018	F2-YC2_36	Figgjo	Figgjo	Wild	Saltwater_Wild	0	female	3. BANGOR 1	30.03	1.477555332	302	0.302	2.480006943	0.419	0.138741722	0.001387417	-0.377785977	2.94	0.46834733	6.26	0.796574333	9.02	0.955206538	0.694013304
F604	Freshwater	freshwater_male	05/05/2017	F2-YC2_45	Figgjo	Figgjo	Wild	Freshwater_Wild	0	male	5. BANGOR 2	20	1.301029996	90	0.09	1.954242509	NA	NA	NA	NA	NA	NA	NA	NA	NA	NA	NA
F667	Freshwater	freshwater_male	05/05/2017	F2-YC2_45	Figgjo	Figgjo	Wild	Freshwater_Wild	0	male	5. BANGOR 2	20	1.301029996	98	0.098	1.991226076	NA	NA	NA	NA	NA	NA	NA	NA	NA	NA	NA
F1127	Freshwater	freshwater_male	05/05/2017	F2-YC2_90	Figgjo	Figgjo	Wild	Freshwater_Wild	0	male	7. BANGOR 4	20.1	1.303196057	94.9	0.0949	1.977266212	NA	NA	NA	NA	NA	NA	NA	NA	NA	NA	NA
F697	Freshwater	freshwater_female	05/05/2017	F2-YC2_90	Figgjo	Figgjo	Wild	Freshwater_Wild	0	female	5. BANGOR 2	20.2	1.305351369	92	0.092	1.963787827	NA	NA	NA	NA	NA	NA	NA	NA	NA	NA	NA
F1192	Freshwater	freshwater_female	05/05/2017	F2-YC2_90	Figgjo	Figgjo	Wild	Freshwater_Wild	0	female	7. BANGOR 4	20.4	1.309630167	112.2	0.1122	2.049992857	NA	NA	NA	NA	NA	NA	NA	NA	NA	NA	NA
F590	Freshwater	freshwater_male	05/05/2017	F2-YC2_90	Figgjo	Figgjo	Wild	Freshwater_Wild	0	male	5. BANGOR 2	31.3	1.495544338	NA	NA	NA	NA	NA	NA	NA	3.724	0.571009672	NA	NA	NA	NA	NA
F1293	Freshwater	freshwater_male	07/05/2017	F2-YC2_90	Figgjo	Figgjo	Wild	Freshwater_Wild	0	male	7. BANGOR 4	19.8	1.29666519	90.7	0.0907	1.957607287	0.24	0.2646086	0.002646086	-0.619788758	0.781	-0.107348966	NA	NA	NA	NA	NA
F531	Freshwater	freshwater_male	04/05/2017	F2-YC2_45	Figgjo	Figgjo	Wild	Freshwater_Wild	0	male	5. BANGOR 2	19.8	1.29666519	88	0.088	1.944482672	0.192	0.218181818	0.002181818	-0.716698771	0.71	-0.148741651	NA	NA	NA	NA	NA
F570	Freshwater	freshwater_female	04/05/2017	F2-YC2_9	Figgjo	Figgjo	Wild	Freshwater_Wild	0	female	5. BANGOR 2	19.6	1.292256071	85	0.085	1.929418926	0.182	0.214117647	0.002141176	-0.739928612	0.764	-0.116906641	NA	NA	NA	NA	NA
F351	Freshwater	freshwater_female	03/05/2017	F2-YC2_63	Figgjo	Figgjo	Wild	Freshwater_Wild	0	female	7. BANGOR 4	18.3	1.26245109	67	0.067	1.826074803	0.151	0.225373134	0.002253731	-0.821023053	0.592	-0.227678293	NA	NA	NA	NA	NA
F225	Freshwater	freshwater_female	02/05/2017	F2-YC2_90	Figgjo	Figgjo	Wild	Freshwater_Wild	0	female	5. BANGOR 2	18.5	1.267171728	73	0.073	1.86332286	0.138	0.189041096	0.001890411	-0.860120914	0.442	-0.354577731	NA	NA	NA	NA	NA
F218	Freshwater	freshwater_male	02/05/2017	F2-YC2_18	Figgjo	Figgjo	Wild	Freshwater_Wild	0	male	5. BANGOR 2	17.6	1.245512668	72	0.072	1.857332496	0.138	0.191666667	0.001916667	-0.860120914	0.758	-0.120330794	NA	NA	NA	NA	NA
F219	Freshwater	freshwater_female	02/05/2017	F2-YC2_45	Figgjo	Figgjo	Wild	Freshwater_Wild	0	female	5. BANGOR 2	17	1.230448921	57	0.057	1.755874856	0.136	0.238596491	0.002385965	-0.866461092	0.49	-0.30980392	NA	NA	NA	NA	NA
F569	Freshwater	freshwater_female	04/05/2017	F2-YC2_63	Figgjo	Figgjo	Wild	Freshwater_Wild	0	female	5. BANGOR 2	18	1.255272505	67	0.067	1.826074803	0.132	0.197014925	0.001970149	-0.879426069	0.452	-0.344861565	NA	NA	NA	NA	NA
S161	Saltwater	saltwater_male	26/04/2018	F2-YC2_45	Figgjo	Figgjo	Wild	Saltwater_Wild	0	male	4. BANGOR 3	30.6	1.485721426	360	0.36	2.556302501	0.806	0.223888889	0.002238889	-0.093664958	4.04	0.606381365	8.27	0.91750551	11.4	1.056904851	0.725438596
F239	Freshwater	freshwater_female	02/05/2017	F2-YC2_63	Figgjo	Figgjo	Wild	Freshwater_Wild	0	female	5. BANGOR 2	17.8	1.250420002	54	0.054	1.73239376	0.125	0.231481481	0.002314815	-0.903089987	0.612	-0.213248578	NA	NA	NA	NA	NA
F451	Freshwater	freshwater_female	04/05/2017	F2-YC2_36	Figgjo	Figgjo	Wild	Freshwater_Wild	0	female	7. BANGOR 4	17.5	1.243038049	61	0.061	1.785329835	0.125	0.204918033	0.00204918	-0.903089987	0.501	-0.300162274	NA	NA	NA	NA	NA
F414	Freshwater	freshwater_male	04/05/2017	F2-YC2_45	Figgjo	Figgjo	Wild	Freshwater_Wild	0	male	7. BANGOR 4	16	1.204119983	51	0.051	1.707570176	0.124	0.243137255	0.002431373	-0.906578315	0.525	-0.279840697	NA	NA	NA	NA	NA
F555	Freshwater	freshwater_female	04/05/2017	F2-YC2_63	Figgjo	Figgjo	Wild	Freshwater_Wild	0	female	5. BANGOR 2	18.5	1.267171728	73	0.073	1.86332286	0.122	0.167123288	0.001671233	-0.913640169	0.63	-0.200659451	NA	NA	NA	NA	NA
F454	Freshwater	freshwater_female	04/05/2017	F2-YC2_18	Figgjo	Figgjo	Wild	Freshwater_Wild	0	female	7. BANGOR 4	17.4	1.240549248	61	0.061	1.785329835	0.121	0.198360656	0.001983607	-0.91721463	0.495	-0.305394801	NA	NA	NA	NA	NA
F499	Freshwater	freshwater_male	04/05/2017	F2-YC2_36	Figgjo	Figgjo	Wild	Freshwater_Wild	0	male	7. BANGOR 4	17	1.230448921	56	0.056	1.748188027	0.121	0.216071429	0.002160714	-0.91721463	0.518	-0.28567024	NA	NA	NA	NA	NA
F550	Freshwater	freshwater_male	04/05/2017	F2-YC2_90	Figgjo	Figgjo	Wild	Freshwater_Wild	0	male	5. BANGOR 2	17	1.230448921	55	0.055	1.740362689	0.12	0.218181818	0.002181818	-0.920818754	0.448	-0.348721986	NA	NA	NA	NA	NA
F392	Freshwater	freshwater_female	03/05/2017	F2-YC2_36	Figgjo	Figgjo	Wild	Freshwater_Wild	0	female	7. BANGOR 4	17	1.230448921	61	0.061	1.785329835	0.12	0.196721311	0.001967213	-0.920818754	0.52	-0.283996656	NA	NA	NA	NA	NA
F523	Freshwater	freshwater_male	04/05/2017	F2-YC2_45	Figgjo	Figgjo	Wild	Freshwater_Wild	0	male	5. BANGOR 2	17.8	1.250420002	66	0.066	1.819543936	0.118	0.178787879	0.001787879	-0.928117993	0.619	-0.208309351	NA	NA	NA	NA	NA
S98	Saltwater	saltwater_female	25/04/2018	F2-YC2_45	Figgjo	Figgjo	Wild	Saltwater_Wild	0	female	3. BANGOR 1	33.6	1.526339277	409	0.409	2.611723308	0.752	0.183863081	0.001838631	-0.123782159	5.041	0.702516697	8.02	0.904174368	10.45	1.01911629	0.767464115	Gill cover
F268	Freshwater	freshwater_male	03/05/2017	F2-YC2_90	Figgjo	Figgjo	Wild	Freshwater_Wild	0	male	5. BANGOR 2	18.6	1.269512944	76	0.076	1.880813592	0.113	0.148684211	0.001486842	-0.946921557	0.54	-0.26760624	NA	NA	NA	NA	NA
F366	Freshwater	freshwater_male	03/05/2017	F2-YC2_36	Figgjo	Figgjo	Wild	Freshwater_Wild	0	male	7. BANGOR 4	16.2	1.209515015	50	0.05	1.698970004	0.112	0.224	0.00224	-0.950781977	0.439	-0.35753548	NA	NA	NA	NA	NA
F240	Freshwater	freshwater_female	02/05/2017	F2-YC2_36	Figgjo	Figgjo	Wild	Freshwater_Wild	0	female	5. BANGOR 2	17.6	1.245512668	60	0.06	1.77815125	0.111	0.185	0.00185	-0.954677021	0.512	-0.290730039	NA	NA	NA	NA	NA
F433	Freshwater	freshwater_male	04/05/2017	F2-YC2_45	Figgjo	Figgjo	Wild	Freshwater_Wild	0	male	7. BANGOR 4	18.3	1.26245109	73	0.073	1.86332286	0.107	0.146575342	0.001465753	-0.970616222	0.695	-0.158015195	NA	NA	NA	NA	NA
F461	Freshwater	freshwater_female	04/05/2017	F2-YC2_63	Figgjo	Figgjo	Wild	Freshwater_Wild	0	female	7. BANGOR 4	16.1	1.206825876	74	0.074	1.86923172	0.105	0.141891892	0.001418919	-0.978810701	0.405	-0.392544977	NA	NA	NA	NA	NA
F342	Freshwater	freshwater_female	03/05/2017	F2-YC2_45	Figgjo	Figgjo	Wild	Freshwater_Wild	0	female	7. BANGOR 4	16.5	1.217483944	53	0.053	1.72427587	0.105	0.198113208	0.001981132	-0.978810701	0.525	-0.279840697	NA	NA	NA	NA	NA
F465	Freshwater	freshwater_female	04/05/2017	F2-YC2_45	Figgjo	Figgjo	Wild	Freshwater_Wild	0	female	7. BANGOR 4	16.6	1.220108088	51	0.051	1.707570176	0.104	0.203921569	0.002039216	-0.982966661	0.473	-0.325138859	NA	NA	NA	NA	NA
F437	Freshwater	freshwater_female	04/05/2017	F2-YC2_9	Figgjo	Figgjo	Wild	Freshwater_Wild	0	female	7. BANGOR 4	18.1	1.257678575	69	0.069	1.838849091	0.104	0.150724638	0.001507246	-0.982966661	0.57	-0.244125144	NA	NA	NA	NA	NA
F258	Freshwater	freshwater_male	02/05/2017	F2-YC2_90	Figgjo	Figgjo	Wild	Freshwater_Wild	0	male	5. BANGOR 2	17.5	1.243038049	72	0.072	1.857332496	0.102	0.141666667	0.001416667	-0.991399828	0.716	-0.145086978	NA	NA	NA	NA	NA
F481	Freshwater	freshwater_male	04/05/2017	F2-YC2_63	Figgjo	Figgjo	Wild	Freshwater_Wild	0	male	7. BANGOR 4	15.5	1.190331698	43	0.043	1.633468456	0.101	0.234883721	0.002348837	-0.995678626	0.498	-0.302770657	NA	NA	NA	NA	NA
F174	Freshwater	freshwater_female	28/04/2017	F2-YC2_45	Figgjo	Figgjo	Wild	Freshwater_Wild	0	female	5. BANGOR 2	17.5	1.243038049	63	0.063	1.799340549	0.101	0.16031746	0.001603175	-0.995678626	0.601	-0.221125528	NA	NA	NA	NA	NA
F393	Freshwater	freshwater_female	03/05/2017	F2-YC2_9	Figgjo	Figgjo	Wild	Freshwater_Wild	0	female	7. BANGOR 4	17.3	1.238046103	60	0.06	1.77815125	0.101	0.168333333	0.001683333	-0.995678626	0.507	-0.294992041	NA	NA	NA	NA	NA
F462	Freshwater	freshwater_male	04/05/2017	F2-YC2_45	Figgjo	Figgjo	Wild	Freshwater_Wild	0	male	7. BANGOR 4	17.6	1.245512668	65	0.065	1.812913357	0.101	0.155384615	0.001553846	-0.995678626	0.518	-0.28567024	NA	NA	NA	NA	NA
F263	Freshwater	freshwater_male	03/05/2017	F2-YC2_45	Figgjo	Figgjo	Wild	Freshwater_Wild	0	male	5. BANGOR 2	19	1.278753601	81	0.081	1.908485019	0.1	0.12345679	0.001234568	-1	0.518	-0.28567024	NA	NA	NA	NA	NA
F349	Freshwater	freshwater_female	03/05/2017	F2-YC2_45	Figgjo	Figgjo	Wild	Freshwater_Wild	0	female	7. BANGOR 4	17	1.230448921	60	0.06	1.77815125	0.099	0.165	0.00165	-1.004364805	0.551	-0.258848401	NA	NA	NA	NA	NA
F166	Freshwater	freshwater_female	28/04/2017	F2-YC2_90	Figgjo	Figgjo	Wild	Freshwater_Wild	0	female	5. BANGOR 2	18	1.255272505	65	0.065	1.812913357	0.098	0.150769231	0.001507692	-1.008773924	0.565	-0.247951552	NA	NA	NA	NA	NA	empty stomach
F368	Freshwater	freshwater_female	03/05/2017	F2-YC2_36	Figgjo	Figgjo	Wild	Freshwater_Wild	0	female	7. BANGOR 4	17.7	1.247973266	65	0.065	1.812913357	0.096	0.147692308	0.001476923	-1.017728767	0.586	-0.232102384	NA	NA	NA	NA	NA
F204	Freshwater	freshwater_male	02/05/2017	F2-YC2_45	Figgjo	Figgjo	Wild	Freshwater_Wild	0	male	5. BANGOR 2	16.8	1.225309282	55	0.055	1.740362689	0.094	0.170909091	0.001709091	-1.026872146	0.507	-0.294992041	NA	NA	NA	NA	NA
F129	Freshwater	freshwater_female	27/04/2017	F2-YC2_63	Figgjo	Figgjo	Wild	Freshwater_Wild	0	female	5. BANGOR 2	17	1.230448921	68	0.068	1.832508913	0.094	0.138235294	0.001382353	-1.026872146	0.56	-0.251811973	NA	NA	NA	NA	NA
F390	Freshwater	freshwater_male	03/05/2017	F2-YC2_18	Figgjo	Figgjo	Wild	Freshwater_Wild	0	male	7. BANGOR 4	16	1.204119983	49	0.049	1.69019608	0.093	0.189795918	0.001897959	-1.031517051	0.381	-0.419075024	NA	NA	NA	NA	NA
F245	Freshwater	freshwater_male	02/05/2017	F2-YC2_90	Figgjo	Figgjo	Wild	Freshwater_Wild	0	male	5. BANGOR 2	17.6	1.245512668	55	0.055	1.740362689	0.092	0.167272727	0.001672727	-1.036212173	0.565	-0.247951552	NA	NA	NA	NA	NA
F374	Freshwater	freshwater_male	03/05/2017	F2-YC2_36	Figgjo	Figgjo	Wild	Freshwater_Wild	0	male	7. BANGOR 4	17.7	1.247973266	63	0.063	1.799340549	0.092	0.146031746	0.001460317	-1.036212173	0.527	-0.278189385	NA	NA	NA	NA	NA
F460	Freshwater	freshwater_male	04/05/2017	F2-YC2_45	Figgjo	Figgjo	Wild	Freshwater_Wild	0	male	7. BANGOR 4	16	1.204119983	48	0.048	1.681241237	0.088	0.183333333	0.001833333	-1.055517328	0.415	-0.381951903	NA	NA	NA	NA	NA
F255	Freshwater	freshwater_female	02/05/2017	F2-YC2_36	Figgjo	Figgjo	Wild	Freshwater_Wild	0	female	5. BANGOR 2	16.5	1.217483944	51	0.051	1.707570176	0.087	0.170588235	0.001705882	-1.060480747	0.419	-0.377785977	NA	NA	NA	NA	NA
F430	Freshwater	freshwater_female	04/05/2017	F2-YC2_9	Figgjo	Figgjo	Wild	Freshwater_Wild	0	female	7. BANGOR 4	16.1	1.206825876	48	0.048	1.681241237	0.087	0.18125	0.0018125	-1.060480747	0.458	-0.339134522	NA	NA	NA	NA	NA
F120	Freshwater	freshwater_male	27/04/2017	F2-YC2_45	Figgjo	Figgjo	Wild	Freshwater_Wild	0	male	5. BANGOR 2	16.6	1.220108088	51	0.051	1.707570176	0.087	0.170588235	0.001705882	-1.060480747	0.482	-0.316952962	NA	NA	NA	NA	NA
F384	Freshwater	freshwater_male	03/05/2017	F2-YC2_90	Figgjo	Figgjo	Wild	Freshwater_Wild	0	male	7. BANGOR 4	16.3	1.212187604	54	0.054	1.73239376	0.083	0.153703704	0.001537037	-1.080921908	0.412	-0.385102784	NA	NA	NA	NA	NA
F327	Freshwater	freshwater_female	03/05/2017	F2-YC2_36	Figgjo	Figgjo	Wild	Freshwater_Wild	0	female	7. BANGOR 4	16.6	1.220108088	55	0.055	1.740362689	0.083	0.150909091	0.001509091	-1.080921908	0.509	-0.293282218	NA	NA	NA	NA	NA
F447	Freshwater	freshwater_female	04/05/2017	F2-YC2_63	Figgjo	Figgjo	Wild	Freshwater_Wild	0	female	7. BANGOR 4	16	1.204119983	44	0.044	1.643452676	0.081	0.184090909	0.001840909	-1.091514981	0.401	-0.396855627	NA	NA	NA	NA	NA
F176	Freshwater	freshwater_female	28/04/2017	F2-YC2_63	Figgjo	Figgjo	Wild	Freshwater_Wild	0	female	5. BANGOR 2	15.6	1.193124598	44	0.044	1.643452676	0.08	0.181818182	0.001818182	-1.096910013	0.453	-0.343901798	NA	NA	NA	NA	NA	empty stomach
F479	Freshwater	freshwater_male	04/05/2017	F2-YC2_45	Figgjo	Figgjo	Wild	Freshwater_Wild	0	male	7. BANGOR 4	14.8	1.170261715	40	0.04	1.602059991	0.08	0.2	0.002	-1.096910013	0.472	-0.326058001	NA	NA	NA	NA	NA
F217	Freshwater	freshwater_female	02/05/2017	F2-YC2_18	Figgjo	Figgjo	Wild	Freshwater_Wild	0	female	5. BANGOR 2	15.1	1.178976947	53	0.053	1.72427587	0.08	0.150943396	0.001509434	-1.096910013	0.48	-0.318758763	NA	NA	NA	NA	NA
F257	Freshwater	freshwater_male	02/05/2017	F2-YC2_9	Figgjo	Figgjo	Wild	Freshwater_Wild	0	male	5. BANGOR 2	15.5	1.190331698	59	0.059	1.770852012	0.079	0.133898305	0.001338983	-1.102372909	0.421	-0.375717904	NA	NA	NA	NA	NA
F350	Freshwater	freshwater_male	03/05/2017	F2-YC2_36	Figgjo	Figgjo	Wild	Freshwater_Wild	0	male	7. BANGOR 4	16.4	1.214843848	52	0.052	1.716003344	0.079	0.151923077	0.001519231	-1.102372909	0.416	-0.380906669	NA	NA	NA	NA	NA
F177	Freshwater	freshwater_male	28/04/2017	F2-YC2_18	Figgjo	Figgjo	Wild	Freshwater_Wild	0	male	5. BANGOR 2	15.5	1.190331698	45	0.045	1.653212514	0.077	0.171111111	0.001711111	-1.113509275	0.497	-0.303643611	NA	NA	NA	NA	NA
F397	Freshwater	freshwater_male	03/05/2017	F2-YC2_63	Figgjo	Figgjo	Wild	Freshwater_Wild	0	male	7. BANGOR 4	14.4	1.158362492	33	0.033	1.51851394	0.076	0.23030303	0.00230303	-1.119186408	0.36	-0.443697499	NA	NA	NA	NA	NA
F178	Freshwater	freshwater_female	28/04/2017	F2-YC2_36	Figgjo	Figgjo	Wild	Freshwater_Wild	0	female	5. BANGOR 2	17.3	1.238046103	54	0.054	1.73239376	0.076	0.140740741	0.001407407	-1.119186408	0.438	-0.358525889	NA	NA	NA	NA	NA	deformed gill cover
F214	Freshwater	freshwater_male	02/05/2017	F2-YC2_63	Figgjo	Figgjo	Wild	Freshwater_Wild	0	male	5. BANGOR 2	16.5	1.217483944	53	0.053	1.72427587	0.074	0.139622642	0.001396226	-1.13076828	0.479	-0.319664487	NA	NA	NA	NA	NA
S29	Saltwater	saltwater_male	24/04/2018	F2-YC2_18	Figgjo	Figgjo	Wild	Saltwater_Wild	0	male	3. BANGOR 1	26.7	1.426511261	229	0.229	2.359835482	0.333	0.145414847	0.001454148	-0.477555766	2.338	0.368844507	6.85	0.835690571	8.82	0.945468585	0.776643991
F363	Freshwater	freshwater_male	03/05/2017	F2-YC2_18	Figgjo	Figgjo	Wild	Freshwater_Wild	0	male	7. BANGOR 4	15.3	1.184691431	46	0.046	1.662757832	0.073	0.158695652	0.001586957	-1.13667714	0.397	-0.401209493	NA	NA	NA	NA	NA
F455	Freshwater	freshwater_female	04/05/2017	F2-YC2_63	Figgjo	Figgjo	Wild	Freshwater_Wild	0	female	7. BANGOR 4	15.1	1.178976947	39	0.039	1.591064607	0.073	0.187179487	0.001871795	-1.13667714	0.292	-0.534617149	NA	NA	NA	NA	NA
F242	Freshwater	freshwater_female	02/05/2017	F2-YC2_90	Figgjo	Figgjo	Wild	Freshwater_Wild	0	female	5. BANGOR 2	17	1.230448921	59	0.059	1.770852012	0.073	0.123728814	0.001237288	-1.13667714	0.528	-0.277366077	NA	NA	NA	NA	NA
S28	Saltwater	saltwater_female	24/04/2018	F2-YC2_45	Figgjo	Figgjo	Wild	Saltwater_Wild	0	female	3. BANGOR 1	33.4	1.523746467	416	0.416	2.619093331	0.628	0.150961538	0.001509615	-0.202040356	4.556	0.658583715	7.88	0.896526217	10.03	1.001300933	0.785643071
F273	Freshwater	freshwater_female	03/05/2017	F2-YC2_36	Figgjo	Figgjo	Wild	Freshwater_Wild	0	female	5. BANGOR 2	17.5	1.243038049	62	0.062	1.792391689	0.072	0.116129032	0.00116129	-1.142667504	0.551	-0.258848401	NA	NA	NA	NA	NA
F237	Freshwater	freshwater_male	02/05/2017	F2-YC2_18	Figgjo	Figgjo	Wild	Freshwater_Wild	0	male	5. BANGOR 2	13.6	1.133538908	31	0.031	1.491361694	0.071	0.229032258	0.002290323	-1.148741651	0.311	-0.507239611	NA	NA	NA	NA	NA
F343	Freshwater	freshwater_female	03/05/2017	F2-YC2_9	Figgjo	Figgjo	Wild	Freshwater_Wild	0	female	7. BANGOR 4	17.2	1.235528447	59	0.059	1.770852012	0.069	0.116949153	0.001169492	-1.161150909	0.487	-0.312471039	NA	NA	NA	NA	NA
F440	Freshwater	freshwater_female	04/05/2017	F2-YC2_45	Figgjo	Figgjo	Wild	Freshwater_Wild	0	female	7. BANGOR 4	17.5	1.243038049	60	0.06	1.77815125	0.069	0.115	0.00115	-1.161150909	0.562	-0.250263684	NA	NA	NA	NA	NA
F294	Freshwater	freshwater_female	03/05/2017	F2-YC2_45	Figgjo	Figgjo	Wild	Freshwater_Wild	0	female	5. BANGOR 2	15.7	1.195899652	45	0.045	1.653212514	0.064	0.142222222	0.001422222	-1.193820026	0.342	-0.465973894	NA	NA	NA	NA	NA
F299	Freshwater	freshwater_male	03/05/2017	F2-YC2_18	Figgjo	Figgjo	Wild	Freshwater_Wild	0	male	5. BANGOR 2	15.5	1.190331698	46	0.046	1.662757832	0.063	0.136956522	0.001369565	-1.200659451	0.365	-0.437707136	NA	NA	NA	NA	NA
F396	Freshwater	freshwater_male	03/05/2017	F2-YC2_63	Figgjo	Figgjo	Wild	Freshwater_Wild	0	male	7. BANGOR 4	14.9	1.173186268	35	0.035	1.544068044	0.061	0.174285714	0.001742857	-1.214670165	0.376	-0.424812155	NA	NA	NA	NA	NA
F288	Freshwater	freshwater_female	03/05/2017	F2-YC2_18	Figgjo	Figgjo	Wild	Freshwater_Wild	0	female	5. BANGOR 2	16.8	1.225309282	56	0.056	1.748188027	0.055	0.098214286	0.000982143	-1.259637311	0.457	-0.3400838	NA	NA	NA	NA	NA
F442	Freshwater	freshwater_female	04/05/2017	F2-YC2_45	Figgjo	Figgjo	Wild	Freshwater_Wild	0	female	7. BANGOR 4	15	1.176091259	38	0.038	1.579783597	0.05	0.131578947	0.001315789	-1.301029996	0.333	-0.477555766	NA	NA	NA	NA	NA
F168	Freshwater	freshwater_male	28/04/2017	F2-YC2_18	Figgjo	Figgjo	Wild	Freshwater_Wild	0	male	5. BANGOR 2	14.4	1.158362492	35	0.035	1.544068044	0.05	0.142857143	0.001428571	-1.301029996	0.37	-0.431798276	NA	NA	NA	NA	NA
F480	Freshwater	freshwater_male	04/05/2017	F2-YC2_63	Figgjo	Figgjo	Wild	Freshwater_Wild	0	male	7. BANGOR 4	15	1.176091259	37	0.037	1.568201724	0.046	0.124324324	0.001243243	-1.337242168	0.304	-0.517126416	NA	NA	NA	NA	NA
F467	Freshwater	freshwater_male	04/05/2017	F2-YC2_9	Figgjo	Figgjo	Wild	Freshwater_Wild	0	male	7. BANGOR 4	11.5	1.06069784	19	0.019	1.278753601	0.045	0.236842105	0.002368421	-1.346787486	0.148	-0.829738285	NA	NA	NA	NA	NA
F179	Freshwater	freshwater_male	28/04/2017	F2-YC2_63	Figgjo	Figgjo	Wild	Freshwater_Wild	0	male	5. BANGOR 2	13.8	1.139879086	31	0.031	1.491361694	0.045	0.14516129	0.001451613	-1.346787486	0.298	-0.525783736	NA	NA	NA	NA	NA	deformed gill cover
F292	Freshwater	freshwater_male	03/05/2017	F2-YC2_36	Figgjo	Figgjo	Wild	Freshwater_Wild	0	male	5. BANGOR 2	15.4	1.187520721	42	0.042	1.62324929	0.045	0.107142857	0.001071429	-1.346787486	0.276	-0.559090918	NA	NA	NA	NA	NA
F574	Freshwater	freshwater_female	04/05/2017	F2-YC2_36	Figgjo	Figgjo	Wild	Freshwater_Wild	0	female	5. BANGOR 2	13.3	1.123851641	27	0.027	1.431363764	0.043	0.159259259	0.001592593	-1.366531544	0.226	-0.645891561	NA	NA	NA	NA	NA
S51	Saltwater	saltwater_female	24/04/2018	F2-YC2_90	Figgjo	Figgjo	Wild	Saltwater_Wild	0	female	3. BANGOR 1	44.3	1.646403726	972	0.972	2.987666265	1.288	0.132510288	0.001325103	0.109915863	10.715	1.029992175	11.2	1.049218023	12.98	1.113274692	0.862865948
F372	Freshwater	freshwater_male	03/05/2017	F2-YC2_9	Figgjo	Figgjo	Wild	Freshwater_Wild	0	male	7. BANGOR 4	12	1.079181246	22	0.022	1.342422681	0.03	0.136363636	0.001363636	-1.522878745	0.169	-0.772113295	NA	NA	NA	NA	NA	mmp
F20	Freshwater	freshwater_male	24/04/2017	F2-YC2_9	Figgjo	Figgjo	Wild	Freshwater_Wild	0	male	7. BANGOR 4	10.1	1.004321374	12	0.012	1.079181246	0.029	0.241666667	0.002416667	-1.537602002	0.135	-0.869666232	NA	NA	NA	NA	NA	MMP - MATTURE MALE PARR
F138	Freshwater	freshwater_male	27/04/2017	F2-YC2_63	Figgjo	Figgjo	Wild	Freshwater_Wild	0	male	5. BANGOR 2	13.6	1.133538908	31	0.031	1.491361694	0.027	0.087096774	0.000870968	-1.568636236	0.369	-0.432973634	NA	NA	NA	NA	NA
S130	Saltwater	saltwater_female	26/04/2018	F2-YC2_45	Figgjo	Figgjo	Wild	Saltwater_Wild	0	female	4. BANGOR 3	32.5	1.511883361	103	0.103	2.012837225	0.773	0.750485437	0.007504854	-0.111820506	NA	NA	9.08	0.958085849	10.36	1.015359755	0.876447876
S69	Saltwater	saltwater_female	25/04/2018	F2-YC2_45	Figgjo	Figgjo	Wild	Saltwater_Wild	0	female	3. BANGOR 1	39.8	1.599883072	755	0.755	2.877946952	1.053	0.139470199	0.001394702	0.022428371	10.308	1.01317441	10.81	1.033825694	12.33	1.090963077	0.876723439
S63	Saltwater	saltwater_female	24/04/2018	F2-YC2_63	Figgjo	Figgjo	Wild	Saltwater_Wild	0	female	3. BANGOR 1	33.9	1.530199698	405	0.405	2.607455023	0.416	0.102716049	0.00102716	-0.380906669	3.998	0.60184279	8.83	0.945960704	9.95	0.997823081	0.887437186
F250	Freshwater	freshwater_female	02/05/2017	F2-YC2_9	Figgjo	Figgjo	Wild	Freshwater_Wild	0	female	5. BANGOR 2	10.7	1.029383778	16	0.016	1.204119983	0.019	0.11875	0.0011875	-1.721246399	0.149	-0.826813732	NA	NA	NA	NA	NA
F373	Freshwater	freshwater_male	03/05/2017	F2-YC2_90	Figgjo	Figgjo	Wild	Freshwater_Wild	0	male	7. BANGOR 4	11.2	1.049218023	16	0.016	1.204119983	0.017	0.10625	0.0010625	-1.769551079	0.172	-0.764471553	NA	NA	NA	NA	NA	mmp
F21	Freshwater	freshwater_female	24/04/2017	F2-YC2_36	Figgjo	Figgjo	Wild	Freshwater_Wild	0	female	7. BANGOR 4	8.4	0.924279286	6	0.006	0.77815125	0.016	0.266666667	0.002666667	-1.795880017	0.063	-1.200659451	NA	NA	NA	NA	NA
[truncated: 512 more rows]
