# Supplementary material for: Disentangling the effects of sex, life history and genetic background in Atlantic salmon: growth, heart and liver under common garden conditions
Source: R Soc Open Sci. 2020 Oct 7;7(10):200811. doi: 10.1098/rsos.200811 (PMC7657880; doi:10.1098/rsos.200811)
Supplement: REFINED_Heart_morphology.R [file rsos200811supp8.R]

library(ggplot2)
library(gridExtra)
library(lme4)
library(readr)
library(lmerTest)
library(emmeans)
library(ggridges)
library(graphics)
library(dplyr)
meta_data <- read_csv("meta_data_11.05.20.csv")
meta_data$Strain<-factor(meta_data$Strain,levels= c('Wild','Wild.BC','Hybrid.FM','Hybrid.MF','F2','Domesticated.BC','Domesticated','NA'),ordered=TRUE)
meta_data$Family<-factor(meta_data$Family)
meta_data$Family<-factor(meta_data$Family,levels= c('F2-YC2_9',
                                                    'F2-YC2_36',
                                                    'F2-YC2_63',
                                                    'F2-YC2_18',
                                                    'F2-YC2_90',
                                                    'F2-YC2_45',
                                                    'F2-YC2_60',
                                                    'F2-YC2_15',
                                                    'F2-YC2_35',
                                                    'F2-YC2_89',
                                                    'F2-YC2_8',
                                                    'F2-YC2_42',
                                                    'F2-YC2_61',
                                                    'F2-YC2_16',
                                                    'F2-YC2_43',
                                                    'F2-YC2_30',
                                                    'F2-YC2_3',
                                                    'F2-YC2_84',
                                                    'F2-YC2_59',
                                                    'F2-YC2_86',
                                                    'F2-YC2_14',
                                                    'F2-YC2_5',
                                                    'F2-YC2_32',
                                                    'F2-YC2_38',
                                                    'F2-YC2_41',
                                                    'F2-YC2_11',
                                                    'F2-YC2_85',
                                                    'F2-YC2_56',
                                                    'F2-YC2_4',
                                                    'F2-YC2_31',
                                                    'F2-YC2_55',
                                                    'F2-YC2_37',
                                                    'F2-YC2_10',
                                                    'F2-YC2_28',
                                                    'F2-YC2_1',
                                                    'F2-YC2_82',
                                                    'NA'),ordered=TRUE)
meta_data$Tank<-factor(meta_data$Tank)
meta_data$Lifestage<-factor(meta_data$Lifestage)
meta_data$Date_dissected<-factor(meta_data$Date_dissected)
meta_data$Fish_weight_kg <- as.numeric(as.character(meta_data$Fish_weight_kg))

#HEART WEIGHT ADJUSTED MEASUREMENTS 
meta_data_heart_weight<-meta_data[ c("sampleID","Strain","Family","Sex","Dam","Sire","Lifestage","Liver_weight_g_log10",
                                     "Fish_weight_g_log10","Heart_weight_g_log10","Liver_weight_g",
                                     "Date_dissected","Tank")]
meta_data_heart_weight<-na.omit(meta_data_heart_weight)

heart_weight_regress<-  lm(Fish_weight_g_log10 ~ Heart_weight_g_log10, data=meta_data_heart_weight)
plot(Heart_weight_g_log10 ~ Fish_weight_g_log10, data=meta_data_heart_weight)
summary(heart_weight_regress)
heart_weight_regress_resid<-resid(heart_weight_regress)
hist(heart_weight_regress_resid)
meta_data_heart_weight<-cbind(heart_weight_regress_resid,meta_data_heart_weight)

meta_data_heart_weight_no_out<-meta_data_heart_weight %>% filter(heart_weight_regress_resid > -0.3)

#LME FOR ADJUSTED HEART WEIGHT
lmer_heart_weight_m1 <- lmer(heart_weight_regress_resid ~ 
                               Lifestage*Sex*Strain+
                               (1|Date_dissected)+
                               (1|Strain:Family)+
                               (1|Dam)+
                               (1|Sire)+
                               (1|Tank),
                             data=meta_data_heart_weight_no_out)
anova(lmer_heart_weight_m1)
plot(lmer_heart_weight_m1)
s1_lmer_heart_weight_m1<-step(lmer_heart_weight_m1)
s1_lmer_heart_weight_m1

lmer_heart_weight_m2 <- lmer(heart_weight_regress_resid ~ 
                               Sex+
                               (1|Strain:Family)+
                               (1 |Date_dissected),
                             data=meta_data_heart_weight_no_out)
anova(lmer_heart_weight_m2)
plot(lmer_heart_weight_m2)

lmer_heart_weight_m2_sex<-emmeans (lmer_heart_weight_m2, pairwise ~Sex, adjust="tukey")
lmer_heart_weight_m2_sex
plot(lmer_heart_weight_m2_sex)

#LME FOR ADJUSTED HEART HEIGHT
meta_data_heart_HEIGHT<-meta_data[ c("sampleID","Strain","Family","Sex","Dam","Sire","Lifestage","Fish_weight_g_log10",
                                     "Fork_length_cm_log10","Fork_length_cm","Heart_height_mm","Heart_height_mm_log10","Liver_weight_g","Liver_weight_g_log10",
                                     "Date_dissected","Tank","lifestage_sex")]
meta_data_heart_HEIGHT<-na.omit(meta_data_heart_HEIGHT)

heart_height_regress<-  lm(Fork_length_cm_log10 ~ Heart_height_mm_log10, data=meta_data_heart_HEIGHT)
plot(Heart_height_mm_log10 ~ Fork_length_cm_log10, data=meta_data_heart_HEIGHT)
summary(heart_height_regress)
heart_height_regress_resid<-resid(heart_height_regress)
hist(heart_height_regress_resid)
meta_data_heart_HEIGHT<-cbind(heart_height_regress_resid,meta_data_heart_HEIGHT)

lmer_heart_height_m1 <- lmer(heart_height_regress_resid ~ 
                               Lifestage*Sex*Strain+
                               (1|Date_dissected)+
                               (1|Strain:Family)+
                               (1|Tank)+
                               (1|Dam)+
                               (1|Sire),
                             data=meta_data_heart_HEIGHT)
anova(lmer_heart_height_m1)
plot(lmer_heart_height_m1)
s1_lmer_heart_height_m1<-step(lmer_heart_height_m1)
s1_lmer_heart_height_m1

lmer_heart_height_m2 <- lmer(heart_height_regress_resid ~
                               Lifestage + 
                               Sex+
                               Strain+
                               Sex*Lifestage+
                               Sex*Strain+
                               (1|Strain:Family),
                             data=meta_data_heart_HEIGHT)
anova(lmer_heart_height_m2)
plot(lmer_heart_height_m2)

lmer_heart_height_m2_lifestage<-emmeans (lmer_heart_height_m2, pairwise ~Lifestage, adjust="tukey")
lmer_heart_height_m2_lifestage
plot(lmer_heart_height_m2_lifestage)

lmer_heart_height_m2_lifestage_sex<-emmeans (lmer_heart_height_m2, pairwise ~Lifestage:Sex, adjust="tukey")
lmer_heart_height_m2_lifestage_sex
plot(lmer_heart_height_m2_lifestage_sex)

lmer_heart_height_m2_Strain_sex<-emmeans (lmer_heart_height_m2, pairwise ~Sex:Strain, adjust="tukey")
lmer_heart_height_m2_Strain_sex
plot(lmer_heart_height_m2_Strain_sex)

lmer_heart_height_m2_sex<-emmeans (lmer_heart_height_m2, pairwise ~Sex, adjust="tukey")
lmer_heart_height_m2_sex
plot(lmer_heart_height_m2_sex)

#LME FOR ADJUSTED HEART WIDTH
meta_data_heart_WIDTH<-meta_data[ c("sampleID","Strain","Family","Sex","Dam","Sire","Lifestage",
                                    "Fork_length_cm_log10","Heart_width_mm_log10","Fish_weight_g_log10","Liver_weight_g_log10",
                                    "Date_dissected","Tank")]
meta_data_heart_WIDTH<-na.omit(meta_data_heart_WIDTH)

heart_width_regress<-  lm(Fork_length_cm_log10 ~ Heart_width_mm_log10, data=meta_data_heart_WIDTH)
plot(Heart_width_mm_log10 ~ Fork_length_cm_log10, data=meta_data_heart_WIDTH)
summary(heart_width_regress)
heart_width_regress_resid<-resid(heart_width_regress)
hist(heart_width_regress_resid)
meta_data_heart_WIDTH<-cbind(heart_width_regress_resid,meta_data_heart_WIDTH)

meta_data_heart_WIDTH_no_out<-meta_data_heart_WIDTH %>% filter(heart_width_regress_resid < 0.1)

lmer_heart_width_m1 <- lmer(heart_width_regress_resid ~ 
                              Lifestage*Sex*Strain+
                              (1|Date_dissected)+
                              (1|Strain:Family)+
                              (1|Tank)+
                              (1|Dam)+
                              (1|Sire),
                            data=meta_data_heart_WIDTH_no_out)
anova(lmer_heart_width_m1)
plot(lmer_heart_width_m1)
s1_lmer_heart_width_m1<-step(lmer_heart_width_m1)
s1_lmer_heart_width_m1

lmer_heart_width_m2 <- lmer(heart_width_regress_resid ~ 
                              Sex+
                              (1 | Strain:Family),
                            data=meta_data_heart_WIDTH_no_out)
anova(lmer_heart_width_m2)
plot(lmer_heart_width_m2)

lmer_heart_width_m2_sex<-emmeans (lmer_heart_width_m2, pairwise ~Sex, adjust="tukey")
lmer_heart_width_m2_sex
plot(lmer_heart_width_m2_sex)

# HEART HEIGHT WIDTH RATIO
meta_data_heart_ratio<-meta_data[ c("sampleID","Strain","Family","Sex","Dam","Sire","Lifestage",
                                    "Fish_weight_g_log10","Heart_width_mm","Heart_width_mm_log10","Heart_height_mm","Heart_height_mm_log10","Heart_height_width_ratio","Liver_weight_g_log10",
                                    "Date_dissected","Tank","lifestage_sex","Fish_weight_g")]
meta_data_heart_ratio<-na.omit(meta_data_heart_ratio)
meta_data_heart_ratio<- transform(meta_data_heart_ratio, hw_ratio = Heart_height_mm /Heart_width_mm )

lmer_hw_ratio_m1 <- lmer(hw_ratio ~ 
                           Lifestage*Sex*Strain+
                           (1|Date_dissected)+
                           (1|Strain:Family)+
                           (1|Tank)+
                           (1|Dam)+
                           (1|Sire),
                         data=meta_data_heart_ratio)
anova(lmer_hw_ratio_m1)
plot(lmer_hw_ratio_m1)
s1_lmer_hw_ratio_m1<-step(lmer_hw_ratio_m1)
s1_lmer_hw_ratio_m1

lmer_hw_ratio_m2 <- lmer(hw_ratio ~
                           Lifestage + 
                           (1 | Strain:Family),
                         data=meta_data_heart_ratio)
anova(lmer_hw_ratio_m2)
plot(lmer_hw_ratio_m2)

lmer_hw_ratio_m2_Lifestage<-emmeans (lmer_hw_ratio_m2, pairwise ~Lifestage, adjust="tukey")
lmer_hw_ratio_m2_Lifestage
plot(lmer_hw_ratio_m2_Lifestage)

# RVM (referred to as RHM in the manuscript, they are the same measure)
meta_data_RVM<-meta_data[ c("sampleID","Strain","Family","Sex","Dam","Sire","Lifestage","Liver_weight_g_log10",
                                     "Fish_weight_g_log10","Heart_weight_g_log10","Liver_weight_g",
                                     "Date_dissected","Tank","Fish_weight_g","RVM","Heart_weight_g")]
meta_data_RVM<-na.omit(meta_data_RVM)

lmer_RVM_m1 <- lmer(RVM ~ 
                           Lifestage*Sex*Strain+
                           (1|Date_dissected)+
                           (1|Strain:Family)+
                           (1|Tank)+
                           (1|Dam)+
                           (1|Sire),
                         data=meta_data_RVM)
anova(lmer_RVM_m1)
plot(lmer_RVM_m1)
s1_lmer_RVM_m1<-step(lmer_RVM_m1)
s1_lmer_RVM_m1

lmer_RVM_m2 <- lmer(RVM ~
                           Lifestage + 
                           Sex+
                           (1 | Strain:Family)+
                           (1 | Date_dissected),
                         data=meta_data_RVM)
anova(lmer_RVM_m2)
plot(lmer_RVM_m2)

lmer_RVM_m2_Sex<-emmeans (lmer_RVM_m2, pairwise ~Sex, adjust="tukey")
lmer_RVM_m2_Sex
plot(lmer_RVM_m2_Sex)

lmer_RVM_m2_Lifestage<-emmeans (lmer_RVM_m2, pairwise ~Lifestage, adjust="tukey")
lmer_RVM_m2_Lifestage
plot(lmer_RVM_m2_Lifestage)

#HEART WIDTH LENGTH REGRESSION INSTEAD OF RATIO
heart_width_length_ratio_regress<-  lm(Heart_width_mm_log10 ~ Heart_height_mm_log10, data=meta_data_heart_ratio)
summary(heart_width_length_ratio_regress)
heart_width_length_ratio_resid<-resid(heart_width_length_ratio_regress)
hist(heart_width_length_ratio_resid)
plot(heart_width_length_ratio_resid)
meta_data_heart_ratio<-cbind(heart_width_length_ratio_resid,meta_data_heart_ratio)

lmer_hw_ratio_RESID_m1 <- lmer(heart_width_length_ratio_resid ~ 
                                 Lifestage*Sex*Strain+
                                 (1|Date_dissected)+
                                 (1|Strain:Family)+
                                 (1|Tank)+
                                 (1|Dam)+
                                 (1|Sire),
                               data=meta_data_heart_ratio)
anova(lmer_hw_ratio_RESID_m1)
plot(lmer_hw_ratio_RESID_m1)
s1_lmer_hw_ratio_RESID_m1<-step(lmer_hw_ratio_RESID_m1)
s1_lmer_hw_ratio_RESID_m1

lmer_hw_ratio_RESID_m2 <- lmer(heart_width_length_ratio_resid ~ 
                                 Lifestage+
                                 Sex+
                                 Lifestage*Sex+
                                 (1|Strain:Family),
                               data=meta_data_heart_ratio)
anova(lmer_hw_ratio_RESID_m2)
plot(lmer_hw_ratio_RESID_m2)

lmer_hw_ratio_RESID_m2_sex<-emmeans (lmer_hw_ratio_RESID_m2, pairwise ~Sex, adjust="tukey")
lmer_hw_ratio_RESID_m2_sex
plot(lmer_hw_ratio_RESID_m2_sex)

lmer_hw_ratio_RESID_m2_Lifestage<-emmeans (lmer_hw_ratio_RESID_m2, pairwise ~Lifestage, adjust="tukey")
lmer_hw_ratio_RESID_m2_Lifestage
plot(lmer_hw_ratio_RESID_m2_Lifestage)

lmer_hw_ratio_RESID_m2_Lifestage_sex<-emmeans (lmer_hw_ratio_RESID_m2, pairwise ~Lifestage:Sex, adjust="tukey")
lmer_hw_ratio_RESID_m2_Lifestage_sex
plot(lmer_hw_ratio_RESID_m2_Lifestage_sex)

ggplot(data=meta_data_heart_ratio,aes(x=Fish_weight_g,y=heart_width_length_ratio_resid))+
  geom_point()+
  theme_bw(base_size=20)+
  theme(legend.position="none")+
  geom_smooth(method = "lm")

ggplot(data=meta_data_heart_ratio,aes(x=Family,y=heart_width_length_ratio_resid, colour=Strain))+
  geom_boxplot()+
  geom_jitter(data=meta_data_heart_ratio,aes(x=Family,y=heart_width_length_ratio_resid, colour=Strain))+
  theme_bw(base_size=20)

emmeans_sex_AH_width <- read_csv("emmeans_sex_AH_width.csv")
emmeans_sex_AHH <- read_csv("emmeans_sex_AHH.csv")
emmeans_sex_AHweight <- read_csv("emmeans_sex_AHweight.csv")
emmeans_sex_WHR <- read_csv("emmeans_sex_WHR.csv")

ggplot(data=emmeans_sex_AH_width,aes(x=Sex,y=Value,color=Sex))+
  geom_point()+
  geom_jitter(data = meta_data_heart_WIDTH_no_out, aes(x=Sex,y=heart_width_regress_resid),size=1)+
  geom_pointrange(data=emmeans_sex_AH_width, mapping=aes(x=Sex, y=Value, ymin=upper.CL, ymax=lower.CL),shape=22,color='red',fill='white')+
  theme_bw(base_size=20)+
  coord_cartesian(ylim = c(-0.3,0.3))+
  theme(legend.position="none")
ggplot(data=emmeans_sex_AHH,aes(x=Sex,y=Value,color=Sex))+
  geom_point()+
  geom_jitter(data = meta_data_heart_HEIGHT, aes(x=Sex,y=heart_height_regress_resid),size=1)+
  geom_pointrange(data=emmeans_sex_AHH, mapping=aes(x=Sex, y=Value, ymin=upper.CL, ymax=lower.CL),shape=22,color='red',fill='white')+
  theme_bw(base_size=20)+
  coord_cartesian(ylim = c(-0.3,0.3))+
  theme(legend.position="none")
ggplot(data=emmeans_sex_AHweight,aes(x=Sex,y=Value,color=Sex))+
  geom_point()+
  geom_jitter(data = meta_data_heart_weight_no_out, aes(x=Sex,y=heart_weight_regress_resid),size=1)+
  geom_pointrange(data=emmeans_sex_AHweight, mapping=aes(x=Sex, y=Value, ymin=upper.CL, ymax=lower.CL),shape=22,color='red',fill='white')+
  theme_bw(base_size=20)+
  coord_cartesian(ylim = c(-0.3,0.3))+
    theme(legend.position="none")
ggplot(data=emmeans_sex_WHR,aes(x=Sex,y=Value,color=Sex))+
  geom_point()+
  geom_jitter(data = meta_data_heart_ratio, aes(x=Sex,y=heart_width_length_ratio_resid),size=1)+
  geom_pointrange(data=emmeans_sex_WHR, mapping=aes(x=Sex, y=Value, ymin=upper.CL, ymax=lower.CL),shape=22,color='red',fill='white')+
  theme_bw(base_size=20)+
  coord_cartesian(ylim = c(-0.3,0.3))+
  theme(legend.position="none")


emmeans_lifestage_sex_WHR <- read_csv("emmeans_lifestage_sex_WHR.csv")
emmeans_lifestage_sex_AHH <- read_csv("emmeans_lifestage_sex_AHH.csv")

ggplot(data=emmeans_lifestage_sex_AHH,aes(x=Sex,y=Value,color=Sex))+
  geom_point()+
  geom_jitter(data = meta_data_heart_HEIGHT, aes(x=lifestage_sex,y=heart_height_regress_resid),size=1)+
  geom_pointrange(data=emmeans_lifestage_sex_AHH, mapping=aes(x=Sex, y=Value, ymin=upper.CL, ymax=lower.CL),shape=22,color='red',fill='white')+
  theme_bw(base_size=20)+
  coord_cartesian(ylim = c(-0.2,0.2))+
  theme(legend.position="none")

ggplot(data=emmeans_lifestage_sex_WHR,aes(x=Sex,y=Value,color=Sex))+
  geom_point()+
  geom_jitter(data = meta_data_heart_ratio, aes(x=lifestage_sex,y=heart_width_length_ratio_resid),size=1)+
  geom_pointrange(data=emmeans_lifestage_sex_WHR, mapping=aes(x=Sex, y=Value, ymin=upper.CL, ymax=lower.CL),shape=22,color='red',fill='white')+
  theme_bw(base_size=20)+
  coord_cartesian(ylim = c(-0.2,0.2))+
  theme(legend.position="none")

#LIVER
meta_data_liver_weight<-meta_data[ c("sampleID","Strain","Family","Sex","Dam","Sire","Lifestage",
                                     "Fish_weight_g_log10","Liver_weight_g_log10","Heart_weight_g","Heart_weight_g_log10",
                                     "Date_dissected","Tank")]
meta_data_liver_weight<-na.omit(meta_data_liver_weight)
meta_data_liver_weight %>% 
  group_by(Strain) %>%
  summarise(no_rows = length(Strain))

liver_weight_regress<-  lm(Fish_weight_g_log10 ~ Liver_weight_g_log10, data=meta_data_liver_weight)
plot(Liver_weight_g_log10 ~ Fish_weight_g_log10, data=meta_data_liver_weight)
summary(liver_weight_regress)
liver_weight_regress_resid<-resid(liver_weight_regress)
hist(liver_weight_regress_resid)
plot(liver_weight_regress_resid)
meta_data_liver_weight<-cbind(liver_weight_regress_resid,meta_data_liver_weight)


ggplot(data=meta_data_liver_weight,aes(x=Strain,y=liver_weight_regress_resid))+
  geom_boxplot(aes(fill=Strain))+
  geom_jitter(data=meta_data_liver_weight, aes(x=Strain,y=liver_weight_regress_resid))+
  scale_fill_manual(values=c("#999999","#0072B2","#56B4E9","#F0E442","#00CC66","#E69F00","#D55E00","#CC79A7"))+
  theme_bw(base_size=20)+ 
  theme(axis.text.x = element_text(angle = 70, hjust = 1))

#REMOVE OUTLIERS
meta_data_liver_weight_no_out<-meta_data_liver_weight %>% filter(liver_weight_regress_resid > -0.2)
meta_data_liver_weight_no_out<-meta_data_liver_weight_no_out %>% filter(liver_weight_regress_resid < 0.2)

#LME FOR ADJUSTED LIVER WEIGHT
lmer_liver_weight_m1 <- lmer(liver_weight_regress_resid ~ 
                               Lifestage*Sex*Strain+
                               (1|Date_dissected)+
                               (1|Strain:Family)+
                               (1|Tank)+
                               (1|Dam)+
                               (1|Sire),
                             data=meta_data_liver_weight_no_out)
anova(lmer_liver_weight_m1)
plot(lmer_liver_weight_m1)

s1_lmer_liver_weight_m1<-step(lmer_liver_weight_m1)
s1_lmer_liver_weight_m1

lmer_liver_weight_m2 <- lmer(liver_weight_regress_resid ~ 
                               (1|Strain:Family),
                             data=meta_data_liver_weight)
anova(lmer_liver_weight_m2)
plot(lmer_liver_weight_m2)

lmer_liver_weight_m2_lifestage<-emmeans (lmer_liver_weight_m2, pairwise ~Lifestage, adjust="tukey")
lmer_liver_weight_m2_lifestage
plot(lmer_liver_weight_m2_lifestage)

ggplot(data=meta_data_liver_weight,aes(x=Sex,y=liver_weight_regress_resid))+
  geom_boxplot(aes(fill=Sex))+
  geom_jitter(data=meta_data_liver_weight, aes(x=Sex,y=liver_weight_regress_resid))+
  scale_fill_manual(values=c("pink","light blue"))+
  theme_bw(base_size=20)+ 
  theme(axis.text.x = element_text(angle = 70, hjust = 1))

ggplot(meta_data_liver_weight, aes(liver_weight_regress_resid, Heart_weight_g, color=Lifestage)) +
  geom_point(shape=1) +
  geom_smooth(method=lm)+
  theme_bw(base_size=20)+ 
  theme(axis.text.x = element_text(angle = 70, hjust = 1))

ggplot(meta_data_liver_weight, aes(liver_weight_regress_resid, Total_gut_weight_g, color=Lifestage)) +
  geom_point(shape=1) +
  geom_smooth(method=lm)+
  theme_bw(base_size=20)+ 
  theme(axis.text.x = element_text(angle = 70, hjust = 1))

#Neutral simulations of RHM(or RVM relative ventrilcle mass - these are the same thing)
#HEART WEIGHT ADJUSTED MEASUREMENTS 
meta_data_heart_weight<-meta_data[ c("sampleID","Strain","Family","Sex","Dam","Sire","Lifestage","Liver_weight_g_log10",
                                     "Fish_weight_g_log10","Heart_weight_g_log10","Liver_weight_g",
                                     "Date_dissected","Tank","Fish_weight_g","RVM","Heart_weight_g")]

meta_data_heart_weight<-na.omit(meta_data_heart_weight)

heart_weight_regress<-  lm(Fish_weight_g_log10 ~ Heart_weight_g_log10, data=meta_data_heart_weight)
plot(Heart_weight_g_log10 ~ Fish_weight_g_log10, data=meta_data_heart_weight)
summary(heart_weight_regress)
heart_weight_regress_resid<-resid(heart_weight_regress)
hist(heart_weight_regress_resid)
meta_data_heart_weight<-cbind(heart_weight_regress_resid,meta_data_heart_weight)

Saltwater_meta_data_heart_weight <- meta_data_heart_weight[meta_data_heart_weight$Lifestage=="Saltwater",]

Saltwater_meta_data_heart_weight_RVM_no_out<-Saltwater_meta_data_heart_weight %>% filter(RVM < 0.2)
Saltwater_meta_data_heart_weight_regress_no_out<-Saltwater_meta_data_heart_weight %>% filter(heart_weight_regress_resid > -0.25)

#RVM vs residuals test 
ggplot(Saltwater_meta_data_heart_weight_RVM_no_out, aes(Fish_weight_g,RVM)) +
  geom_point(shape=1) +
  geom_smooth(method='lm')+
  theme_bw(base_size=20)+ 
  theme(axis.text.x = element_text(angle = 70, hjust = 1))
BW_RVM_regress<-  lm(Fish_weight_g ~ RVM, data=Saltwater_meta_data_heart_weight_RVM_no_out)
summary(BW_RVM_regress)

ggplot(Saltwater_meta_data_heart_weight_regress_no_out, aes(Fish_weight_g,heart_weight_regress_resid)) +
  geom_point(shape=1) +
  geom_smooth(method='lm')+
  theme_bw(base_size=20)+ 
  theme(axis.text.x = element_text(angle = 70, hjust = 1))
heart_weight_regress<-  lm(Fish_weight_g ~ heart_weight_regress_resid, data=Saltwater_meta_data_heart_weight_regress_no_out)
summary(heart_weight_regress)
# Simulated data 

#informing the simulated data
sd(Saltwater_meta_data_heart_weight$Fish_weight_g)
sd(Saltwater_meta_data_heart_weight$Heart_weight_g)
mean(Saltwater_meta_data_heart_weight$Fish_weight_g)
mean(Saltwater_meta_data_heart_weight$Heart_weight_g)

mysamp <- function(n, m, s, lwr, upr, nnorm) {
  samp <- rnorm(nnorm, m, s)
  samp <- samp[samp >= lwr & samp <= upr]
  if (length(samp) >= n) {
    return(sample(samp, n))
  }  
  stop(simpleError("Not enough values to sample from. Try increasing nnorm."))
}

set.seed(25)
fish_weight_sim<- mysamp(n=990, m=1058.483, s=502.5339, lwr=52, upr=3419, nnorm=2000)
heart_weight_sim<- mysamp(n=990, m=1.388917, s=0.6430662, lwr=0.093, upr=3.474, nnorm=2000)


RVM_sim<-((heart_weight_sim/fish_weight_sim)*100)

fish_weight_sim_log10<-log10(fish_weight_sim)
heart_weight_sim_log10<-log10(heart_weight_sim)

sim_results <- as.data.frame(cbind(fish_weight_sim,RVM_sim,heart_weight_sim,fish_weight_sim_log10,heart_weight_sim_log10))
sim_results_no_out<-sim_results %>% filter(RVM_sim < 1)

heart_weight_regress_sim<-  lm(fish_weight_sim_log10 ~ heart_weight_sim_log10, data=sim_results)
plot(fish_weight_sim_log10 ~ heart_weight_sim_log10, data=sim_results)
summary(heart_weight_regress_sim)
heart_weight_regress_resid_sim<-resid(heart_weight_regress_sim)
hist(heart_weight_regress_resid_sim)
sim_results<-cbind(heart_weight_regress_resid_sim,sim_results)


ggplot(sim_results_no_out,aes(fish_weight_sim,RVM_sim)) +
  geom_point(shape=1) +
  geom_smooth(method='lm')+
  xlim(low=0, high=3000)+
  ylim(low=0, high=1)+
  theme_bw(base_size=20)+ 
  theme(axis.text.x = element_text(angle = 70, hjust = 1))

heart_weight_regress_sim_LM<-  lm(fish_weight_sim ~ RVM_sim, data=sim_results)
summary(heart_weight_regress_sim_LM)
