# Supplementary material for: Disentangling the effects of sex, life history and genetic background in Atlantic salmon: growth, heart and liver under common garden conditions
Source: R Soc Open Sci. 2020 Oct 7;7(10):200811. doi: 10.1098/rsos.200811 (PMC7657880; doi:10.1098/rsos.200811)
Supplement: Weight section ms.R [file rsos200811supp9.R]

library(ggplot2)
library(gridExtra)
library(dplyr)
library(plyr)
library(lme4)
library(readr)
library(lmerTest)
library(emmeans)
library(graphics)
library(ggridges)
meta_data <- read_csv("meta_data_11.05.20.csv")
meta_data$Strain<-factor(meta_data$Strain,levels= c('Wild','Wild.BC','Hybrid.FM','Hybrid.MF','F2','Domesticated.BC','Domesticated','NA'),ordered=TRUE)
meta_data$Family<-factor(meta_data$Family,levels= c('F2-YC2_9',
                                                    'F2-YC2_36',
                                                    'F2-YC2_63',
                                                    'F2-YC2_18',
                                                    'F2-YC2_90',
                                                    'F2-YC2_45',
                                                    'F2-YC2_60',
                                                    'F2-YC2_15',
                                                    'F2-YC2_35',
                                                    'F2-YC2_89',
                                                    'F2-YC2_8',
                                                    'F2-YC2_42',
                                                    'F2-YC2_61',
                                                    'F2-YC2_16',
                                                    'F2-YC2_43',
                                                    'F2-YC2_30',
                                                    'F2-YC2_3',
                                                    'F2-YC2_84',
                                                    'F2-YC2_59',
                                                    'F2-YC2_86',
                                                    'F2-YC2_14',
                                                    'F2-YC2_5',
                                                    'F2-YC2_32',
                                                    'F2-YC2_38',
                                                    'F2-YC2_41',
                                                    'F2-YC2_11',
                                                    'F2-YC2_85',
                                                    'F2-YC2_56',
                                                    'F2-YC2_4',
                                                    'F2-YC2_31',
                                                    'F2-YC2_55',
                                                    'F2-YC2_37',
                                                    'F2-YC2_10',
                                                    'F2-YC2_28',
                                                    'F2-YC2_1',
                                                    'F2-YC2_82',
                                                    'NA'),ordered=TRUE)
meta_data$Lifestage<-factor(meta_data$Lifestage)
meta_data$Dam<-factor(meta_data$Dam)
meta_data$Sire<-factor(meta_data$Sire)
meta_data$Date_dissected<-factor(meta_data$Date_dissected)
meta_data$Fish_weight_kg <- as.numeric(as.character(meta_data$Fish_weight_kg))
completeFun <- function(data, desiredCols) {
  completeVec <- complete.cases(data[, desiredCols])
  return(data[completeVec, ])
}

meta_data_saltwater <- meta_data[meta_data$Lifestage=="Saltwater",]
meta_data_freshwater <- meta_data[meta_data$Lifestage=="Freshwater",]


# INDIVIDUALS PER STRAIN FOR WET WEIGHT FRESHWATER
meta_data_freshwater %>% 
  group_by(Strain) %>%
  summarise(no_rows = length(Strain))
# INDIVIDUALS PER STRAIN FOR WET WEIGHT SALTWATER
meta_data_saltwater %>% 
  group_by(Strain) %>%
  summarise(no_rows = length(Strain))

meta_data_saltwater_MALE <- meta_data_saltwater[meta_data_saltwater$Sex=="male",]
meta_data_freshwater_MALE <- meta_data_freshwater[meta_data_freshwater$Sex=="male",]
meta_data_saltwater_FEMALE <- meta_data_saltwater[meta_data_saltwater$Sex=="female",]
meta_data_freshwater_FEMALE <- meta_data_freshwater[meta_data_freshwater$Sex=="female",]

# INDIVIDUALS PER STRAIN FOR WET WEIGHT FRESHWATER MALE
meta_data_freshwater_MALE %>% 
  group_by(Strain) %>%
  summarise(no_rows = length(Strain))
# INDIVIDUALS PER STRAIN FOR WET WEIGHT SALTWATER MALE
meta_data_saltwater_MALE %>% 
  group_by(Strain) %>%
  summarise(no_rows = length(Strain))
# INDIVIDUALS PER STRAIN FOR WET WEIGHT FRESHWATER FEMALE
meta_data_freshwater_FEMALE %>% 
  group_by(Strain) %>%
  summarise(no_rows = length(Strain))
# INDIVIDUALS PER STRAIN FOR WET WEIGHT SALTWATER FEMALE
meta_data_saltwater_FEMALE %>% 
  group_by(Strain) %>%
  summarise(no_rows = length(Strain))

#weight boxplot between life stage and strain, with no constraints on the y axis
#levels(meta_data_saltwater_weight$Strain)
#pdf("weight between lifestage an strain zoomed.pdf",width = 15, height = 7) 
#p1.0<-ggplot(data=meta_data_saltwater_weight,aes(x=Strain,y=Fish_weight_g))+
 # geom_boxplot(aes(fill=Strain),outlier.shape = NA)+
 # geom_jitter(data=meta_data_saltwater_weight, aes(x=Strain,y=Fish_weight_g),size = 0.5)+
 # scale_fill_manual(values=c("#999999","#0072B2","#56B4E9","#F0E442","#00CC66","#E69F00","#D55E00","#CC79A7"))+
 # theme_bw(base_size=20)+ 
 # theme(axis.text.x = element_text(angle = 70, hjust = 1))
#p1.1<-ggplot(data=meta_data_freshwater_weight,aes(x=Strain,y=Fish_weight_g))+
  #geom_boxplot(aes(fill=Strain),outlier.shape = NA)+ 
 # geom_jitter(data=meta_data_freshwater_weight, aes(x=Strain,y=Fish_weight_g),size = 0.5)+  
 # scale_fill_manual(values=c("#999999","#0072B2","#56B4E9","#F0E442","#00CC66","#E69F00","#D55E00","#CC79A7"))+
 # theme_bw(base_size=20)+ 
 # theme(axis.text.x = element_text(angle = 70, hjust = 1))
#grid.arrange(p1.1,p1.0,nrow=1)
#dev.off()
#weight boxplot between life stage and family level, with no constraints on the y axis
#ggplot(data=meta_data_saltwater_weight,aes(x=Family,y=Fish_weight_g))+
 # geom_boxplot(aes(fill=Family),outlier.shape = NA)+
  #geom_jitter(data=meta_data_saltwater_weight, aes(x=Family,y=Fish_weight_g),size = 0.5)+
 # scale_fill_manual(values=c("#999999","#999999","#999999","#999999","#999999","#999999",
                   #          "#0072B2","#0072B2","#0072B2","#0072B2","#0072B2","#0072B2",
                    #         "#56B4E9","#56B4E9","#56B4E9",
                     #        "#F0E442","#F0E442","#F0E442",
                      #       "#00CC66","#00CC66","#00CC66","#00CC66","#00CC66","#00CC66",
                       #      "#E69F00","#E69F00","#E69F00","#E69F00","#E69F00","#E69F00",
                        #     "#D55E00","#D55E00","#D55E00","#D55E00","#D55E00","#D55E00",
                         #    "#CC79A7","#CC79A7","#CC79A7","#CC79A7","#CC79A7","#CC79A7"
#))+
 # theme_bw(base_size=20)+ 
  #theme(axis.text.x = element_text(angle = 70, hjust = 1))

#pdf("percentage domestication regression saltwater.pdf",width = 15, height = 7) 
#ggplot(meta_data_saltwater_weight, aes(Domestication_percent, Fish_weight_g)) +
 # geom_smooth(colour="red",method=lm)+
  #ylim(0,3000)+
  #theme_bw(base_size=20)+ 
  #theme(axis.text.x = element_text(angle = 70, hjust = 1))
#dev.off()

#pdf("percentage domestication regression freshwater.pdf",width = 15, height = 7) 
#ggplot(meta_data_freshwater_weight, aes(Domestication_percent, Fish_weight_g)) +
#  geom_smooth(colour="red",method=lm)+
 # ylim(0,350)+
 # theme_bw(base_size=20)+ 
 # theme(axis.text.x = element_text(angle = 70, hjust = 1))
#dev.off()

#ggplot(data=meta_data_freshwater_weight,aes(x=Family,y=Fish_weight_g))+
 # geom_boxplot(aes(fill=Family),outlier.shape = NA)+
 # geom_jitter(data=meta_data_freshwater_weight, aes(x=Family,y=Fish_weight_g),size = 0.5)+
 # scale_fill_manual(values=c("#999999","#999999","#999999","#999999","#999999","#999999",
    #                         "#0072B2","#0072B2","#0072B2","#0072B2","#0072B2","#0072B2",
     #                        "#56B4E9","#56B4E9","#56B4E9",
      #                       "#F0E442","#F0E442","#F0E442",
       #                      "#00CC66","#00CC66","#00CC66","#00CC66","#00CC66","#00CC66",
        #                     "#E69F00","#E69F00","#E69F00","#E69F00","#E69F00","#E69F00",
         #                    "#D55E00","#D55E00","#D55E00","#D55E00","#D55E00","#D55E00",
          #                   "#CC79A7","#CC79A7","#CC79A7","#CC79A7","#CC79A7","#CC79A7"
 # ))+
 # theme_bw(base_size=20)+ 
 # theme(axis.text.x = element_text(angle = 70, hjust = 1))


#BOXPLOT LOOKING AT DIFFERENCES IN WEIGHT BETWEEN SEX FRESHWATER
#ggplot(data=meta_data_freshwater_weight,aes(x=Sex,y=Fish_weight_g))+
#  geom_boxplot(aes(fill=Sex),outlier.shape = NA)+
#  geom_jitter(data=meta_data_saltwater_weight, aes(x=Sex,y=Fish_weight_g),size = 0.5)+
#  scale_fill_manual(values=c("#999999","#0072B2","#56B4E9","#F0E442","#00CC66","#E69F00","#D55E00","#CC79A7"))+
 # theme_bw(base_size=20)+ 
 # theme(axis.text.x = element_text(angle = 70, hjust = 1))
#ggplot(data=meta_data_freshwater_weight,aes(x=Sex,y=Fish_weight_g))+
 # geom_boxplot(aes(fill=Sex),outlier.shape = NA)+
 # geom_jitter(data=meta_data_freshwater_weight, aes(x=Sex,y=Fish_weight_g),size = 0.5)+
  #scale_fill_manual(values=c("#999999","#0072B2","#56B4E9","#F0E442","#00CC66","#E69F00","#D55E00","#CC79A7"))+
 # theme_bw(base_size=20)+ 
 # theme(axis.text.x = element_text(angle = 70, hjust = 1))+ facet_grid(~ Strain)
#BOXPLOT LOOKING AT DIFFERENCES IN WEIGHT BETWEEN SEX SALTWATER
#ggplot(data=meta_data_saltwater_weight,aes(x=Sex,y=Fish_weight_g))+
 # geom_boxplot(aes(fill=Sex),outlier.shape = NA)+
 # geom_jitter(data=meta_data_saltwater_weight, aes(x=Sex,y=Fish_weight_g),size = 0.5)+
 # scale_fill_manual(values=c("#999999","#0072B2","#56B4E9","#F0E442","#00CC66","#E69F00","#D55E00","#CC79A7"))+
 # theme_bw(base_size=20)+ 
 # theme(axis.text.x = element_text(angle = 70, hjust = 1))
#ggplot(data=meta_data_saltwater_weight,aes(x=Sex,y=Fish_weight_g))+
 # geom_boxplot(aes(fill=Sex),outlier.shape = NA)+
 # geom_jitter(data=meta_data_saltwater_weight, aes(x=Sex,y=Fish_weight_g),size = 0.5)+
 # scale_fill_manual(values=c("#999999","#0072B2","#56B4E9","#F0E442","#00CC66","#E69F00","#D55E00","#CC79A7"))+
 # theme_bw(base_size=20)+ 
 # theme(axis.text.x = element_text(angle = 70, hjust = 1))+ facet_grid(~ Strain)

#BOXPLOT LOOKING AT DIFFERENCES IN WEIGHT BETWEEN LIFESTAGES
#ggplot(data=meta_data,aes(x=Lifestage,y=Fish_weight_g))+
 ## geom_boxplot(aes(fill=Lifestage),outlier.shape = NA)+
 # geom_jitter(data=meta_data_saltwater_weight, aes(x=Lifestage,y=Fish_weight_g),size = 0.5)+
 # scale_fill_manual(values=c("#999999","#0072B2","#56B4E9","#F0E442","#00CC66","#E69F00","#D55E00","#CC79A7"))+
 # theme_bw(base_size=20)+ 
 # theme(axis.text.x = element_text(angle = 70, hjust = 1))

#LMER INCLUDING BOTH FRESHWATER AND SALTWATER IN THE SAME MODEL FOR WET WEIGHT.
meta_data_weight_lmer<-meta_data[, c('Fish_weight_kg','Fish_weight_g_log10', 'Fork_length_cm','Family','Dam','Sire','Tank','Strain', 'Sex', 'Lifestage','Lifestage_strain', 'Date_dissected')]
meta_data_weight_lmer<-na.omit(meta_data_weight_lmer)

ddply(meta_data_weight_lmer,~Lifestage_strain,summarise,mean=mean(Fish_weight_g_log10),sd=sd(Fish_weight_g_log10))


lmer_WW_both_lifestage_m1 <- lmer(Fish_weight_g_log10 ~ Strain+
                                  Sex+ 
                                  Lifestage+
                                  Sex*Strain*Lifestage+
                                    Lifestage  +
                                    (1|Date_dissected)+
                                    (1|Tank)+
                                    (1|Strain:Family),
                              data=meta_data_weight_lmer)
anova(lmer_WW_both_lifestage_m1)
plot(lmer_WW_both_lifestage_m1)
s1_lmer_WW_both_lifestage_m1<-step(lmer_WW_both_lifestage_m1)
s1_lmer_WW_both_lifestage_m1
lmer_WW_both_lifestage_m2<-lmer(Fish_weight_g_log10 ~ Strain + 
                                  Sex + 
                                  Lifestage + 
                                  (1 | Tank) + 
                                  (1|Strain:Family) + 
                                  Strain*Sex + 
                                  Strain*Lifestage,
                            data=meta_data)
plot(lmer_WW_both_lifestage_m2)
anova(lmer_WW_both_lifestage_m2)

lmer_WW_both_lifestage_m2_strain<-emmeans (lmer_WW_both_lifestage_m2, pairwise ~Strain*Lifestage, adjust="tukey")
lmer_WW_both_lifestage_m2_strain
plot(lmer_WW_both_lifestage_m2_strain)

lmer_WW_both_lifestage_m2_strain_sex<-emmeans (lmer_WW_both_lifestage_m2, pairwise ~Sex*Strain, adjust="tukey")
lmer_WW_both_lifestage_m2_strain_sex
plot(lmer_WW_both_lifestage_m2_strain_sex)


lmer_WW_both_lifestage_m2_sex<-emmeans (lmer_WW_both_lifestage_m2, pairwise ~Sex, adjust="tukey")
lmer_WW_both_lifestage_m2_sex
plot(lmer_WW_both_lifestage_m2_sex)

lmer_WW_both_lifestage_m2_Strain_Sex<-emmeans (lmer_WW_both_lifestage_m2, pairwise ~ Sex|Strain)
lmer_WW_both_lifestage_m2_Strain_Sex
plot(lmer_WW_both_lifestage_m2_Strain_Sex)

lmer_WW_both_lifestage_m2_Strain_Lifestage<-emmeans (lmer_WW_both_lifestage_m2, pairwise ~ Strain:Lifestage)
lmer_WW_both_lifestage_m2_Strain_Lifestage
plot(lmer_WW_both_lifestage_m2_Strain_Lifestage)


meta_data_freshwater_Wild <- meta_data_freshwater[meta_data_freshwater$Strain=="Wild",]
meta_data_saltwater_Wild <- meta_data_saltwater[meta_data_saltwater$Strain=="Wild",]

ggplot(meta_data_freshwater_Wild, aes(x=Fish_weight_g_log10, y = Sex)) +
  geom_density_ridges(aes(fill = Sex),scale = 1)+
  theme_ridges(grid = FALSE, center_axis_labels = TRUE)
ggplot(meta_data_saltwater_Wild, aes(x=Fish_weight_g_log10, y = Sex)) +
  geom_density_ridges(aes(fill = Sex),scale = 1)+
  theme_ridges(grid = FALSE, center_axis_labels = TRUE)
